# Supplementary material for: Nuclear factor of activated T-cells, NFATC1, governs FLT3ITD-driven hematopoietic stem cell transformation and a poor prognosis in AML
Source: J Hematol Oncol. 2019 Jul 8;12:72. doi: 10.1186/s13045-019-0765-y (PMC6615262; doi:10.1186/s13045-019-0765-y)
Supplement: Supplementary file 6 — Table S1. PCR primer. (XLSX 36 kb) [file 13045_2019_765_MOESM6_ESM.xlsx]

## Sheet: Blatt1
Gene	FW	RW	Fragment length
NFATc1	catgtctgggagatggaagc	tctcgagctacttgtcatcg	295 bp
ROSA	gagtcttctgggcaggctta	cgcggatcacaagcaataat	214 bp
Cre	aacaacaaccgggtgaagag	atgtttagctggcccaaa	328 bp
PCR programm:
95°C 5 min
start 35 cycles:
95°C 15 sec
58°C 15 sec
72°C 40 sec
end of cycles
72°C 3 min
