# Supplementary material for: Nuclear factor of activated T-cells, NFATC1, governs FLT3ITD-driven hematopoietic stem cell transformation and a poor prognosis in AML
Source: J Hematol Oncol. 2019 Jul 8;12:72. doi: 10.1186/s13045-019-0765-y (PMC6615262; doi:10.1186/s13045-019-0765-y)
Supplement: Supplementary file 7 — Table S2. Antibodies. (XLSX 42 kb) [file 13045_2019_765_MOESM7_ESM.xlsx]

## Sheet: Blatt1
antigen	clone	Isotype	conjugate	order no.	company	method
Lineage neg	-	-	Biotin	130-092-613	Milteny Biotech GmbH	FACS
Streptavidin	-	-	PE	405204	Biolegend	FACS
CD117 (c-Kit)	2B8	IgG2b kappa	APC	50-112-9382	eBioscience	FACS
Ly-6A/E (sca1)	D7	rat IgG2a kappa	FITC	11-5981-82	eBioscience	FACS
Gr-1	RB6-8C5	rat IgG2b	PE	130-091-932	Milteny Biotech	FACS
B220(CD45R)	RA3-6B2	rat IgG2a kappa	PE	12-0452-83	eBioscience	FACS
CD3	135-2C11	armenian hamster IgG	FITC	11-0031	eBioscience	FACS
TER 119	-	rat WI IgG2b kappa	PE	553673	BD Pharmingen	FACS
CD41	MWReg30	rat IgG1 kappa	APC	17-0411	eBiosciences	FACS
CD11b	M1/70.15.11.5	rat IgG2b	APC	130-097-241	Milteny Biotech	FACS
Anti-NFAT2	ab25916	rabbit polyclonal IgG	-	-	Abcam	ICH
Anti-HA	6E2	mouse monoclonal IgG1	-	2367S	Cell Signalling Technology	WB
Anti-beta-actin	AC-15	mouse monoclonal IgG1	-	A5441	Sigma-Aldrich	WB
Anti-mouse	-	goat	horseradish peroxidase (HSP)	-	Dako Cytomation	WB
