# Supplementary material for: Nuclear factor of activated T-cells, NFATC1, governs FLT3ITD-driven hematopoietic stem cell transformation and a poor prognosis in AML
Source: J Hematol Oncol. 2019 Jul 8;12:72. doi: 10.1186/s13045-019-0765-y (PMC6615262; doi:10.1186/s13045-019-0765-y)
Supplement: Supplementary file 8 — Table S3. Counts. (XLSX 898 kb) [file 13045_2019_765_MOESM8_ESM.xlsx]

## Sheet: counts
	WT1	WT3	CN2	CN1	FLT3ITD1	FLT3ITD3	FCN3	FCN2	FCN1
ENSMUSG00000033845	2136	1617	1230	1087	2827	2206	1169	1831	1666
ENSMUSG00000025903	1794	1331	1069	989	1424	1700	1010	1475	1398
ENSMUSG00000033813	481	367	332	252	414	434	262	391	404
ENSMUSG00000033793	1976	1814	1298	1115	2009	1772	1315	1663	1528
ENSMUSG00000025907	1164	1071	986	1253	837	1098	1253	997	1313
ENSMUSG00000051285	733	790	621	856	552	722	853	719	861
ENSMUSG00000061024	2424	2024	1540	1023	2700	2060	1627	1809	1955
ENSMUSG00000025912	76	72	53	85	64	117	56	132	129
ENSMUSG00000045210	2137	1928	1821	1575	1567	1731	2368	1841	2145
ENSMUSG00000025915	2299	2198	1919	1533	2323	3233	2378	3290	3229
ENSMUSG00000025917	2789	2386	2293	1676	26	61	41	67	41
ENSMUSG00000056763	1198	1100	690	867	3612	3044	1907	2714	2859
ENSMUSG00000067851	3034	2984	3149	2657	787	942	986	1022	1046
ENSMUSG00000048960	92	111	136	199	3461	2638	3097	3060	3397
ENSMUSG00000005886	2536	2636	2699	3578	60	150	110	79	88
ENSMUSG00000025935	5973	5738	4902	4080	1796	1999	3078	2176	2455
ENSMUSG00000025937	591	373	390	384	5646	5550	4181	4423	5190
ENSMUSG00000025932	625	610	825	1055	621	418	245	425	464
ENSMUSG00000025925	1017	751	947	649	302	717	350	510	475
ENSMUSG00000043716	717	742	540	428	852	843	788	922	929
ENSMUSG00000025921	454	365	504	361	759	894	505	678	647
ENSMUSG00000025920	395	563	482	750	492	435	386	382	349
ENSMUSG00000025939	715	641	682	484	452	685	364	528	708
ENSMUSG00000079658	1876	1494	1269	1214	637	658	539	649	616
ENSMUSG00000025940	1700	1207	1435	1061	2170	2006	1112	1750	1649
ENSMUSG00000025779	45	74	68	31	2043	1775	976	1565	1360
ENSMUSG00000042686	26	10	8	27	96	91	65	53	49
ENSMUSG00000025776	355	413	518	590	7	26	300	282	228
ENSMUSG00000041872	24	31	6	12	202	532	19	15	22
ENSMUSG00000041859	11827	11011	8438	6068	4	20	7756	11499	13132
ENSMUSG00000025931	494	397	503	391	15223	12216	201	328	326
ENSMUSG00000041809	41	38	42	27	218	343	21	17	28
ENSMUSG00000041779	492	725	407	339	17	24	740	574	697
ENSMUSG00000025933	75	47	54	64	475	440	34	37	58
ENSMUSG00000028033	233	176	283	228	55	100	216	270	313
ENSMUSG00000026158	5170	4456	4473	3441	247	279	3248	3344	3709
ENSMUSG00000026155	1171	912	873	571	3698	4654	22	20	39
ENSMUSG00000026154	492	337	399	305	1215	910	742	790	829
ENSMUSG00000026153	101	134	131	171	367	445	182	302	309
ENSMUSG00000073725	857	786	672	576	112	113	131	64	49
ENSMUSG00000048874	3371	3276	3641	4005	849	684	753	702	580
ENSMUSG00000026064	590	692	536	534	2899	3164	3670	2904	3604
ENSMUSG00000026134	1743	1507	1173	909	535	589	521	554	515
ENSMUSG00000004768	249	222	174	267	2093	1511	1076	1304	1608
ENSMUSG00000042215	895	596	527	538	339	307	216	309	293
ENSMUSG00000042197	1943	1711	1514	1500	1627	822	493	786	744
ENSMUSG00000026131	982	1175	1400	2988	1452	1981	1571	1678	2072
ENSMUSG00000042111	1118	985	864	751	658	1255	1456	1289	2033
ENSMUSG00000026127	3231	2589	1951	1801	1398	1324	700	1068	944
ENSMUSG00000026126	2205	2425	2265	2046	3696	2993	2220	2692	2775
ENSMUSG00000037509	245	261	319	225	1597	3114	1963	2243	1852
ENSMUSG00000037503	7089	6612	6124	5916	235	368	306	248	251
ENSMUSG00000026123	1473	1691	1577	1200	7292	7998	6770	7399	7314
ENSMUSG00000045216	1324	1168	1019	1236	1474	1856	1833	1975	1835
ENSMUSG00000037470	3649	3611	2961	2109	2050	1091	1333	1223	1351
ENSMUSG00000047180	2323	2838	2449	2349	4424	3487	4065	4622	4872
ENSMUSG00000037447	1825	2530	1890	1211	1542	2646	2230	2045	1634
ENSMUSG00000010453	2938	2850	2665	2807	1460	2177	2871	2081	2570
ENSMUSG00000037432	118	129	66	88	2573	3152	2876	3140	3390
ENSMUSG00000001143	992	1009	790	606	56	118	83	114	119
ENSMUSG00000037408	618	698	693	516	836	942	788	955	924
ENSMUSG00000001138	1498	1331	1474	1326	592	690	738	698	685
ENSMUSG00000067653	62	30	35	54	1293	1635	1273	1480	1734
ENSMUSG00000079610	460	325	254	305	32	45	36	52	35
ENSMUSG00000026121	331	363	521	328	407	386	303	342	389
ENSMUSG00000061518	562	448	347	301	247	525	362	448	353
ENSMUSG00000037351	2979	2668	2305	2160	725	570	423	450	452
ENSMUSG00000026117	130	412	60	47	3602	3134	2529	3007	3139
ENSMUSG00000026116	1892	1913	2136	2512	236	132	653	178	100
ENSMUSG00000026113	629	816	661	506	2915	1833	3253	2214	2207
ENSMUSG00000026112	4307	3247	2898	2682	568	722	1102	843	965
ENSMUSG00000026111	1031	867	814	557	5519	3463	3344	3792	3516
ENSMUSG00000026110	1203	952	923	1072	1346	1232	672	893	820
ENSMUSG00000060771	298	240	262	250	1036	1168	926	877	1021
ENSMUSG00000037216	149	69	84	85	39	80	43	123	170
ENSMUSG00000026088	458	414	465	374	197	247	240	170	238
ENSMUSG00000026087	1271	908	713	592	121	109	47	90	79
ENSMUSG00000058407	1240	985	952	675	551	499	360	493	470
ENSMUSG00000026083	8351	6588	4435	3650	1509	1132	806	949	937
ENSMUSG00000026082	814	873	691	791	1137	1199	924	970	984
ENSMUSG00000037138	4059	3455	3968	4843	10109	8575	4914	7334	7088
ENSMUSG00000026080	129	191	130	218	962	815	812	765	1039
ENSMUSG00000026078	1144	961	960	677	2332	3864	3537	4695	5468
ENSMUSG00000026077	23	70	39	155	206	115	173	67	74
ENSMUSG00000073702	423	271	239	168	1227	1272	691	1055	1026
ENSMUSG00000003134	518	1041	667	603	19	48	16	31	68
ENSMUSG00000003135	2091	1601	1733	1283	395	385	217	334	314
ENSMUSG00000048234	1487	1394	1211	982	1010	984	2230	1509	852
ENSMUSG00000057173	47	36	40	57	2072	2038	1427	1698	1743
ENSMUSG00000026074	5580	6569	5556	5364	1854	2131	1234	1762	1699
ENSMUSG00000026073	33	98	57	52	11	38	17	22	31
ENSMUSG00000026072	1673	2159	2524	3051	3718	6986	6968	6461	6808
ENSMUSG00000070942	266	299	317	296	43	129	445	246	235
ENSMUSG00000026069	652	134	193	114	558	1119	562	1600	2044
ENSMUSG00000026070	430	552	774	1380	266	298	297	375	541
ENSMUSG00000026068	1656	1720	1886	1871	417	17	119	73	46
ENSMUSG00000026062	41	45	35	18	557	1483	1186	5057	5772
ENSMUSG00000060679	2201	1628	1407	1362	1133	2200	1542	2269	2313
ENSMUSG00000041907	95	132	100	90	24	41	35	70	49
ENSMUSG00000070939	1337	1034	1115	1068	2511	2312	1304	1761	1775
ENSMUSG00000010290	645	541	544	524	51	135	75	111	161
ENSMUSG00000008136	52	35	55	132	1217	1028	1253	1108	1266
ENSMUSG00000066877	604	482	404	426	696	542	435	578	593
ENSMUSG00000057363	823	682	647	509	19	35	33	79	94
ENSMUSG00000041763	2855	2482	2170	2127	542	566	604	448	413
ENSMUSG00000026049	1325	951	774	529	984	1144	501	977	873
ENSMUSG00000026047	933	726	711	600	3012	2697	2676	3040	3369
ENSMUSG00000041684	578	516	599	586	1315	1237	721	981	1049
ENSMUSG00000026048	725	602	490	531	1035	901	652	737	897
ENSMUSG00000056870	107	89	211	153	548	683	413	454	574
ENSMUSG00000025995	1950	1648	1287	1143	708	592	600	497	567
ENSMUSG00000025993	485	505	149	46	55	102	68	20	37
ENSMUSG00000025986	774	709	726	592	2960	1939	1471	1953	2034
ENSMUSG00000045954	1121	257	342	1192	2856	131	105	262	477
ENSMUSG00000026107	259	425	296	346	835	741	552	853	878
ENSMUSG00000018417	11	43	35	15	431	28	29	9	13
ENSMUSG00000062939	724	805	752	669	435	342	511	569	430
ENSMUSG00000026104	1160	1367	1087	999	85	62	67	67	106
ENSMUSG00000026103	4794	4474	3781	3394	527	939	615	688	708
ENSMUSG00000002881	1780	1636	1711	1693	1348	1255	1666	1432	960
ENSMUSG00000043015	880	849	745	715	5466	4888	4870	5782	6037
ENSMUSG00000041439	670	812	959	830	1615	1512	1649	1643	1735
ENSMUSG00000026102	1048	1079	951	1023	610	680	638	701	755
ENSMUSG00000041426	932	776	674	573	593	661	854	649	682
ENSMUSG00000026098	378	327	264	267	721	1016	857	798	940
ENSMUSG00000026097	470	370	342	241	1020	852	514	572	707
ENSMUSG00000026096	268	187	169	195	411	390	308	320	374
ENSMUSG00000026095	480	404	318	221	415	453	222	355	409
ENSMUSG00000026094	3774	7697	3823	3806	367	211	134	140	172
ENSMUSG00000025983	23	19	47	37	510	509	333	401	419
ENSMUSG00000041303	640	451	512	492	2579	4011	6589	3024	3041
ENSMUSG00000073678	9	42	27	29	518	523	351	488	448
ENSMUSG00000052331	1134	1603	780	866	79	18	104	89	116
ENSMUSG00000025982	16608	16689	13868	12988	1070	1153	2745	1886	1876
ENSMUSG00000025981	300	535	339	448	16051	16810	17354	16430	17129
ENSMUSG00000025980	3445	2358	1801	1552	345	468	576	328	409
ENSMUSG00000073676	1285	950	692	457	5942	3178	2139	3313	3434
ENSMUSG00000025979	1306	1261	1079	1075	1753	1060	683	943	891
ENSMUSG00000025978	184	158	104	90	1136	1442	954	1164	1245
ENSMUSG00000046994	814	592	516	367	58	211	84	149	888
ENSMUSG00000038349	103	115	114	225	919	673	571	645	721
ENSMUSG00000038331	38	20	34	10	79	79	6	31	50
ENSMUSG00000038323	216	203	193	130	50	50	66	157	276
ENSMUSG00000048495	303	236	263	101	316	259	28	37	23
ENSMUSG00000025971	539	439	420	364	229	419	215	241	236
ENSMUSG00000054770	689	593	556	683	602	627	250	286	242
ENSMUSG00000026039	507	396	448	355	547	602	381	462	450
ENSMUSG00000051223	5333	4342	3557	3225	350	367	566	562	542
ENSMUSG00000026034	9204	10306	7019	9903	6088	5579	353	433	512
ENSMUSG00000026035	840	578	472	457	4251	8293	4230	5394	5645
ENSMUSG00000026036	1034	638	626	597	795	613	10014	9066	9923
ENSMUSG00000026037	1583	1245	1181	886	1107	831	392	581	557
ENSMUSG00000038174	539	626	439	637	2587	1281	607	738	769
ENSMUSG00000026032	763	730	591	374	366	529	1008	1436	1497
ENSMUSG00000026031	1348	1389	1209	1429	921	840	525	475	525
ENSMUSG00000026029	2890	2897	2533	2320	1104	1270	415	666	591
ENSMUSG00000026028	1897	1728	1288	1254	2871	3532	1648	1329	1443
ENSMUSG00000026027	613	437	465	341	2591	1598	2509	3645	3884
ENSMUSG00000038079	514	493	579	445	610	544	1779	1491	1645
ENSMUSG00000079550	52	55	42	108	442	681	299	490	534
ENSMUSG00000026024	1126	1132	1382	1708	17	53	261	475	514
ENSMUSG00000041075	407	247	205	272	862	1173	37	91	71
ENSMUSG00000047361	126	151	163	163	452	232	803	1500	1318
ENSMUSG00000026021	601	556	468	342	69	133	266	201	112
ENSMUSG00000026020	10361	7800	6897	5607	567	656	75	22	28
ENSMUSG00000067336	874	774	953	1168	11447	10801	436	614	417
ENSMUSG00000041040	1485	1269	1096	1154	692	918	6044	9992	10276
ENSMUSG00000026018	53	41	12	45	1657	1333	751	721	887
ENSMUSG00000026019	1875	1292	1308	1023	48	14	2179	1449	1606
ENSMUSG00000026017	370	216	269	256	2028	1795	30	17	15
ENSMUSG00000073664	493	424	271	446	188	231	1135	1611	1464
ENSMUSG00000049439	828	644	601	583	291	332	142	176	172
ENSMUSG00000026782	1159	1071	956	1115	1072	884	469	475	458
ENSMUSG00000026014	100	134	135	94	1210	1398	522	841	815
ENSMUSG00000026012	97	1508	275	520	169	153	1039	1244	1503
ENSMUSG00000026011	2	91	13	60	287	238	584	391	538
ENSMUSG00000026009	129	136	81	64	164	38	2185	325	363
ENSMUSG00000052062	367	380	481	670	178	93	331	55	69
ENSMUSG00000025969	33	80	39	33	237	427	363	66	63
ENSMUSG00000040865	2447	2469	2047	2212	86	36	309	268	302
ENSMUSG00000025968	3238	2279	2144	1629	1487	1885	85	33	146
ENSMUSG00000025967	28472	24355	20371	14948	4238	2753	2714	2277	2493
ENSMUSG00000025962	1060	702	682	604	29586	35464	1839	2755	2569
ENSMUSG00000025959	265	338	181	213	420	197	18028	24374	23365
ENSMUSG00000025958	2637	2329	1951	1865	1484	970	568	461	92
ENSMUSG00000025956	353	254	199	299	221	184	546	916	1036
ENSMUSG00000070871	136	87	44	49	2307	2148	290	192	217
ENSMUSG00000045005	217	305	254	255	403	391	2096	2305	2328
ENSMUSG00000051344	405	503	356	385	104	102	236	402	358
ENSMUSG00000025950	1203	1113	928	553	168	267	122	117	94
ENSMUSG00000025949	985	985	687	617	501	671	390	183	224
ENSMUSG00000026005	1236	1082	825	551	1364	776	1721	1253	808
ENSMUSG00000026004	1274	1323	1224	1343	802	778	760	794	1194
ENSMUSG00000026003	4183	3273	2972	2363	1391	1175	833	905	1012
ENSMUSG00000026000	2306	1825	1886	1413	690	960	852	1107	1218
ENSMUSG00000025997	1915	1543	1707	1716	4486	4442	825	832	1080
ENSMUSG00000026196	1053	953	923	628	1961	2553	2751	3885	3232
ENSMUSG00000026192	7304	5095	4545	3886	749	1250	1359	1939	1946
ENSMUSG00000026193	16	1576	198	174	1022	954	796	768	890
ENSMUSG00000039395	23	33	40	5	10105	6878	759	947	1166
ENSMUSG00000026189	468	412	365	334	174	336	4722	6393	6340
ENSMUSG00000026187	1143	952	941	739	128	47	828	2779	8793
ENSMUSG00000039354	1714	1631	1727	1385	477	513	88	36	54
ENSMUSG00000046330	506	322	185	188	1622	1271	202	342	371
ENSMUSG00000055322	3124	2759	3342	4625	1628	1739	626	1098	1087
ENSMUSG00000061815	142	97	162	85	495	472	1384	1655	1788
ENSMUSG00000026180	168	41	143	21	2502	2476	239	353	348
ENSMUSG00000006304	12495	12778	10948	9050	27	36	2257	2507	3047
ENSMUSG00000006299	6160	5649	4803	3925	90	30	11	38	56
ENSMUSG00000026179	350	352	297	234	13498	15076	22	26	37
ENSMUSG00000006301	1377	1298	1412	1478	6127	6914	13414	15113	13963
ENSMUSG00000026177	23	135	20	27	403	497	4014	5481	4804
ENSMUSG00000026176	1462	1319	1280	1264	1250	1595	269	333	365
ENSMUSG00000033364	1486	1453	1042	1067	704	155	1061	1261	1155
ENSMUSG00000026174	3615	2868	2522	1946	1414	1482	207	445	230
ENSMUSG00000026135	661	754	625	749	1352	1561	1121	1209	1496
ENSMUSG00000026172	1342	941	915	820	4366	3849	1422	1677	1928
ENSMUSG00000026171	957	844	844	703	773	724	2551	3438	3672
ENSMUSG00000033276	64	61	70	81	1201	1279	1251	960	1116
ENSMUSG00000033257	2109	1853	1426	1643	878	1071	675	948	1046
ENSMUSG00000026170	133	344	80	92	10	26	633	766	759
ENSMUSG00000026162	173	128	195	99	2118	1797	31	26	23
ENSMUSG00000033159	3482	3299	2872	2324	737	1062	1858	2435	2167
ENSMUSG00000049339	4416	3705	2925	2587	49	93	1961	1415	675
ENSMUSG00000026197	925	839	746	510	73	20	28	70	46
ENSMUSG00000026198	78	33	38	39	185	205	54	28	82
ENSMUSG00000033124	409	436	421	516	4145	3326	122	182	158
ENSMUSG00000026199	1103	901	1163	1017	4415	3772	2782	3001	3137
ENSMUSG00000026200	549	479	587	489	863	953	2509	3046	3146
ENSMUSG00000026201	4448	3873	3418	2345	132	28	682	755	760
ENSMUSG00000026202	9501	9957	8518	5147	484	385	23	25	28
ENSMUSG00000026203	575	644	444	561	906	921	491	382	538
ENSMUSG00000026204	35	43	11	37	460	498	857	903	996
ENSMUSG00000026209	1815	1536	1411	1063	4167	4031	481	584	710
ENSMUSG00000026207	40	96	69	168	12918	10787	2696	3408	3890
ENSMUSG00000033021	1611	1486	1182	1134	519	555	6497	10219	11082
ENSMUSG00000032997	180	452	232	196	38	20	369	534	496
ENSMUSG00000026211	625	692	600	1202	1807	1714	16	12	22
ENSMUSG00000032968	29	74	59	102	6	39	1117	1257	1256
ENSMUSG00000026213	2049	2043	1968	1491	1396	1375	40	15	31
ENSMUSG00000006576	21	71	114	104	329	147	1156	1360	1555
ENSMUSG00000032908	60	29	14	64	377	242	231	131	117
ENSMUSG00000026245	2658	1979	1702	1357	32	8	209	24	54
ENSMUSG00000032883	1266	1091	907	910	41	35	49	17	5
ENSMUSG00000079470	633	445	520	569	1723	1958	21	2	6
ENSMUSG00000054702	255	296	285	252	17	51	1661	1554	1716
ENSMUSG00000073643	2390	2353	1259	1248	15	17	56	26	17
ENSMUSG00000026248	1275	962	1004	620	3990	2709	30	24	17
ENSMUSG00000026249	667	442	351	247	1187	1058	1515	2571	2579
ENSMUSG00000004364	4179	4068	4151	3911	251	452	603	1023	875
ENSMUSG00000038608	5476	5715	5301	4127	304	408	266	290	316
ENSMUSG00000026142	551	612	648	505	504	856	524	485	373
ENSMUSG00000026150	2089	1648	1527	1356	1670	1107	785	506	627
ENSMUSG00000026159	1953	1952	1722	1292	239	30	676	781	839
ENSMUSG00000045658	26	147	37	35	4462	4445	125	49	157
ENSMUSG00000026219	4614	4302	4087	3980	5174	5751	4333	4391	4920
ENSMUSG00000073633	46	43	68	26	660	613	10353	8966	8619
ENSMUSG00000070034	419	388	347	284	2021	2122	653	560	699
ENSMUSG00000070031	91	100	101	85	2288	2136	1320	1676	1571
ENSMUSG00000026222	2978	3269	2794	2361	295	323	2090	2060	2195
ENSMUSG00000052760	1263	1089	944	923	5410	3760	875	638	437
ENSMUSG00000036707	3912	3683	3001	2428	129	48	5151	5012	5845
ENSMUSG00000026223	2848	3704	2219	1929	319	419	41	48	49
ENSMUSG00000049608	19	168	20	0	83	95	432	424	346
ENSMUSG00000026229	5903	4266	4020	3244	2448	3267	154	105	99
ENSMUSG00000062590	402	282	293	198	707	918	5353	3582	3362
ENSMUSG00000079445	179	87	130	134	4539	3605	838	872	1205
ENSMUSG00000026234	45823	32913	31179	28091	3946	3487	3400	3562	4036
ENSMUSG00000026238	6935	7026	5157	5382	127	44	4818	4526	3891
ENSMUSG00000026239	1096	999	731	672	8001	6232	115	43	106
ENSMUSG00000026240	866	782	745	542	441	326	3481	5666	5470
ENSMUSG00000053333	1417	1170	1107	998	216	212	206	316	282
ENSMUSG00000026254	2670	2439	1957	1714	62690	46353	64	247	182
ENSMUSG00000026255	7	7	36	20	6296	6375	30486	43892	45562
ENSMUSG00000048000	2280	1837	1966	1993	1188	833	4497	5700	6245
ENSMUSG00000026288	7205	7260	6289	6176	1274	1026	559	772	843
ENSMUSG00000026289	1460	1611	1084	982	1534	1328	672	1006	933
ENSMUSG00000056055	11	33	8	25	3773	3009	884	1098	1112
ENSMUSG00000070738	4520	4319	3788	2678	1977	2163	2435	2849	2784
ENSMUSG00000005501	519	383	384	508	6501	7149	2121	2172	2368
ENSMUSG00000090124	367	504	480	285	1301	1643	9572	7705	6147
ENSMUSG00000054545	23	34	14	24	4179	3903	1483	1548	1508
ENSMUSG00000081984	59	31	18	44	565	489	4025	4376	5315
ENSMUSG00000079429	987	919	827	1003	469	544	379	577	556
ENSMUSG00000044783	11910	11350	12318	11590	3	37	449	554	654
ENSMUSG00000062310	65	64	95	79	52	39	25	13	24
ENSMUSG00000049866	2156	3699	2176	1453	566	831	15	28	3
ENSMUSG00000036206	42	130	78	92	9546	11386	960	827	848
ENSMUSG00000055013	1045	1019	773	877	72	121	10974	10483	13130
ENSMUSG00000034486	93	54	68	51	1286	2390	94	141	155
ENSMUSG00000034432	2277	2466	1972	1692	137	227	3753	2056	2057
ENSMUSG00000026303	46	89	101	139	1353	954	423	400	340
ENSMUSG00000026304	137	147	237	200	86	79	765	580	866
ENSMUSG00000026305	4819	5065	4526	4105	50	10	35	57	81
ENSMUSG00000070732	115	103	31	72	2511	2440	37	12	39
ENSMUSG00000034353	6893	6654	6600	4413	28	67	2248	2465	2499
ENSMUSG00000034343	881	680	518	384	100	260	52	26	50
ENSMUSG00000026307	1450	1323	1032	973	3983	5245	103	203	165
ENSMUSG00000049515	73	37	19	37	82	36	5634	5920	6303
ENSMUSG00000026308	65	55	69	75	5496	8116	104	309	32
ENSMUSG00000026309	2900	2357	2064	1927	1021	830	4356	4987	5676
ENSMUSG00000067071	2834	2172	2096	1400	2153	1464	844	923	934
ENSMUSG00000055866	770	1023	807	1009	69	84	1172	1584	1776
ENSMUSG00000034292	312	232	194	212	13	31	62	63	30
ENSMUSG00000026311	471	460	361	339	2985	2909	17	28	3
ENSMUSG00000026313	711	861	711	768	2644	2986	1903	2504	2446
ENSMUSG00000026260	4224	3161	2740	2091	547	621	1677	2230	1956
ENSMUSG00000073616	1484	1247	943	579	374	281	1098	555	877
ENSMUSG00000044055	382	238	309	196	852	421	194	280	313
ENSMUSG00000034220	1021	2259	1623	429	613	746	396	461	356
ENSMUSG00000047067	278	281	302	191	5663	4460	855	733	849
ENSMUSG00000026269	2238	2188	1929	1938	1610	1585	2608	3380	3481
ENSMUSG00000026270	631	579	466	472	121	339	851	1363	1034
ENSMUSG00000047793	35	35	32	13	535	346	133	87	152
ENSMUSG00000026273	401	315	370	292	360	423	757	198	765
ENSMUSG00000026274	952	908	802	706	2517	2071	182	264	342
ENSMUSG00000026275	2538	1926	1825	1590	721	659	2072	2121	2234
ENSMUSG00000034107	14	25	36	14	229	207	413	576	562
ENSMUSG00000034088	8121	9124	6899	5916	29	17	797	688	236
ENSMUSG00000026276	3516	2491	2262	2487	390	409	25	25	8
ENSMUSG00000034066	27	62	38	14	1013	922	70	41	20
ENSMUSG00000026277	3228	2885	2571	2119	2888	2391	260	340	331
ENSMUSG00000026278	137	174	103	63	11448	7883	691	988	1089
ENSMUSG00000026279	980	861	852	667	4339	3101	1684	2294	2537
ENSMUSG00000026280	1785	1415	1276	1118	54	48	14	44	21
ENSMUSG00000026281	5247	4593	3974	3025	3155	3087	8706	9682	11083
ENSMUSG00000026283	1382	1268	1162	1110	305	846	2537	3638	3501
ENSMUSG00000073609	548	552	760	545	972	1058	144	68	46
ENSMUSG00000051185	979	943	758	616	1855	1528	2283	2559	2763
ENSMUSG00000040710	1924	1638	1527	1198	6067	6243	250	499	525
ENSMUSG00000040693	1	24	27	14	1422	1443	663	873	894
ENSMUSG00000044768	804	923	481	359	509	547	1186	1392	1521
ENSMUSG00000040648	2141	2024	1797	1886	29	43	2945	5235	5589
ENSMUSG00000026333	434	314	270	266	988	1200	1382	1299	1269
ENSMUSG00000026335	1157	1197	1403	1145	2276	1988	444	553	586
ENSMUSG00000056536	1408	1171	1180	1351	1287	767	86	201	142
ENSMUSG00000026319	1933	1682	1591	1744	2374	2174	800	877	953
ENSMUSG00000026321	20	69	25	60	364	362	2411	2385	2278
ENSMUSG00000038866	1645	1761	1733	1957	1143	1423	9	6	40
ENSMUSG00000044340	548	639	699	746	1328	1243	1138	828	869
ENSMUSG00000057329	3430	2515	2378	2569	1434	1737	1970	2384	2844
ENSMUSG00000009905	1251	998	1091	1007	111	129	220	264	254
ENSMUSG00000009907	2797	2357	2125	2054	1221	1654	807	1047	1232
ENSMUSG00000026315	72	65	60	145	383	572	1349	1281	1420
ENSMUSG00000038702	201	180	120	262	2633	2871	1835	1625	1798
ENSMUSG00000026374	5645	4631	3756	3356	1026	1199	228	204	165
ENSMUSG00000026377	3710	3003	2630	1851	2656	2906	2099	1306	1495
ENSMUSG00000064302	1784	1568	1678	1423	75	72	574	492	515
ENSMUSG00000026380	40	29	52	76	78	193	2663	4351	4704
ENSMUSG00000004451	438	747	474	376	5849	5655	850	1128	1219
ENSMUSG00000098923	851	780	791	479	4397	3837	2148	2465	2509
ENSMUSG00000026383	97	104	52	56	2359	1557	132	167	30
ENSMUSG00000026384	667	546	419	512	10	32	164	137	187
ENSMUSG00000036975	376	175	190	100	806	662	3411	4842	4842
ENSMUSG00000050777	68	81	78	41	686	757	2207	3415	3454
ENSMUSG00000026385	1668	1665	1093	755	129	83	1731	2074	2095
ENSMUSG00000026388	102	100	92	52	466	655	22	25	43
ENSMUSG00000026389	1754	703	544	342	370	246	1056	908	784
ENSMUSG00000003721	335	318	307	300	73	194	663	678	790
ENSMUSG00000026339	821	836	741	723	2143	2394	51	54	76
ENSMUSG00000001674	816	605	549	361	106	119	801	648	614
ENSMUSG00000026341	5437	5743	3985	2848	3755	984	132	203	182
ENSMUSG00000026342	399	355	423	284	338	378	30	135	105
ENSMUSG00000036155	3962	2963	2957	2133	744	728	1260	1975	1948
ENSMUSG00000026347	30	25	34	33	1003	769	47	98	113
ENSMUSG00000026349	1883	1589	1251	1727	6067	5692	570	1196	1157
ENSMUSG00000051590	28	25	2	4	333	399	269	343	300
ENSMUSG00000036104	1978	1707	1704	1481	2540	2365	1048	834	905
ENSMUSG00000036086	625	737	762	613	53	26	444	618	679
ENSMUSG00000056211	2928	2705	2295	3221	137	0	7006	7670	6213
ENSMUSG00000026353	4241	3910	3328	3101	1476	1746	277	344	324
ENSMUSG00000026354	28	23	30	20	5	10	2875	2230	3056
ENSMUSG00000026355	17569	14696	11648	10419	1714	1699	44	9	40
ENSMUSG00000026356	6122	4242	4082	3374	605	783	2162	1992	2044
ENSMUSG00000045382	1538	1977	1398	740	2953	2837	6	10	7
ENSMUSG00000026399	507	257	228	362	4007	3651	1438	1500	1722
ENSMUSG00000026409	310	200	145	342	19874	16369	528	717	928
ENSMUSG00000046404	397	357	340	332	6198	4563	3046	3125	3491
ENSMUSG00000042510	24	22	6	21	1327	1074	2966	3529	3939
ENSMUSG00000016529	23	78	21	26	505	190	9195	15490	15679
ENSMUSG00000016528	8874	9793	7299	4643	199	209	2899	4183	3984
ENSMUSG00000016526	2254	3686	2165	2060	344	262	1694	1690	3169
ENSMUSG00000026427	1945	1512	1414	1086	41	10	232	183	271
ENSMUSG00000026430	3372	3094	3151	2998	284	15	190	149	185
ENSMUSG00000042349	1175	1882	1100	1344	28	11	422	282	406
ENSMUSG00000026425	1691	1721	1454	1246	10464	10439	9	13	51
ENSMUSG00000055184	228	215	183	156	1843	745	46	28	86
ENSMUSG00000004552	1216	788	538	549	2284	1946	9669	11898	14592
ENSMUSG00000052688	139	619	189	48	2826	3183	1448	823	1303
ENSMUSG00000013275	626	893	868	980	1015	1414	1254	1704	1816
ENSMUSG00000026433	470	480	543	367	1350	1715	3344	3333	3360
ENSMUSG00000026434	9854	6392	6721	4786	265	285	1608	1210	1655
ENSMUSG00000026435	729	157	138	31	4183	4682	2140	1858	2190
ENSMUSG00000026436	2173	1942	1484	1863	954	1078	143	304	287
ENSMUSG00000059149	627	587	559	779	621	857	3886	3227	6960
ENSMUSG00000026437	400	551	545	911	540	594	3385	2671	523
ENSMUSG00000009772	867	844	895	447	9819	8361	976	809	911
ENSMUSG00000042066	1113	1169	1020	1024	632	30	490	522	432
ENSMUSG00000042046	1007	1000	1034	908	1476	1908	5478	7572	7655
ENSMUSG00000026439	1428	1099	1173	915	519	483	28	21	36
ENSMUSG00000048174	443	267	262	209	398	635	1886	1638	1846
ENSMUSG00000054387	4052	3715	3199	3812	809	894	774	634	735
ENSMUSG00000026447	419	397	344	462	1129	1381	313	500	629
ENSMUSG00000046062	4459	5281	3305	3013	747	695	1317	1061	989
ENSMUSG00000041757	244	278	185	234	1398	1277	817	1031	1230
ENSMUSG00000070643	538	639	410	470	224	342	851	629	644
ENSMUSG00000090553	1140	903	765	422	3150	3669	1038	1221	1379
ENSMUSG00000102976	307	222	219	251	287	517	210	247	248
ENSMUSG00000094410	90	72	74	86	4638	4187	3787	3513	3968
ENSMUSG00000051998	864	1844	1110	1530	226	281	454	449	693
ENSMUSG00000026463	5406	5634	7200	8942	395	909	6741	5183	5379
ENSMUSG00000020423	5769	14887	7232	12552	1245	1307	249	167	368
ENSMUSG00000064246	0	35	63	6	230	254	474	880	836
ENSMUSG00000026458	197	415	137	125	86	94	542	963	766
ENSMUSG00000042305	2429	2065	1705	1664	709	1100	406	316	348
ENSMUSG00000026456	1711	1448	1366	979	4142	5409	119	132	165
ENSMUSG00000026457	4036	4340	3702	3370	3529	6037	1010	1017	1327
ENSMUSG00000026455	909	514	497	368	702	896	5074	4409	5747
ENSMUSG00000042229	922	783	945	641	2754	2587	5039	7566	7923
ENSMUSG00000042207	2477	2026	2393	2146	1730	1903	2	4	41
ENSMUSG00000073557	541	573	478	580	4508	4245	105	44	334
ENSMUSG00000026429	651	487	451	344	1029	569	2119	1489	851
ENSMUSG00000031506	7967	6686	5919	4501	1057	891	1872	2363	2355
ENSMUSG00000026426	1159	1210	1308	1165	1575	1546	1515	2006	1935
ENSMUSG00000041926	2842	3114	2245	1542	618	542	4201	3699	4626
ENSMUSG00000062580	857	621	433	656	573	533	336	491	423
ENSMUSG00000041889	11	24	8	20	8120	7684	689	860	916
ENSMUSG00000041879	3570	3619	3220	3283	930	1335	1837	1237	1419
ENSMUSG00000009418	1717	1698	1546	1408	3321	2823	24	22	37
ENSMUSG00000026421	7737	7216	6121	4285	1194	910	1049	794	537
ENSMUSG00000041801	191	135	82	35	4337	4370	160	419	375
ENSMUSG00000026411	1443	1119	1118	999	1098	1078	4413	7105	6792
ENSMUSG00000041642	2331	2611	2582	2916	5547	6210	1486	1418	1459
ENSMUSG00000041570	371	380	187	81	146	145	2150	3345	2887
ENSMUSG00000026404	350	305	362	314	1549	1376	599	841	785
ENSMUSG00000041498	1149	1016	1125	722	1498	1825	3439	4269	4975
ENSMUSG00000041483	1428	1346	1196	1158	842	169	2281	1766	1041
ENSMUSG00000026395	7329	9909	6945	6251	426	311	3792	4287	4829
ENSMUSG00000026393	1833	1860	1382	1474	1274	1144	58	102	97
ENSMUSG00000079283	202	152	89	103	918	1471	650	738	848
ENSMUSG00000056268	1083	1395	967	999	7096	8902	4383	2126	2036
ENSMUSG00000033964	699	689	529	492	1837	1916	452	224	125
ENSMUSG00000033952	1908	1418	2084	1482	169	186	300	276	347
ENSMUSG00000026361	1887	1993	1710	1603	928	1353	993	1064	1212
ENSMUSG00000018196	844	683	588	434	514	687	1501	1221	1378
ENSMUSG00000018199	474	457	440	543	1442	1412	13752	11907	9719
ENSMUSG00000018189	2706	2349	2007	1558	51	99	1996	2002	2465
ENSMUSG00000026360	9306	22265	12258	10480	2044	1979	114	146	157
ENSMUSG00000026358	9830	20397	14690	12102	877	842	1778	1453	1195
ENSMUSG00000026357	3647	2591	3451	3369	405	545	678	747	885
ENSMUSG00000056220	1792	1543	1592	1763	3147	2995	1536	1413	1757
ENSMUSG00000032487	258	853	596	421	7281	12381	258	299	126
ENSMUSG00000006010	1125	1141	1135	1053	2970	6181	1933	2078	2327
ENSMUSG00000006005	8616	7375	7151	7473	1948	2574	524	707	740
ENSMUSG00000006014	26	27	17	34	1578	1549	366	411	458
ENSMUSG00000023150	18105	15877	13836	14104	208	330	1671	2570	2685
ENSMUSG00000052748	776	736	532	772	1102	1131	19222	14141	8791
ENSMUSG00000053286	1389	1138	1070	1043	9311	7333	6045	4892	3083
ENSMUSG00000026484	2331	2020	2019	1509	22	22	1192	1652	1707
ENSMUSG00000026483	920	1181	1050	866	13366	14813	944	1234	1655
ENSMUSG00000043019	1071	1077	956	842	673	821	455	389	678
ENSMUSG00000032666	1354	1399	1518	1042	1366	1241	851	1068	1201
ENSMUSG00000014980	393	300	288	270	1634	2137	8032	8156	9853
ENSMUSG00000026482	761	782	694	877	1411	1389	19	25	18
ENSMUSG00000008475	4462	3855	3325	2584	1261	1033	13077	14954	14468
ENSMUSG00000026480	1409	1467	1332	861	1457	3207	511	768	886
ENSMUSG00000042772	2877	2780	2374	2647	396	432	1103	1325	1388
ENSMUSG00000026478	354	485	372	531	741	865	1353	1512	1837
ENSMUSG00000042708	73	97	68	64	5040	4222	2980	2079	1825
ENSMUSG00000042699	10710	8790	7730	7869	1223	1194	940	1067	1290
ENSMUSG00000042684	748	783	697	747	2408	2938	2097	3271	3421
ENSMUSG00000042671	130	133	108	117	697	686	175	322	314
ENSMUSG00000066800	2463	1864	2415	2530	114	137	598	753	861
ENSMUSG00000045968	44	40	22	41	11715	10550	4452	4959	4343
ENSMUSG00000026473	6868	10563	7219	7204	918	1232	1296	1326	1547
ENSMUSG00000004110	41	200	23	4	51	75	3532	3084	3389
ENSMUSG00000056708	5290	16396	6403	6076	52	46	634	671	713
ENSMUSG00000026471	397	302	433	467	1612	2183	141	140	125
ENSMUSG00000026470	1271	1347	1181	1135	17	19	9352	10539	12122
ENSMUSG00000033722	86	132	63	149	4440	5400	490	596	698
ENSMUSG00000026469	1438	1352	1108	1371	341	232	60	30	11
ENSMUSG00000033701	2657	2229	2154	1403	7341	12421	212	25	15
ENSMUSG00000033684	2382	2435	1806	1828	283	343	1799	1716	2287
ENSMUSG00000033671	2360	2468	2298	2137	1352	1312	15	17	19
ENSMUSG00000026466	2099	2680	1923	1807	29	51	4152	2817	4072
ENSMUSG00000050565	2841	2470	2323	2454	1742	1568	764	165	159
ENSMUSG00000026601	1	2	22	19	3014	2761	15843	18216	12600
ENSMUSG00000078193	40	60	55	21	2447	2812	183	237	273
ENSMUSG00000026600	886	1109	782	792	2128	2077	990	1148	1103
ENSMUSG00000101523	370	308	224	201	2241	2553	57	29	18
ENSMUSG00000026596	1944	2816	1517	2070	2808	3055	1545	1596	1898
ENSMUSG00000060519	1049	1190	973	686	55	115	1648	2040	2177
ENSMUSG00000033557	1652	1564	1466	1184	1068	1008	1862	2455	2573
ENSMUSG00000026594	1321	1128	891	702	407	308	3143	2264	2853
ENSMUSG00000070565	156	157	125	224	1643	1860	3341	2749	2729
ENSMUSG00000033488	998	910	1021	1245	1466	1619	2942	3204	3017
ENSMUSG00000026589	42	101	160	114	1931	1534	89	50	71
ENSMUSG00000040782	489	430	367	273	765	769	1092	1601	2183
ENSMUSG00000090394	523	701	354	333	215	156	352	324	359
ENSMUSG00000058267	1636	1265	1166	768	633	1052	2301	1771	2141
ENSMUSG00000014226	3135	2270	1980	1234	82	116	1698	1281	1055
ENSMUSG00000026721	4379	3432	3629	3535	495	591	1271	1505	1748
ENSMUSG00000040423	1950	2111	1894	1737	635	474	640	538	736
ENSMUSG00000043467	321	231	230	527	1944	1637	206	159	171
ENSMUSG00000026709	1560	1023	915	563	4233	3111	491	644	675
ENSMUSG00000026708	988	740	886	630	3312	3965	86	91	126
ENSMUSG00000026705	778	531	818	543	1507	2258	472	522	520
ENSMUSG00000026701	11563	9449	7781	6978	211	173	1324	706	737
ENSMUSG00000026700	65	37	57	8	2103	1553	870	1420	1307
ENSMUSG00000040297	2350	3536	2242	2312	1092	1064	1760	2861	2908
ENSMUSG00000026698	533	415	502	355	686	702	2799	3597	3753
ENSMUSG00000026694	1530	985	900	862	13299	10733	2458	2455	2532
ENSMUSG00000026696	582	629	442	506	38	41	272	222	252
ENSMUSG00000040225	4644	4092	4520	5857	1369	2421	803	1258	1183
ENSMUSG00000040124	427	273	296	288	499	486	689	986	1022
ENSMUSG00000026585	731	669	700	442	2101	1376	502	683	670
ENSMUSG00000026584	1167	989	861	893	685	723	6786	9153	9938
ENSMUSG00000041406	502	460	360	344	4690	3955	30	12	49
ENSMUSG00000041396	311	162	215	122	397	381	80	20	8
ENSMUSG00000026581	8970	6663	6886	3854	633	781	3355	2692	3339
ENSMUSG00000026580	447	524	1316	2586	1287	943	377	489	493
ENSMUSG00000026579	183	299	214	69	666	461	926	1349	1411
ENSMUSG00000040918	366	322	232	223	272	234	594	723	774
ENSMUSG00000026578	850	720	745	769	4844	4627	6764	5052	5946
ENSMUSG00000026577	709	767	706	574	201	210	291	298	388
ENSMUSG00000026575	578	471	500	271	268	258	434	530	530
ENSMUSG00000026576	202	405	271	244	514	432	1041	1098	1192
ENSMUSG00000026573	35	84	13	0	634	789	346	487	548
ENSMUSG00000040848	3399	3467	3804	3624	756	740	111	199	179
ENSMUSG00000040843	2357	1788	1476	1237	662	569	12	10	28
ENSMUSG00000040836	156	183	286	249	153	177	5177	2907	3307
ENSMUSG00000026571	668	651	632	753	28	23	190	179	193
ENSMUSG00000026568	1287	1117	899	694	2858	4326	211	130	286
ENSMUSG00000026566	345	337	179	242	1874	2152	438	444	428
ENSMUSG00000040723	4716	5360	5054	4388	118	239	426	529	557
ENSMUSG00000040713	5861	3914	3947	3374	706	634	831	694	979
ENSMUSG00000005763	99	367	86	98	1243	1679	339	489	485
ENSMUSG00000026565	749	683	516	757	423	376	254	163	196
ENSMUSG00000026563	803	747	734	505	3201	4988	51	16	21
ENSMUSG00000040596	900	864	680	950	7674	4131	3949	4117	4048
ENSMUSG00000026558	7301	6670	5095	3953	126	105	1378	1598	1868
ENSMUSG00000052428	2776	2524	2180	2059	539	621	119	133	168
ENSMUSG00000026687	4049	3888	3185	2443	966	814	652	618	697
ENSMUSG00000026688	284	248	107	97	734	775	866	1327	1180
ENSMUSG00000052534	4951	2751	3105	4496	12388	10264	185	298	218
ENSMUSG00000026683	1674	1143	1616	963	2783	2866	4667	4743	6239
ENSMUSG00000026675	245	193	138	124	6008	4352	3170	3603	4343
ENSMUSG00000026670	2464	2192	1526	1455	502	466	558	204	138
ENSMUSG00000026667	3152	2947	3007	2768	2491	2525	708	537	642
ENSMUSG00000102752	775	674	745	812	1782	1699	631	691	758
ENSMUSG00000038473	258	232	330	239	235	237	813	871	815
ENSMUSG00000038463	20	33	27	32	2677	1897	7677	9870	10556
ENSMUSG00000026663	1491	1703	1433	1178	3692	3533	1567	2509	2712
ENSMUSG00000026659	334	271	228	209	60	6	4025	4770	4975
ENSMUSG00000038421	47	288	42	9	278	432	203	377	371
ENSMUSG00000026656	666	839	539	198	115	175	2284	1699	1961
ENSMUSG00000059089	5	26	27	1	1844	1407	992	1425	1534
ENSMUSG00000059498	316	973	564	123	309	319	304	419	383
ENSMUSG00000026649	52	57	28	52	286	130	1409	1687	1760
ENSMUSG00000058076	3822	2798	2570	2119	963	776	3215	3738	3423
ENSMUSG00000038370	1038	1608	1638	1187	110	16	13	44	36
ENSMUSG00000005674	542	445	369	287	590	120	322	269	485
ENSMUSG00000058715	773	1043	933	553	95	61	172	140	239
ENSMUSG00000013593	6462	4991	4552	3281	4420	4237	2461	2156	2459
ENSMUSG00000052423	911	953	940	705	410	675	188	327	314
ENSMUSG00000062729	2000	1909	1835	1679	609	562	112	60	73
ENSMUSG00000053483	1756	1539	1371	1446	1394	899	1151	1216	1122
ENSMUSG00000062963	2460	2394	1851	1265	7631	6936	32	30	48
ENSMUSG00000013973	247	283	233	234	885	873	333	283	823
ENSMUSG00000013997	1140	890	813	688	1907	1539	50	43	38
ENSMUSG00000006412	1494	1330	867	1035	1561	1906	2152	3207	3202
ENSMUSG00000045259	50	73	56	48	3094	2808	479	164	220
ENSMUSG00000006411	191	186	259	240	254	267	323	366	361
ENSMUSG00000048865	5575	6132	5661	5020	885	1018	1272	1417	1806
ENSMUSG00000026641	1671	1679	1544	966	1835	1876	3938	5612	4923
ENSMUSG00000103711	58	28	26	12	53	85	826	924	973
ENSMUSG00000038235	550	630	758	928	155	176	1265	1141	1117
ENSMUSG00000060244	124	90	69	44	4726	7091	1138	1490	1383
ENSMUSG00000004709	867	701	695	603	1569	1842	1834	2395	2324
ENSMUSG00000004707	1220	1592	1233	866	13	29	221	254	261
ENSMUSG00000038179	57	525	90	58	367	788	712	763	778
ENSMUSG00000015355	2994	2548	1544	733	103	97	1133	1552	1530
ENSMUSG00000015316	188	147	133	291	340	739	38	43	47
ENSMUSG00000038147	1146	902	1225	1158	1318	1675	194	134	147
ENSMUSG00000073492	30	44	77	136	653	534	9364	8523	8013
ENSMUSG00000015314	67	183	49	16	3658	7121	1724	1590	1415
ENSMUSG00000026556	770	572	551	516	236	63	19	28	31
ENSMUSG00000003458	2724	2576	2517	1858	758	899	496	452	474
ENSMUSG00000026553	8450	7704	6861	6322	9	53	71	78	72
ENSMUSG00000003464	1787	1584	1447	1262	178	59	48	145	54
ENSMUSG00000026554	7324	5987	6070	6101	441	677	549	1040	650
ENSMUSG00000013698	370	654	565	504	3048	2657	1752	1591	1479
ENSMUSG00000038034	1595	1682	1116	1117	8674	7449	1399	722	330
ENSMUSG00000044708	2	39	22	0	1956	1882	3493	8592	8017
ENSMUSG00000050229	1164	1092	782	1059	6762	6404	96	18	15
ENSMUSG00000037995	108	170	40	93	559	572	660	593	774
ENSMUSG00000026547	14775	14949	13241	11289	2415	2637	49	15	27
ENSMUSG00000026546	59	46	25	41	255	9	354	124	139
ENSMUSG00000053318	8	228	36	43	1070	1042	394	439	545
ENSMUSG00000026544	513	423	429	399	45	11	2245	2384	2840
ENSMUSG00000005339	477	320	372	140	87	221	6955	7366	8259
ENSMUSG00000005338	14	34	29	3	14301	15731	1269	1676	1693
ENSMUSG00000037860	1085	1059	1079	1188	27	44	4987	5673	6064
ENSMUSG00000037849	69	171	92	76	419	404	834	835	546
ENSMUSG00000073491	30	121	40	30	348	494	1679	2338	2333
ENSMUSG00000043263	255	568	370	139	123	11	13	36	59
ENSMUSG00000073489	26	54	40	18	33	23	1235	1159	1266
ENSMUSG00000090272	2292	2254	2376	2264	740	776	26	28	20
ENSMUSG00000039997	2876	2688	2987	3253	69	66	256	252	276
ENSMUSG00000026532	214	62	15	22	77	72	12977	16437	18365
ENSMUSG00000028354	38	38	29	12	594	433	49	47	59
ENSMUSG00000026526	3649	2815	2461	1689	145	121	750	654	141
ENSMUSG00000039783	196	277	148	55	98	68	217	301	336
ENSMUSG00000078185	345	245	267	348	1546	2657	21	4	27
ENSMUSG00000039748	954	822	755	731	68	109	117	60	49
ENSMUSG00000078184	845	735	588	451	1719	3606	1249	1148	892
ENSMUSG00000057335	884	624	790	748	342	602	241	59	27
ENSMUSG00000026504	745	685	638	589	1045	24	51	39	31
ENSMUSG00000019699	1136	879	1063	1211	10	5	236	67	19
ENSMUSG00000063659	1600	1386	1585	1080	5263	3743	1491	683	694
ENSMUSG00000015961	4909	4130	3906	3881	424	542	69	14	7
ENSMUSG00000026502	995	867	767	688	66	24	896	507	167
ENSMUSG00000026500	54	50	29	14	394	381	710	449	204
ENSMUSG00000039630	37998	30668	26326	23595	1547	1354	3242	2733	2378
ENSMUSG00000026495	126	102	153	218	1013	1006	321	139	74
ENSMUSG00000055067	1398	1098	1100	1062	863	725	3150	2742	2617
ENSMUSG00000026492	127	132	125	127	537	659	361	248	192
ENSMUSG00000038949	946	970	715	760	917	977	1695	1378	229
ENSMUSG00000038936	478	446	531	277	1425	1661	113	75	13
ENSMUSG00000026491	4248	3448	3069	3520	4823	4930	75	21	17
ENSMUSG00000026490	829	551	790	1390	1132	900	11	12	21
ENSMUSG00000026489	1306	1124	1454	1819	65	83	2433	4003	3463
ENSMUSG00000010609	1454	1062	926	634	38220	32078	1341	824	313
ENSMUSG00000038855	2149	2667	2530	2960	145	159	45	64	51
ENSMUSG00000026496	12440	9350	8586	6932	26	0	428	510	672
ENSMUSG00000058729	930	795	665	555	1264	1553	729	1216	1302
ENSMUSG00000026499	1465	1623	1598	1374	145	113	568	813	829
ENSMUSG00000060743	863	624	686	621	1005	802	1076	1020	1146
ENSMUSG00000038806	1740	2200	1343	2103	435	550	679	729	703
ENSMUSG00000026520	2264	2100	1616	1299	5153	3887	1361	1079	1347
ENSMUSG00000038793	106	54	22	22	869	497	1405	1887	2182
ENSMUSG00000026519	1767	2017	1563	1700	770	1174	3825	4299	4832
ENSMUSG00000038776	70	119	156	418	2093	1171	918	966	1078
ENSMUSG00000026516	2348	2121	1757	1766	1504	2463	40	51	37
ENSMUSG00000062169	963	888	771	680	15643	12453	25112	32619	35242
ENSMUSG00000038733	5824	6014	5176	4479	789	870	91	110	128
ENSMUSG00000047369	140	114	83	64	1384	1543	909	1190	1459
ENSMUSG00000004880	7719	7798	6585	5158	576	813	146	136	152
ENSMUSG00000022995	19	47	48	26	1309	1683	850	812	1084
ENSMUSG00000026511	2041	1811	1514	1293	4133	2763	270	393	428
ENSMUSG00000038633	1013	1192	817	712	151	54	3478	3741	4167
ENSMUSG00000047539	929	911	800	725	1807	2057	520	411	575
ENSMUSG00000026510	978	896	979	650	264	73	696	602	788
ENSMUSG00000026509	1015	1325	911	897	2922	2288	884	984	1033
ENSMUSG00000038576	1	45	22	37	1175	1321	3302	2626	2992
ENSMUSG00000030768	600	540	578	541	5341	5713	8440	11802	12332
ENSMUSG00000046836	595	568	508	401	53	138	641	801	940
ENSMUSG00000042901	589	556	490	506	8381	8530	1587	1549	1785
ENSMUSG00000056050	1579	1738	1421	1262	683	1385	499	647	704
ENSMUSG00000072258	434	453	486	453	2042	2488	2350	1953	2195
ENSMUSG00000039384	257	1438	468	522	1656	1443	1407	2359	2475
ENSMUSG00000044854	57	151	68	91	888	967	20	37	28
ENSMUSG00000039377	659	695	701	611	675	1019	1690	1669	2082
ENSMUSG00000073481	3495	3079	2551	1785	737	1228	143	121	137
ENSMUSG00000039318	3050	2729	2757	2580	14	27	2093	2370	2223
ENSMUSG00000026618	3579	2855	2805	2461	366	521	857	1212	1118
ENSMUSG00000026617	336	356	231	213	514	637	6363	5978	6520
ENSMUSG00000026615	9502	7095	6236	4910	627	757	73	93	132
ENSMUSG00000039246	127	120	92	157	1589	1669	7070	7621	8342
ENSMUSG00000001305	1944	1356	1067	1003	441	458	983	2562	3278
ENSMUSG00000039224	60	28	33	35	327	729	1526	1885	1852
ENSMUSG00000039210	584	632	582	426	85	88	1521	1752	2059
ENSMUSG00000026608	943	890	723	718	496	556	1049	910	892
ENSMUSG00000026605	3159	2479	2972	2267	4321	4245	990	871	860
ENSMUSG00000026604	671	246	144	417	3189	2686	1577	2112	2119
ENSMUSG00000026603	1397	1213	1105	1365	5145	3438	29	32	48
ENSMUSG00000089872	656	537	608	509	447	349	506	472	617
ENSMUSG00000026634	3068	2453	2427	2193	11468	9186	598	570	598
ENSMUSG00000037568	83	71	108	60	105	83	540	690	697
ENSMUSG00000066595	626	557	363	404	2457	2056	1703	1765	2027
ENSMUSG00000026632	244	264	205	235	40	31	459	511	473
ENSMUSG00000062510	1175	866	965	536	692	633	2523	846	705
ENSMUSG00000026630	8	128	10	28	1185	1088	120	98	103
ENSMUSG00000091017	0	193	20	33	2292	2773	737	492	882
ENSMUSG00000026628	2013	24882	5728	10017	451	78	2152	3083	3229
ENSMUSG00000037499	767	543	443	399	1962	1787	2643	2790	3100
ENSMUSG00000026627	1371	1236	1179	989	820	688	2414	3310	3476
ENSMUSG00000026626	2221	2401	2106	1446	3068	3363	293	492	462
ENSMUSG00000037474	3495	3418	2587	2497	54	64	6245	8517	8659
ENSMUSG00000037461	4727	3725	3420	3052	963	795	54	38	38
ENSMUSG00000026623	957	1142	1003	667	248	243	1012	1599	1490
ENSMUSG00000026622	1903	1468	1690	1023	1486	1329	56	51	44
ENSMUSG00000037434	309	379	301	224	300	451	552	550	693
ENSMUSG00000026637	238	342	238	109	72	21	874	956	1085
ENSMUSG00000037395	675	757	782	785	6043	8549	2589	2510	3167
ENSMUSG00000037375	181	174	252	260	916	859	90	81	107
ENSMUSG00000016181	1311	1094	1016	970	1329	1452	1075	1564	1533
ENSMUSG00000026638	142	269	247	464	2025	2282	593	653	582
ENSMUSG00000079144	303	206	163	199	3477	3651	1846	2644	2526
ENSMUSG00000037318	1972	1948	2060	1798	4453	3988	34	58	32
ENSMUSG00000026639	70	126	51	145	973	1215	625	692	734
ENSMUSG00000016194	52	422	95	20	2250	1735	168	232	154
ENSMUSG00000009633	8	79	50	2	392	516	901	1326	1398
ENSMUSG00000026640	58	22	14	100	303	398	783	747	124
ENSMUSG00000016494	21583	18421	21207	15036	569	727	260	84	63
ENSMUSG00000016493	75	75	99	143	152	281	24233	19711	12410
ENSMUSG00000016481	1416	1252	1189	1025	1366	1374	316	484	475
ENSMUSG00000026616	20	15	21	30	77	130	1001	1399	1545
ENSMUSG00000050530	769	840	918	1168	291	186	2426	2120	2456
ENSMUSG00000026643	1786	1750	1081	977	1344	2430	3133	3648	4195
ENSMUSG00000049950	264	141	147	131	68	109	3108	3502	3640
ENSMUSG00000026648	348	357	267	366	109	34	1406	1668	1473
ENSMUSG00000026646	530	433	246	254	49	11	1206	1528	1573
ENSMUSG00000109865	2475	2444	1661	1072	14034	25811	568	320	307
ENSMUSG00000051396	378	583	227	299	27	62	517	457	269
ENSMUSG00000039496	55	40	20	42	1373	1329	604	649	759
ENSMUSG00000026655	14568	16482	14338	14991	474	768	160	182	193
ENSMUSG00000026657	1905	1601	1635	1710	1601	1598	1128	1244	1495
ENSMUSG00000039449	1620	1346	1389	966	277	205	73	76	181
ENSMUSG00000048186	72	107	65	130	342	255	176	181	155
ENSMUSG00000026662	2802	2400	2560	1868	685	605	1763	1920	2010
ENSMUSG00000026664	637	835	643	536	3554	2681	114	139	152
ENSMUSG00000026669	2466	2054	1581	1027	232	468	178	65	188
ENSMUSG00000026672	1133	310	257	246	42	31	9	3	29
ENSMUSG00000039145	869	1253	597	905	11890	13006	12110	18603	18254
ENSMUSG00000039128	2568	2053	1619	1021	1242	1674	66	36	53
ENSMUSG00000025817	1995	1359	1313	955	1685	1447	886	1191	1323
ENSMUSG00000056718	26	24	8	21	24	63	494	465	698
ENSMUSG00000025816	362	239	309	293	3152	3204	1249	1334	1382
ENSMUSG00000025815	55	43	62	59	752	922	108	186	214
ENSMUSG00000043241	2709	2466	2509	2080	3389	2274	444	320	353
ENSMUSG00000045319	85	32	56	38	914	214	334	538	557
ENSMUSG00000039063	57	60	47	37	952	1404	2139	2852	2513
ENSMUSG00000039046	1647	1659	1384	1473	3115	2428	485	527	536
ENSMUSG00000002107	10550	9949	8769	8887	2583	1888	20	41	25
ENSMUSG00000015619	600	603	552	377	25	24	12720	11274	14981
ENSMUSG00000025782	1793	1647	1198	1135	298	294	2109	1616	1675
ENSMUSG00000025781	4713	3848	3444	2480	82	46	1397	1401	1243
ENSMUSG00000037262	823	696	687	495	2411	2776	17	14	13
ENSMUSG00000025780	2264	2193	3514	3866	79	82	1938	2858	3063
ENSMUSG00000061186	46	97	117	72	51	132	712	747	673
ENSMUSG00000026778	1094	1206	1055	1350	1724	1595	1601	2389	2593
ENSMUSG00000026773	1614	1706	1375	1117	7438	11652	151	185	215
ENSMUSG00000037197	3050	2532	2464	2016	374	671	3370	2433	1355
ENSMUSG00000026770	104	56	22	2	1596	1720	1381	2232	2277
ENSMUSG00000023206	382	454	505	547	5796	5291	1168	1873	1969
ENSMUSG00000058594	1931	1950	2019	1370	763	957	20	30	32
ENSMUSG00000047909	1085	1042	890	1090	1742	3255	269	268	329
ENSMUSG00000026767	607	510	382	316	62	49	16	23	36
ENSMUSG00000026730	542	405	320	359	951	994	2119	2334	2644
ENSMUSG00000026727	2273	2039	2013	1926	1744	1965	62	85	33
ENSMUSG00000026723	365	239	257	242	3594	3473	67	191	142
ENSMUSG00000026728	21516	40080	20663	13606	84	31	1911	1467	1621
ENSMUSG00000003418	341	182	105	149	389	563	8824	10044	10057
ENSMUSG00000063275	318	153	153	119	1982	2043	683	509	501
ENSMUSG00000026718	1369	1340	1332	1094	814	1016	1240	1496	1615
ENSMUSG00000026712	47	161	20	11	55	64	3158	4129	4018
ENSMUSG00000057914	281	257	238	386	732	653	601	689	755
ENSMUSG00000026707	249	239	201	229	614	596	2232	2271	2792
ENSMUSG00000017418	524	906	489	635	3060	3132	75	52	71
ENSMUSG00000026748	234	301	256	648	350	245	1346	813	1075
ENSMUSG00000053702	25	34	10	11	20057	28295	2481	2368	2287
ENSMUSG00000054057	5	26	13	26	313	45	2628	3233	3396
ENSMUSG00000026743	2469	2044	2229	2030	358	314	38	771	1048
ENSMUSG00000026740	1505	1591	1202	1426	1352	1454	315	531	513
ENSMUSG00000051154	2091	1642	1481	1281	1209	104	1768	2112	2174
ENSMUSG00000026739	1337	1286	1207	1025	255	501	1188	939	998
ENSMUSG00000026737	3079	2995	2311	2163	212	241	129	88	22
ENSMUSG00000037683	93	126	82	40	435	687	539	620	601
ENSMUSG00000023094	817	701	714	630	759	1199	374	558	623
ENSMUSG00000043415	1543	1629	1408	1407	33	36	2390	3434	4522
ENSMUSG00000036617	37	79	68	69	21	35	248	203	226
ENSMUSG00000036591	1775	1626	1933	1948	1875	2049	42699	36435	33623
ENSMUSG00000026679	22	36	78	147	1217	1472	148	46	111
ENSMUSG00000048550	376	258	348	333	1972	2171	109	185	186
ENSMUSG00000026786	2776	2734	2363	2382	1272	1258	1089	1155	1414
ENSMUSG00000026784	598	384	445	315	3037	2761	149	906	655
ENSMUSG00000058835	2881	3036	2712	2332	62	148	323	519	434
ENSMUSG00000026781	537	571	419	596	678	887	193	240	261
ENSMUSG00000026779	448	413	323	361	493	619	1191	912	952
ENSMUSG00000026775	3662	3158	2935	2638	47	27	762	1586	2006
ENSMUSG00000026771	509	382	405	496	1878	1872	51	30	40
ENSMUSG00000026986	252	307	276	229	32	50	18	40	10
ENSMUSG00000026979	4513	4914	4676	4413	304	293	2054	2108	2302
ENSMUSG00000004113	10	30	2	40	3782	2653	1373	1386	1601
ENSMUSG00000036893	3545	3060	2795	2635	842	549	1089	1774	1907
ENSMUSG00000026972	2955	2561	2378	2122	3060	2854	901	1052	1022
ENSMUSG00000026974	1919	1468	1501	990	614	611	4840	4796	3362
ENSMUSG00000026975	941	696	870	410	456	389	45	42	64
ENSMUSG00000036850	752	459	383	199	4277	3344	334	574	509
ENSMUSG00000036833	2704	2729	2479	2328	564	377	828	353	454
ENSMUSG00000006476	924	966	896	1072	136	180	74	18	125
ENSMUSG00000078202	67	68	36	33	4518	4741	1877	1981	2333
ENSMUSG00000059555	1246	977	1172	1294	25	8	39	66	48
ENSMUSG00000013465	3630	3069	2749	2329	2963	3414	193	267	308
ENSMUSG00000036752	3856	3195	3198	2425	2187	2844	2815	3006	3144
ENSMUSG00000044628	103	126	123	174	2963	2251	363	518	554
ENSMUSG00000006471	569	405	413	547	954	870	3321	3202	3245
ENSMUSG00000078201	282	256	237	216	897	680	695	705	708
ENSMUSG00000048707	1254	1165	1067	1070	2385	2554	435	498	538
ENSMUSG00000026966	2258	1875	1674	1182	664	919	2777	3622	3574
ENSMUSG00000026965	4083	3429	3508	2532	72	35	410	449	476
ENSMUSG00000036646	3544	3937	3115	2764	1119	894	77	35	79
ENSMUSG00000026958	401	347	185	284	3686	3793	4366	4781	4755
ENSMUSG00000026956	1438	1581	1331	1152	4651	3848	34	9	27
ENSMUSG00000026955	1311	821	1275	918	67	73	2833	3010	3401
ENSMUSG00000015094	382	504	437	669	525	444	2307	2514	2603
ENSMUSG00000036587	1653	1321	1600	814	242	245	1312	2113	2242
ENSMUSG00000026944	8426	8091	7931	9129	1296	1372	496	727	766
ENSMUSG00000047617	963	1024	1005	832	2971	2458	258	686	597
ENSMUSG00000015093	28	52	58	21	4278	4024	2384	2686	2401
ENSMUSG00000015090	32	39	38	50	4306	4062	722	861	831
ENSMUSG00000015083	96	110	124	74	490	511	44	60	51
ENSMUSG00000015095	2134	1832	1782	1839	1641	1865	740	1042	942
ENSMUSG00000026942	1693	1652	1433	1182	1718	1584	2332	3155	2896
ENSMUSG00000015092	2055	1921	1581	905	105	295	2136	3434	3497
ENSMUSG00000026941	173	167	198	128	1098	1574	54	31	63
ENSMUSG00000036504	180	183	175	105	5879	7286	457	462	495
ENSMUSG00000015087	4756	4299	3378	3295	767	1133	116	179	193
ENSMUSG00000026940	14	11	37	19	31	48	1163	1147	1354
ENSMUSG00000026939	184	201	186	108	22	77	1398	2089	1961
ENSMUSG00000049086	410	293	301	225	91	149	3146	4049	3971
ENSMUSG00000026933	856	937	697	963	2338	1825	3736	3879	3677
ENSMUSG00000036352	1764	1312	1291	845	1710	1871	400	496	494
ENSMUSG00000026932	335	332	312	298	2509	2153	1216	1851	1893
ENSMUSG00000036327	645	568	570	443	129	126	796	1268	1352
ENSMUSG00000048038	12	2	21	126	176	276	254	143	328
ENSMUSG00000026930	1663	1624	1346	1318	5342	5147	911	1245	1163
ENSMUSG00000075467	1105	808	826	697	241	283	6490	7896	8115
ENSMUSG00000026928	1402	1520	1279	256	1303	66	657	865	833
ENSMUSG00000036281	1676	1535	1297	1488	285	413	46	44	43
ENSMUSG00000026927	1335	1157	914	997	820	975	31	39	26
ENSMUSG00000026926	2717	2265	1983	2070	3180	1801	82	97	72
ENSMUSG00000026925	971	980	905	989	299	314	1556	1902	1879
ENSMUSG00000026924	2530	2807	2443	2536	841	636	1263	1597	1686
ENSMUSG00000026923	3251	4575	3453	3380	1083	1796	1418	1890	1818
ENSMUSG00000026921	3413	2871	2464	2074	1452	1269	156	122	123
ENSMUSG00000026922	1349	1613	1576	1149	1459	1442	106	165	186
ENSMUSG00000036186	1244	1409	1299	1145	1678	1614	3464	4446	4507
ENSMUSG00000036160	1943	1676	1333	1147	1262	1349	216	268	231
ENSMUSG00000015776	2384	2036	2073	1688	3839	2734	18	127	230
ENSMUSG00000062647	437	529	404	362	894	896	247	269	268
ENSMUSG00000015790	1144	977	952	740	2662	2602	896	1023	1160
ENSMUSG00000014873	1185	816	778	657	1693	2829	909	1429	1332
ENSMUSG00000014867	5332	6932	4705	3316	2168	4736	285	399	247
ENSMUSG00000049897	23	37	54	19	1122	1977	472	609	726
ENSMUSG00000052406	1609	1139	1158	965	841	2170	1117	1522	1694
ENSMUSG00000015488	910	855	695	534	2150	1886	722	1093	1157
ENSMUSG00000036067	162	182	152	48	2920	2874	1547	1353	1679
ENSMUSG00000009614	33	22	44	85	586	613	1593	1595	1629
ENSMUSG00000009621	862	902	604	669	1243	1218	1120	1263	1450
ENSMUSG00000109946	45	46	42	60	1278	951	2218	2837	2932
ENSMUSG00000026918	5176	3801	3564	3083	7112	5724	908	949	990
ENSMUSG00000026917	5128	4115	3493	3006	23	29	2843	2960	3043
ENSMUSG00000015846	451	782	472	417	1578	1564	3469	2938	3887
ENSMUSG00000026837	383	70	13	18	914	943	1542	2502	1980
ENSMUSG00000026835	1	1678	371	5	312	128	991	1581	1680
ENSMUSG00000026833	90	411	52	44	17	47	725	1650	1698
ENSMUSG00000035829	349	311	314	231	1116	873	26	128	66
ENSMUSG00000035772	1478	1195	1164	822	27	60	1439	1716	1939
ENSMUSG00000026821	712	1579	959	1151	5280	5509	1949	2758	2666
ENSMUSG00000026816	1664	1686	1283	1178	5484	4978	533	510	477
ENSMUSG00000026815	2175	711	921	1193	739	780	820	1020	948
ENSMUSG00000026812	1520	1434	1414	1778	829	15	779	951	1003
ENSMUSG00000026809	17	35	46	23	90	96	5355	6819	7565
ENSMUSG00000026807	3	34	20	12	524	905	22	28	34
ENSMUSG00000035666	1567	1086	1125	1049	170	328	1263	1622	1707
ENSMUSG00000026806	794	697	625	432	1877	1608	859	846	836
ENSMUSG00000026803	1114	825	984	779	660	948	397	340	441
ENSMUSG00000043535	3476	3533	2978	3347	2094	1704	20	32	26
ENSMUSG00000035513	408	471	402	355	3344	699	1148	1157	1215
ENSMUSG00000026799	508	513	427	326	1332	1470	40	23	10
ENSMUSG00000039844	4386	4433	3842	3931	58	60	3111	4368	4886
ENSMUSG00000039826	977	732	584	413	23	29	3193	3957	4558
ENSMUSG00000026798	527	378	279	308	1801	1459	947	1074	899
ENSMUSG00000059316	679	905	613	475	746	798	23	11	24
ENSMUSG00000069020	1520	1225	1269	951	946	920	440	164	1021
ENSMUSG00000039787	716	460	350	398	2916	3229	2346	2511	824
ENSMUSG00000026790	4243	3673	3017	3270	217	369	159	226	239
ENSMUSG00000019715	2090	2068	1818	1422	615	468	1165	1503	1584
ENSMUSG00000057738	6472	6905	7331	6862	6086	4592	1251	1469	1632
ENSMUSG00000039715	994	836	696	669	1243	918	1397	1878	1755
ENSMUSG00000054766	5353	4051	3697	2684	642	581	258	458	682
ENSMUSG00000026785	1213	962	1397	2663	747	722	1534	1581	1616
ENSMUSG00000015335	374	257	256	295	1742	1755	58	67	65
ENSMUSG00000039686	2301	1972	2394	2111	959	540	48	60	61
ENSMUSG00000039678	3179	2628	2163	1933	3815	3783	1128	1461	1448
ENSMUSG00000015337	261	193	154	113	2343	2162	595	746	891
ENSMUSG00000039660	1842	1512	1378	864	5484	6779	703	821	849
ENSMUSG00000039648	403	264	252	297	1602	1425	3585	3452	3528
ENSMUSG00000007476	252	325	246	234	6916	5379	511	433	438
ENSMUSG00000075419	305	187	156	160	692	1071	463	522	493
ENSMUSG00000052533	3337	3083	2554	2220	411	442	5059	4806	5145
ENSMUSG00000026860	1918	1894	1768	1610	1890	2043	618	868	726
ENSMUSG00000026858	689	607	539	616	3069	2494	250	442	402
ENSMUSG00000026856	703	567	429	355	469	220	610	673	639
ENSMUSG00000026853	778	656	504	497	1892	1832	1217	1301	1362
ENSMUSG00000039515	10412	8157	7178	4989	374	285	341	501	477
ENSMUSG00000089762	132	282	182	72	202	338	3553	3542	3882
ENSMUSG00000044320	37	88	34	90	397	285	1634	2019	1927
ENSMUSG00000026857	953	819	692	528	4830	2925	7230	7543	8060
ENSMUSG00000039483	1363	1194	1027	756	1954	2045	660	1117	932
ENSMUSG00000050737	37	63	81	97	872	751	3923	4713	4960
ENSMUSG00000026848	2087	2012	1405	1516	792	616	829	1380	1270
ENSMUSG00000026849	1223	1605	1287	753	987	608	194	379	338
ENSMUSG00000026851	1136	1004	760	542	13632	10421	1805	1757	2063
ENSMUSG00000026854	812	699	583	711	147	274	2118	2382	2506
ENSMUSG00000075415	5728	6965	5717	6627	58	170	146	229	221
ENSMUSG00000000194	754	762	419	605	1262	1028	1087	1698	1572
ENSMUSG00000062661	702	683	663	570	1784	1393	201	230	219
ENSMUSG00000055632	33	19	42	0	47	51	216	222	301
ENSMUSG00000076441	544	489	304	194	2240	1973	220	269	260
ENSMUSG00000026843	1481	1006	1177	1105	1742	1612	2697	3187	3602
ENSMUSG00000039356	2391	2020	1525	1661	990	1029	1413	1761	1705
ENSMUSG00000026842	5584	5470	5526	5334	1007	996	490	648	685
ENSMUSG00000043102	32	28	1	30	5549	8297	545	638	661
ENSMUSG00000001864	94	89	74	56	1006	646	554	636	641
ENSMUSG00000001855	2370	2168	1893	2390	568	935	6627	9139	8274
ENSMUSG00000050592	1321	1098	777	773	32	38	368	208	124
ENSMUSG00000051373	123	80	58	70	723	894	104	165	172
ENSMUSG00000039262	5713	5223	5515	6785	1854	1370	667	1057	1082
ENSMUSG00000039254	2081	1324	1319	1153	2877	2991	1240	1238	1269
ENSMUSG00000002550	749	778	643	594	5004	5843	39	35	76
ENSMUSG00000044627	3557	2788	2919	1953	20	20	1942	1984	2042
ENSMUSG00000002546	2452	2233	2125	1853	46	110	1665	1740	1893
ENSMUSG00000039205	2870	2660	2800	3239	3086	2205	826	857	971
ENSMUSG00000039195	177	224	120	117	1508	910	798	1309	1145
ENSMUSG00000026822	78	352	652	153	45	22	13159	10529	7653
ENSMUSG00000026820	771	654	540	442	5530	5439	843	815	805
ENSMUSG00000026819	743	1207	700	710	1999	1571	462	955	1043
ENSMUSG00000039164	305	233	349	154	715	763	20	55	47
ENSMUSG00000039157	1047	1540	1157	1360	3917	3543	677	898	986
ENSMUSG00000026810	1166	881	905	794	2141	1830	939	1057	1186
ENSMUSG00000079442	2388	1866	1814	1448	2498	2690	1447	2380	2225
ENSMUSG00000026811	1376	1001	888	919	382	187	4732	5376	6108
ENSMUSG00000026817	194	145	126	179	255	21	25	23	13
ENSMUSG00000026814	4709	4036	3968	4695	1165	757	49	61	70
ENSMUSG00000009566	2597	1386	1385	1043	940	1193	2957	2680	2852
ENSMUSG00000009555	4120	3652	3166	2722	293	238	963	1058	1075
ENSMUSG00000059013	1805	1766	2330	1899	904	1442	22	18	20
ENSMUSG00000009563	1111	1134	851	694	1293	1079	6566	5638	6495
ENSMUSG00000053746	106	99	102	81	3388	2519	1186	1384	1497
ENSMUSG00000038987	9	14	22	19	1573	1353	622	759	800
ENSMUSG00000026797	1051	688	683	830	193	231	2212	3168	3317
ENSMUSG00000026796	1841	1647	1471	1510	4267	3915	2432	1843	1921
ENSMUSG00000026792	409	309	291	340	3543	1820	2678	2734	3003
ENSMUSG00000038900	1822	1506	1128	900	3770	4507	194	218	234
ENSMUSG00000026791	421	278	272	235	1173	1752	155	112	488
ENSMUSG00000038860	9	33	0	18	1298	1177	482	712	790
ENSMUSG00000038831	393	314	285	409	150	137	1249	1167	1308
ENSMUSG00000004105	81	77	168	83	958	559	225	290	226
ENSMUSG00000068966	619	511	569	471	1997	2428	1617	1458	1399
ENSMUSG00000026788	620	439	476	356	345	360	647	895	1071
ENSMUSG00000038740	3346	2844	2772	2166	1854	1670	2097	2389	2495
ENSMUSG00000038718	232	245	205	291	609	263	864	1360	1331
ENSMUSG00000038696	2073	1951	1639	1387	62	48	87	119	160
ENSMUSG00000026867	4633	3994	3355	3676	152	295	2487	2202	2909
ENSMUSG00000026864	30646	95141	29392	37889	358	228	1091	1582	1684
ENSMUSG00000070953	1430	1313	1074	967	560	474	3349	3656	3490
ENSMUSG00000035949	2035	1853	1525	1561	358	562	2290	1792	1766
ENSMUSG00000026869	2549	1827	1916	1455	2480	2559	753	1043	925
ENSMUSG00000026873	855	940	754	490	163	114	75	93	99
ENSMUSG00000026875	157	527	127	246	2215	2137	446	468	655
ENSMUSG00000035875	54	52	65	20	4949	4114	1707	2696	2697
ENSMUSG00000057110	4634	4678	4906	4831	38385	40636	254	315	306
ENSMUSG00000026878	4412	3301	3070	3088	1382	1386	1110	1293	1264
ENSMUSG00000026879	870	1442	1303	795	1827	1916	209	173	186
ENSMUSG00000026880	3266	2506	1594	569	3043	2394	50	38	27
ENSMUSG00000035778	1998	1989	1910	1393	938	1098	208	241	277
ENSMUSG00000026883	1265	1482	1278	1415	548	381	289	354	396
ENSMUSG00000026885	65	85	38	42	28	51	410	428	624
ENSMUSG00000026895	2735	2118	1835	1226	3810	4723	622	487	560
ENSMUSG00000026889	1038	1159	862	867	3896	3835	1675	2142	2576
ENSMUSG00000026887	595	492	520	418	1267	1446	132	93	89
ENSMUSG00000047250	677	1060	796	993	5332	1159	1625	1962	1837
ENSMUSG00000009030	1525	1321	1337	1175	1338	1600	3821	4489	4727
ENSMUSG00000075376	782	794	788	865	777	1451	50853	62620	63383
ENSMUSG00000066798	460	379	341	316	35	51	847	1106	1073
ENSMUSG00000050714	153	97	210	173	3406	3114	1649	1797	1957
ENSMUSG00000035437	1328	998	949	948	966	1153	1547	2034	2315
ENSMUSG00000026915	2659	2172	2028	1828	730	595	800	974	1122
ENSMUSG00000035392	1313	1271	1100	1051	1172	920	1124	830	393
ENSMUSG00000026749	683	878	643	557	1311	1433	32	28	32
ENSMUSG00000026750	3022	2468	2008	1557	601	971	5644	4916	5521
ENSMUSG00000063972	65	34	38	48	367	492	3379	3417	3721
ENSMUSG00000026755	2034	1897	1597	1089	148	112	2516	2928	1336
ENSMUSG00000026754	433	277	407	311	1074	1073	2710	1420	2466
ENSMUSG00000035236	632	671	743	937	2485	2447	1635	1752	1771
ENSMUSG00000026753	1986	1874	1455	1441	1265	1055	1035	853	1119
ENSMUSG00000026866	35	84	63	72	1204	1979	59	25	35
ENSMUSG00000049744	3078	3295	2956	2221	4247	3598	1541	2187	2168
ENSMUSG00000036890	372	363	370	378	51	49	893	957	1003
ENSMUSG00000026872	3691	2605	2581	1685	2524	2525	376	457	493
ENSMUSG00000052155	265	247	220	303	381	356	695	302	496
ENSMUSG00000026761	1016	936	945	768	411	652	1178	1156	1111
ENSMUSG00000036792	445	377	509	498	2200	2081	965	954	992
ENSMUSG00000069495	1562	1589	1345	1714	68	89	423	376	438
ENSMUSG00000026764	10	25	0	32	2298	3305	103	170	161
ENSMUSG00000026765	109	141	75	112	432	405	1005	1118	972
ENSMUSG00000026766	1885	1616	1411	921	2448	1448	1948	2499	2524
ENSMUSG00000017144	51	320	63	84	128	237	1307	1072	1420
ENSMUSG00000036249	2342	1746	1995	1527	985	1124	1646	2043	1933
ENSMUSG00000026946	978	956	815	756	346	350	1995	2876	2822
ENSMUSG00000036202	3022	2752	2532	2281	1331	1838	52	50	47
ENSMUSG00000026950	60	47	53	50	22	82	1606	2301	1835
ENSMUSG00000036093	1104	916	1005	888	2486	1966	322	376	334
ENSMUSG00000055371	729	655	650	545	399	628	678	785	783
ENSMUSG00000036053	592	883	935	1305	1997	1952	1539	1838	1806
ENSMUSG00000061136	5160	4208	3883	3228	1137	1219	213	115	58
ENSMUSG00000026960	1418	1149	992	733	3076	3186	2631	3120	3289
ENSMUSG00000026826	468	929	672	1929	14	35	328	352	351
ENSMUSG00000026827	1448	1746	1243	1429	1478	1293	2438	1882	3108
ENSMUSG00000026828	43	36	67	31	797	859	272	234	307
ENSMUSG00000026832	1943	4388	2008	2321	838	1241	901	1098	1200
ENSMUSG00000026836	162	287	224	308	5715	5285	457	355	486
ENSMUSG00000026991	947	1008	1160	877	1648	1437	1702	1717	1990
ENSMUSG00000035168	400	639	423	570	495	684	25	19	27
ENSMUSG00000026988	610	518	502	554	1740	1607	54	188	228
ENSMUSG00000026987	2992	2910	2710	3109	29	51	1230	1708	1753
ENSMUSG00000026977	3237	3132	2694	2561	2240	3381	1647	1059	703
ENSMUSG00000060703	102	110	58	81	159	298	1203	1536	1660
ENSMUSG00000026980	248	441	372	374	1259	1576	864	1123	924
ENSMUSG00000026970	1579	1855	1281	956	149	348	2557	3587	4171
ENSMUSG00000064289	1195	1228	1307	970	917	721	44	20	54
ENSMUSG00000026914	3209	2680	2106	1417	1660	2526	1284	1338	1341
ENSMUSG00000035033	10	10	22	26	2471	3263	725	752	782
ENSMUSG00000035000	1441	1440	1198	1117	210	154	2029	2042	1985
ENSMUSG00000026896	1067	962	980	984	492	681	3982	4672	5381
ENSMUSG00000026893	152	416	236	165	1499	1711	972	1367	1348
ENSMUSG00000059742	41	53	76	40	1428	995	1560	1153	884
ENSMUSG00000034903	705	1137	922	1062	4388	3522	1725	2047	2129
ENSMUSG00000026994	122	177	120	67	1232	1547	50	44	43
ENSMUSG00000034848	574	505	387	425	1273	983	8279	4699	4440
ENSMUSG00000034780	12	10	21	70	253	244	307	281	330
ENSMUSG00000027030	153	231	110	167	43	40	1223	1475	1623
ENSMUSG00000027035	626	1002	602	468	426	951	74	14	12
ENSMUSG00000005233	1310	996	1017	711	402	397	480	352	424
ENSMUSG00000063145	90	84	46	80	473	593	412	592	597
ENSMUSG00000027086	596	563	570	466	382	579	2655	2540	2607
ENSMUSG00000042133	4430	3731	3173	2965	1003	1164	3476	3119	3161
ENSMUSG00000070883	189	176	162	202	93	97	55	160	179
ENSMUSG00000027088	767	638	611	458	1101	1298	713	808	686
ENSMUSG00000042155	1127	748	840	533	85	97	2039	2095	2147
ENSMUSG00000068882	8831	6923	6338	5503	711	615	1157	1135	1404
ENSMUSG00000051730	737	524	539	430	4414	5045	1897	3422	2774
ENSMUSG00000044308	1803	1629	1737	2039	76	142	3049	1831	1058
ENSMUSG00000014959	2970	2927	2686	1757	703	626	1420	986	971
ENSMUSG00000041997	2259	2132	2080	1831	1406	948	260	250	337
ENSMUSG00000041975	920	478	467	397	10016	8911	59	42	45
ENSMUSG00000041966	868	603	560	559	782	840	695	669	922
ENSMUSG00000027012	3546	2893	2769	2239	2250	1900	7	32	26
ENSMUSG00000027010	2940	2647	2904	2484	4336	3098	266	487	571
ENSMUSG00000027018	3573	3035	2451	1882	3057	1644	404	513	571
ENSMUSG00000041921	1364	1201	1348	1179	855	459	483	1129	1497
ENSMUSG00000027111	2818	2244	2839	2735	856	673	1562	2353	2475
ENSMUSG00000006494	4022	3583	3614	3266	3078	3231	161	125	157
ENSMUSG00000049044	98	128	82	173	4179	3656	564	1075	1254
ENSMUSG00000004085	1574	1381	1377	1152	4395	3475	46	56	11
ENSMUSG00000055612	5954	5111	3655	2707	1006	1127	29	60	77
ENSMUSG00000027109	4447	3834	3606	3276	2111	2286	426	667	621
ENSMUSG00000027108	2783	2005	1910	1326	4159	4976	3145	3947	4152
ENSMUSG00000041777	164	111	117	63	56	151	85	120	88
ENSMUSG00000008226	519	282	182	168	1569	1492	592	631	676
ENSMUSG00000041762	76	206	90	30	6827	7310	644	681	721
ENSMUSG00000075284	2713	3082	2732	2660	3497	3973	5207	7890	8206
ENSMUSG00000056486	3	24	22	17	3785	2816	406	648	654
ENSMUSG00000027104	1995	1733	1744	1717	127	129	2016	2007	2293
ENSMUSG00000018770	7800	6588	5374	3642	665	206	2880	3346	3915
ENSMUSG00000009207	604	560	475	387	289	91	2161	1763	2094
ENSMUSG00000027099	1444	1146	781	649	2508	3366	334	422	390
ENSMUSG00000059005	842	747	532	505	1990	1902	562	729	702
ENSMUSG00000015839	2811	2470	2344	2203	12059	9522	2151	2962	2946
ENSMUSG00000042410	2055	3373	2495	1629	784	469	2882	4485	4150
ENSMUSG00000075273	63	78	14	72	1553	1220	1927	3055	2739
ENSMUSG00000075271	96	49	78	24	776	881	857	836	976
ENSMUSG00000042369	1696	1196	1106	937	2904	2153	1907	2940	4247
ENSMUSG00000002731	1026	815	834	672	2433	2025	2830	3693	3589
ENSMUSG00000002732	207	149	178	111	34	20	165	142	180
ENSMUSG00000002733	909	990	713	560	48	45	1286	1500	1945
ENSMUSG00000051747	23	49	33	34	1469	1406	3407	6170	6579
ENSMUSG00000044033	24	19	0	26	983	1171	3852	3598	4452
ENSMUSG00000042272	684	756	806	755	158	254	1702	2564	2688
ENSMUSG00000027014	458	353	306	358	898	967	76	108	105
ENSMUSG00000027011	3090	2912	2757	2168	25	26	175	210	160
ENSMUSG00000027009	4278	3154	3350	3280	25	20	191	119	95
ENSMUSG00000075256	98	60	104	92	597	860	4373	4300	4470
ENSMUSG00000027007	1023	1209	935	1066	462	335	1681	1957	2198
ENSMUSG00000050114	468	402	446	298	3128	3196	5280	8285	7830
ENSMUSG00000027006	3779	2791	3039	2212	4382	3448	380	581	582
ENSMUSG00000027002	483	206	155	316	62	80	720	978	912
ENSMUSG00000027001	206	182	187	170	1091	1278	825	884	1107
ENSMUSG00000026999	149	82	69	50	515	425	2058	1785	2221
ENSMUSG00000027091	2025	1896	1712	1126	3907	3240	2337	2608	3464
ENSMUSG00000027087	490	482	511	520	801	100	37	31	23
ENSMUSG00000048388	18	32	62	42	223	173	42	22	32
ENSMUSG00000059588	1691	1544	1589	1491	134	92	18	54	53
ENSMUSG00000027082	931	618	548	654	2301	2288	985	1287	1370
ENSMUSG00000034101	410	292	259	250	484	653	761	976	1017
ENSMUSG00000076437	3470	2888	2483	1583	18	46	138	190	156
ENSMUSG00000050043	331	403	297	262	797	1405	747	938	958
ENSMUSG00000027080	999	880	867	632	680	375	58	16	9
ENSMUSG00000034075	1802	1952	1728	1659	356	389	35	29	19
ENSMUSG00000027079	893	762	626	580	4181	4631	787	911	982
ENSMUSG00000097187	58	28	16	19	452	422	290	271	334
ENSMUSG00000027078	1077	1188	1153	986	948	975	1917	2513	2467
ENSMUSG00000027077	44	7	0	55	2519	1919	6593	4732	5023
ENSMUSG00000027076	506	316	311	242	1110	843	62	49	89
ENSMUSG00000027075	1454	1111	974	1009	25	30	1650	1301	1185
ENSMUSG00000027074	2715	2599	2502	1891	1555	1446	259	386	461
ENSMUSG00000027073	761	12060	24055	1359	755	435	2393	3140	3427
ENSMUSG00000027072	44	483	1232	24	2015	1106	79	43	106
ENSMUSG00000027071	44	32	16	49	3384	2632	140	185	153
ENSMUSG00000027067	15242	13411	11495	9469	3147	1196	47	91	112
ENSMUSG00000033955	489	799	843	955	112	56	1496	2091	2119
ENSMUSG00000025314	348	428	461	583	12	36	720	911	769
ENSMUSG00000051329	2150	1814	1858	1625	17468	17146	863	1077	1081
ENSMUSG00000008200	6291	5908	5403	5602	439	676	269	120	17
ENSMUSG00000027282	1883	1431	1136	832	534	458	291	280	271
ENSMUSG00000005510	831	655	546	375	2710	1829	2245	3575	3068
ENSMUSG00000005505	319	200	250	146	4686	6533	201	408	374
ENSMUSG00000005506	4442	3084	2731	2576	2448	1882	498	905	861
ENSMUSG00000002104	117	96	58	102	1007	918	2363	2157	2433
ENSMUSG00000002102	6865	5563	4802	3659	239	203	616	822	757
ENSMUSG00000002105	506	508	441	378	5114	4037	21	9	5
ENSMUSG00000002111	4880	5731	4646	2627	54	107	1283	998	718
ENSMUSG00000002100	16	45	53	19	8530	7347	204	341	335
ENSMUSG00000040687	3746	3639	3549	3794	447	492	733	853	1051
ENSMUSG00000002108	42	64	4	89	5095	5914	1975	2486	3432
ENSMUSG00000002103	716	584	614	720	27	45	2631	649	2179
ENSMUSG00000002109	393	473	370	462	2582	3051	124	37	70
ENSMUSG00000027257	27	19	42	34	241	50	24	36	60
ENSMUSG00000027255	782	634	570	652	980	608	10381	14376	16440
ENSMUSG00000040591	622	512	473	562	350	575	624	513	672
ENSMUSG00000027253	116	166	142	174	27	20	849	672	676
ENSMUSG00000040549	4213	3590	4160	3671	807	725	1693	2048	2425
ENSMUSG00000075040	871	739	636	752	552	724	6881	6208	6670
ENSMUSG00000027247	1376	1254	1290	1392	146	141	39	46	6
ENSMUSG00000027244	1482	1316	1072	1159	3790	4040	1130	1718	1656
ENSMUSG00000027243	439	322	309	287	633	898	30	21	5
ENSMUSG00000040506	1923	1929	1633	1727	1272	1284	604	739	797
ENSMUSG00000027239	59	71	53	60	1424	1224	247	243	258
ENSMUSG00000040479	12929	11879	11204	10586	432	391	2807	4063	4072
ENSMUSG00000095332	809	622	607	779	1726	1733	78	69	80
ENSMUSG00000027230	39	43	13	44	22	54	4534	6262	6132
ENSMUSG00000058318	2112	2002	2328	2457	10124	11421	423	382	419
ENSMUSG00000040434	203	242	304	343	490	384	5489	6237	5247
ENSMUSG00000027222	900	818	734	552	28	16	60	46	26
ENSMUSG00000044916	43	54	42	54	1217	1942	3411	3191	3182
ENSMUSG00000027223	42	78	8	67	117	322	28	31	25
ENSMUSG00000068742	871	782	706	767	966	1008	449	655	741
ENSMUSG00000049922	1722	1721	1578	1642	26	75	434	551	673
ENSMUSG00000027221	93	636	125	23	46	78	36	12	15
ENSMUSG00000075028	910	993	989	1124	612	868	627	705	722
ENSMUSG00000068735	1248	1898	1571	1761	1940	1712	432	504	545
ENSMUSG00000027215	1758	2722	1523	1335	443	82	165	187	179
ENSMUSG00000027198	3074	2901	2567	2491	652	981	3474	3933	4483
ENSMUSG00000040272	1169	1039	1039	1004	1003	2326	851	769	829
ENSMUSG00000040174	744	616	579	360	4067	2121	1190	1270	1257
ENSMUSG00000027195	2763	2347	2189	1904	3780	3093	1170	1258	1492
ENSMUSG00000027194	1074	1134	954	1029	736	1198	261	319	330
ENSMUSG00000027193	4664	3720	3612	3140	847	699	1954	1786	1917
ENSMUSG00000075014	20	1	370	38	3022	3137	16	37	36
ENSMUSG00000027165	891	738	686	624	967	960	9947	9754	10740
ENSMUSG00000032864	183	68	62	72	5445	4233	625	475	598
ENSMUSG00000061311	48	87	3	43	733	1135	42	26	36
ENSMUSG00000027164	2090	1726	1504	1275	20	26	1923	1576	1711
ENSMUSG00000032841	44	126	40	53	4	11	178	318	301
ENSMUSG00000027163	620	429	393	268	1599	1838	650	705	665
ENSMUSG00000048058	418	578	483	489	287	370	49	48	78
ENSMUSG00000027189	3881	3802	3785	4097	633	618	59	63	47
ENSMUSG00000005087	6410	6952	5444	4227	354	462	763	627	765
ENSMUSG00000010914	870	637	571	330	3999	4183	1628	1913	2297
ENSMUSG00000010911	659	524	512	303	6409	5352	244	60	299
ENSMUSG00000027187	3337	2800	3170	2841	1195	921	853	896	1118
ENSMUSG00000032724	124	336	71	84	816	650	1446	1919	2279
ENSMUSG00000027185	4045	2374	2355	2189	3755	3356	2651	2572	1566
ENSMUSG00000027184	14932	13319	12336	11671	134	112	2305	2919	2963
ENSMUSG00000032698	22032	17427	20191	21829	4848	3360	965	917	1037
ENSMUSG00000046085	59	51	74	202	17307	15366	20	32	14
ENSMUSG00000027180	3492	2484	2658	2370	13452	19096	543	723	707
ENSMUSG00000032679	381	310	146	209	34	66	2042	2939	2973
ENSMUSG00000027177	1835	2051	1718	1863	3519	3387	981	979	1117
ENSMUSG00000027176	1476	1260	1023	815	213	359	3732	4173	4730
ENSMUSG00000027175	187	199	209	286	1789	1781	385	752	739
ENSMUSG00000074997	37	58	28	36	1598	1245	7	32	5
ENSMUSG00000027173	33	56	60	4	270	415	2	7	6
ENSMUSG00000074994	1636	1364	1353	1308	70	71	2040	1706	2090
ENSMUSG00000027171	219	283	364	403	61	75	802	631	258
ENSMUSG00000045106	63	71	88	79	1612	1772	366	497	410
ENSMUSG00000027170	2038	1597	1357	1059	187	332	426	342	735
ENSMUSG00000055312	181	95	104	98	50	60	3895	3911	4484
ENSMUSG00000005973	2344	1922	1972	1546	2199	2199	7700	7216	8400
ENSMUSG00000027167	579	475	489	429	72	102	468	625	608
ENSMUSG00000042670	143	130	103	75	2164	2907	392	564	499
ENSMUSG00000027166	503	349	315	191	649	496	36	38	11
ENSMUSG00000016386	53	80	82	131	180	198	2987	3349	3083
ENSMUSG00000027122	876	639	511	587	444	359	490	170	110
ENSMUSG00000057234	273	182	184	229	48	52	2165	3593	3386
ENSMUSG00000027115	806	648	809	565	625	701	14094	15119	17075
ENSMUSG00000027162	3269	2928	2682	2343	192	186	9617	9498	9662
ENSMUSG00000050199	86	100	176	163	695	722	88	37	51
ENSMUSG00000027160	2450	1835	1748	1299	2592	3038	2029	2709	2767
ENSMUSG00000027134	598	1093	535	596	100	76	115	301	246
ENSMUSG00000027133	3544	2429	2251	1675	2600	2979	2148	1934	2273
ENSMUSG00000027130	2144	1903	1975	2236	888	1387	1065	1363	1214
ENSMUSG00000027131	815	741	587	389	3811	3404	244	492	469
ENSMUSG00000027132	263	197	166	205	1335	1634	27	44	55
ENSMUSG00000055943	1646	1754	1353	937	1080	973	101	113	121
ENSMUSG00000003604	1166	1013	787	762	284	271	1717	1932	2238
ENSMUSG00000044042	28	27	5	17	2629	2010	390	430	516
ENSMUSG00000041219	2480	2361	2585	1792	1332	1284	55	69	54
ENSMUSG00000040383	3223	2639	2606	2376	43	20	1296	1791	1721
ENSMUSG00000040321	275	211	183	207	2433	2506	54	86	104
ENSMUSG00000057147	914	677	668	630	3794	2698	1326	2624	2994
ENSMUSG00000040282	605	467	439	367	271	257	373	457	489
ENSMUSG00000027351	1800	1689	1749	2163	841	844	111	147	142
ENSMUSG00000027349	2205	2464	2086	1890	530	513	263	329	337
ENSMUSG00000027347	71	282	37	28	1707	1778	37	24	31
ENSMUSG00000040152	73	351	438	199	2358	2820	539	623	640
ENSMUSG00000005102	1881	1576	1615	1388	197	119	160	181	181
ENSMUSG00000009549	3075	2849	2303	1620	280	79	601	665	816
ENSMUSG00000040093	48	96	86	65	1575	1813	2815	2645	2847
ENSMUSG00000040084	4795	3439	4857	2756	2962	3581	78	54	78
ENSMUSG00000074923	74	88	188	125	134	153	1026	1940	2006
ENSMUSG00000078137	59	65	143	160	5048	4212	1396	1655	1374
ENSMUSG00000040061	5637	6219	6120	6885	140	59	1547	2797	2953
ENSMUSG00000074918	1023	944	1018	742	12	112	1714	1435	1996
ENSMUSG00000045838	95	75	67	136	3000	5238	620	790	786
ENSMUSG00000027331	2733	1961	2813	1874	860	804	137	214	204
ENSMUSG00000027332	2627	2668	1675	1346	42	60	1510	1686	1774
ENSMUSG00000040007	1415	1184	1088	928	2320	2809	791	998	1027
ENSMUSG00000074916	282	152	155	218	2779	3090	49	40	26
ENSMUSG00000039983	701	493	454	501	1334	1073	2579	2733	2938
ENSMUSG00000027324	228	158	242	214	195	226	2485	2803	2926
ENSMUSG00000027326	1388	1067	1391	958	726	470	210	192	213
ENSMUSG00000027323	1989	1642	1010	905	394	245	662	837	780
ENSMUSG00000070730	1133	808	805	657	1732	1145	369	440	520
ENSMUSG00000046814	57	58	85	72	2271	2331	1417	1516	1720
ENSMUSG00000034278	213	191	97	85	1581	1034	1719	2632	2963
ENSMUSG00000068580	1372	1171	1030	867	52	124	686	424	500
ENSMUSG00000027315	101	125	28	75	251	253	360	58	1077
ENSMUSG00000034216	1768	1634	1674	1395	1360	1407	1761	1706	2015
ENSMUSG00000027314	27	42	14	42	78	60	1780	2858	2695
ENSMUSG00000034154	2797	2256	2077	2100	1380	1870	314	176	126
ENSMUSG00000048647	7	20	48	101	14	37	3280	4363	4936
ENSMUSG00000014077	1468	1431	1153	977	45	43	40	207	250
ENSMUSG00000072980	458	263	505	334	2290	2365	60	105	107
ENSMUSG00000027306	3446	2545	3245	2081	1500	1481	6026	4739	4867
ENSMUSG00000027305	688	410	346	351	582	354	634	610	883
ENSMUSG00000027304	4742	3829	3707	3001	2654	3340	54	23	56
ENSMUSG00000027296	18	36	37	76	788	560	1761	2143	2332
ENSMUSG00000034032	2125	1717	2075	1922	4381	4838	2176	2389	2264
ENSMUSG00000027298	42	97	116	118	22	68	1050	1137	1260
ENSMUSG00000033943	3009	2964	2332	3253	2237	1833	140	208	186
ENSMUSG00000033902	552	572	648	731	40	110	376	524	476
ENSMUSG00000027293	2339	2511	2794	2303	2030	2578	298	273	306
ENSMUSG00000027291	2521	2458	1981	2164	451	562	1315	1343	1688
ENSMUSG00000033808	1612	1601	1587	1285	35	30	1148	2193	2176
ENSMUSG00000062646	839	733	890	880	3379	3167	781	970	883
ENSMUSG00000079110	52	62	16	60	2095	2523	29	57	99
ENSMUSG00000027288	4636	3901	3333	3144	1489	1508	145	185	191
ENSMUSG00000027287	1342	1139	870	893	657	673	46	20	34
ENSMUSG00000027286	434	498	335	338	59	59	825	1133	1169
ENSMUSG00000027285	1208	1109	904	731	6600	4878	76	92	30
ENSMUSG00000033705	114	168	59	84	1770	1300	1841	1918	1838
ENSMUSG00000027284	1760	1477	1010	753	425	513	47	16	16
ENSMUSG00000090100	427	238	317	527	1163	1321	83	74	37
ENSMUSG00000027272	1490	1330	1211	1133	180	249	2491	2462	2659
ENSMUSG00000054484	286	293	265	245	1622	1991	21	20	35
ENSMUSG00000023572	1759	1693	1635	1140	188	334	1318	1389	1617
ENSMUSG00000023216	66	42	16	27	1631	1296	163	346	347
ENSMUSG00000074890	842	670	444	437	230	181	2261	2873	3553
ENSMUSG00000027259	231	266	383	272	1637	1891	297	505	484
ENSMUSG00000050619	878	729	742	708	175	10	2887	3968	3958
ENSMUSG00000027263	571	548	523	375	630	614	48	35	41
ENSMUSG00000043909	2410	2373	2616	2643	267	295	1552	1902	1915
ENSMUSG00000033526	561	703	480	492	608	720	54	137	74
ENSMUSG00000033486	112	82	95	53	610	518	3178	3010	3174
ENSMUSG00000027248	16930	18264	12287	9147	1630	2193	623	558	582
ENSMUSG00000074884	668	569	508	478	506	524	38	13	7
ENSMUSG00000027245	210	188	162	127	60	89	3954	3153	3551
ENSMUSG00000048222	244	258	172	125	20500	16229	2181	2345	2716
ENSMUSG00000068479	348	420	436	258	504	792	1517	1481	1429
ENSMUSG00000027242	1418	1230	1065	873	181	190	745	597	770
ENSMUSG00000060227	652	592	505	851	309	362	34	54	74
ENSMUSG00000033411	1303	1145	1273	982	425	406	4598	5001	5322
ENSMUSG00000027236	251	205	55	39	1396	1350	1192	1449	1343
ENSMUSG00000033396	1070	947	959	1035	805	767	373	422	485
ENSMUSG00000060802	40037	42721	38358	33917	1074	1288	978	1213	1234
ENSMUSG00000027227	2628	1819	1320	1661	340	327	545	401	413
ENSMUSG00000033256	327	249	218	115	1038	858	1432	1781	2105
ENSMUSG00000027219	772	1053	588	269	38093	46205	287	230	328
ENSMUSG00000079071	34	164	47	47	2652	2555	1298	1328	1493
ENSMUSG00000027199	2441	2078	2653	1518	227	326	188	193	227
ENSMUSG00000033213	2	32	87	9	559	874	1415	1564	1325
ENSMUSG00000005802	382	547	726	644	24	22	17	4	9
ENSMUSG00000005804	1340	1047	1321	1094	4154	2149	546	624	692
ENSMUSG00000005803	460	537	382	240	16	45	199	299	287
ENSMUSG00000035183	88	98	47	183	304	650	898	696	844
ENSMUSG00000027201	468	405	393	367	1108	1277	686	676	834
ENSMUSG00000027203	6715	5068	3925	2897	505	358	1989	2296	2325
ENSMUSG00000027204	27	70	58	101	230	9	538	621	627
ENSMUSG00000068394	1346	1266	1012	1084	133	96	87	86	77
ENSMUSG00000035109	45	20	24	39	610	507	14929	19301	18435
ENSMUSG00000091337	2588	2433	2188	2045	9987	7384	594	691	725
ENSMUSG00000035093	901	879	785	928	41	65	178	161	153
ENSMUSG00000027206	3514	2747	2592	2211	1098	1269	196	257	288
ENSMUSG00000027207	1064	971	735	781	44	16	406	422	427
ENSMUSG00000023330	608	356	290	283	2352	3432	928	1431	1637
ENSMUSG00000060131	3395	4005	3408	1261	752	969	515	504	555
ENSMUSG00000027359	58	74	27	14	3953	3415	1027	1292	1346
ENSMUSG00000027360	1296	1731	1995	641	1181	1449	241	280	292
ENSMUSG00000027361	3236	2450	3199	3198	534	414	1184	1018	1217
ENSMUSG00000027363	2228	1999	2695	3014	3312	2340	34436	44529	49826
ENSMUSG00000027365	3282	3092	3224	3291	30	127	1449	1646	2072
ENSMUSG00000027366	2341	2017	2341	2371	878	150	137	263	282
ENSMUSG00000001998	482	577	573	541	2042	3119	874	832	1079
ENSMUSG00000001999	924	643	619	659	2093	2057	158	66	86
ENSMUSG00000034906	2411	2017	2699	1558	3079	3487	2039	2193	2025
ENSMUSG00000074825	623	566	554	388	2733	2448	17	77	154
ENSMUSG00000044145	136	88	118	94	516	451	536	735	783
ENSMUSG00000003660	7249	6001	5943	5086	1080	695	771	1115	1162
ENSMUSG00000003662	1301	1108	1048	882	2794	2593	215	253	498
ENSMUSG00000034850	1122	938	990	1114	1084	887	46	27	41
ENSMUSG00000027367	5015	3743	3051	2654	119	130	49	48	68
ENSMUSG00000027368	12221	17464	17465	22562	9578	6289	461	592	683
ENSMUSG00000027371	432	343	526	292	1480	1333	3105	6137	6276
ENSMUSG00000079056	356	552	37	94	1253	973	89	64	36
ENSMUSG00000034800	179	178	122	156	5840	5011	1313	1334	1479
ENSMUSG00000027374	1301	958	983	685	4770	13507	28	23	43
ENSMUSG00000027378	789	640	617	453	364	532	1640	2542	2535
ENSMUSG00000051319	741	689	454	432	502	415	1263	1106	1093
ENSMUSG00000027379	2170	1721	1589	1125	125	156	2677	3172	3355
ENSMUSG00000027381	762	1054	635	538	1561	1257	846	1296	1176
ENSMUSG00000014355	5486	4993	5083	4911	570	815	230	381	398
ENSMUSG00000014361	19	55	0	46	810	670	4310	3902	3690
ENSMUSG00000014353	599	708	532	692	2563	2147	32	123	40
ENSMUSG00000027387	370	299	248	257	764	844	572	182	604
ENSMUSG00000074807	193	166	159	106	7474	5427	1695	2201	2670
ENSMUSG00000042851	458	447	519	530	473	19	2465	2509	2927
ENSMUSG00000027394	456	351	472	358	391	694	3075	3497	3524
ENSMUSG00000027395	2963	2172	1908	1402	292	314	2471	2577	2731
ENSMUSG00000037938	488	433	479	342	227	233	573	482	476
ENSMUSG00000027397	2147	3856	1504	1583	293	335	453	764	603
ENSMUSG00000048327	2411	1599	2172	1676	457	544	1661	2331	2504
ENSMUSG00000027398	14	188	62	56	3637	2729	1110	1081	811
ENSMUSG00000037902	1342	2128	1876	1195	432	476	41	98	105
ENSMUSG00000037885	1020	894	961	744	2502	1990	6378	6818	7130
ENSMUSG00000027404	9419	7849	6725	5067	1798	1662	855	1193	1221
ENSMUSG00000027405	6277	4669	3616	3359	267	111	1220	1153	1011
ENSMUSG00000027406	4325	3671	3259	2667	2976	1363	2933	4102	4311
ENSMUSG00000027408	305	267	376	511	885	962	7491	12558	10726
ENSMUSG00000037773	753	651	811	841	11341	9821	304	344	376
ENSMUSG00000027411	3663	3201	2568	2444	7191	5518	603	375	349
ENSMUSG00000027303	3181	3011	2878	2457	4957	4509	109	132	147
ENSMUSG00000037740	2002	1553	1316	900	132	249	779	1270	1237
ENSMUSG00000027300	454	288	318	309	577	682	380	556	562
ENSMUSG00000079043	253	158	148	106	3255	3314	384	578	505
ENSMUSG00000037703	71	115	38	49	3054	2979	1618	2245	2228
ENSMUSG00000068290	2854	3003	2280	2137	2581	2128	1128	861	1083
ENSMUSG00000074797	635	445	403	273	477	396	4668	5724	5944
ENSMUSG00000027309	807	668	596	611	242	170	10	42	70
ENSMUSG00000027312	788	941	744	511	54	106	864	679	748
ENSMUSG00000027316	28	24	5	17	2709	3572	199	340	331
ENSMUSG00000074793	352	328	356	504	818	680	95	174	218
ENSMUSG00000027327	1694	1381	990	900	532	527	234	194	298
ENSMUSG00000027329	198	143	120	31	879	725	344	449	466
ENSMUSG00000068267	5817	4743	4397	4420	25	47	2050	2764	2829
ENSMUSG00000027330	1799	1410	1740	1378	348	7	279	370	366
ENSMUSG00000068264	342	307	205	171	388	695	3576	2758	2520
ENSMUSG00000037523	1147	901	859	784	2120	2317	1491	1449	1771
ENSMUSG00000037514	2321	2044	1975	1834	153	132	453	159	52
ENSMUSG00000048911	233	381	417	601	5820	6627	1420	1693	2453
ENSMUSG00000027333	1098	1070	703	691	1513	1889	1283	1057	1317
ENSMUSG00000079037	190	232	204	361	254	327	6084	7904	8464
ENSMUSG00000027339	3173	3514	4044	4143	1208	1111	3835	5528	5633
ENSMUSG00000027340	1309	1667	1700	2052	1886	2005	3126	3712	3625
ENSMUSG00000027341	588	1105	512	473	196	382	126	45	23
ENSMUSG00000027342	4716	4722	3036	3165	947	1046	593	716	902
ENSMUSG00000058793	2349	2018	2126	1811	672	1790	2453	2871	3003
ENSMUSG00000027346	1472	1549	1169	1077	2050	3134	2742	2989	3312
ENSMUSG00000044991	189	165	119	70	1030	1576	1099	1635	1577
ENSMUSG00000037376	2132	1647	1260	1034	344	481	266	311	301
ENSMUSG00000027353	925	737	660	457	5254	5425	94	196	210
ENSMUSG00000027357	1192	939	1109	815	2018	1931	88	103	91
ENSMUSG00000043110	109	145	435	489	1086	1109	2139	2561	2590
ENSMUSG00000027358	26	38	21	37	163	137	371	548	479
ENSMUSG00000034723	1716	2924	1381	1546	2980	1926	546	566	601
ENSMUSG00000051177	40	84	19	31	991	887	772	761	1055
ENSMUSG00000039943	722	679	663	996	1351	1240	16	35	56
ENSMUSG00000027274	159	150	140	79	77	193	12	52	63
ENSMUSG00000027281	270	236	143	246	36	28	368	889	1025
ENSMUSG00000027276	45	71	51	60	1831	1448	1219	2279	2200
ENSMUSG00000062098	397	427	405	357	39	31	98	166	142
ENSMUSG00000039033	554	467	230	361	549	620	4364	5315	5672
ENSMUSG00000045624	2257	1751	1483	1298	159	151	1487	1681	1851
ENSMUSG00000027384	444	414	281	193	281	197	182	282	272
ENSMUSG00000068205	112	50	67	91	57	70	869	1237	1162
ENSMUSG00000051379	7	9	24	44	274	523	1363	1961	2136
ENSMUSG00000038844	1118	1084	1033	1207	716	551	479	318	381
ENSMUSG00000008333	2026	1716	1439	933	2610	2150	555	702	812
ENSMUSG00000015932	1466	2455	1779	970	415	511	792	2277	3132
ENSMUSG00000027422	6134	6771	5345	4637	76	98	3023	2903	3256
ENSMUSG00000027423	11887	9548	7773	5848	988	1102	1611	1347	1464
ENSMUSG00000027424	1091	874	1021	799	2244	2034	509	430	547
ENSMUSG00000027425	1928	1623	1381	1330	2019	1147	3505	4775	5589
ENSMUSG00000027427	886	775	849	583	7442	6434	2405	2423	2702
ENSMUSG00000027428	295	271	264	335	12784	11726	1437	1080	1120
ENSMUSG00000027429	2293	2255	1676	1289	1141	1222	125	144	113
ENSMUSG00000074754	262	203	223	84	2159	1885	1327	1859	1877
ENSMUSG00000027430	1409	1149	1056	858	852	811	479	873	896
ENSMUSG00000063873	123	81	83	56	254	315	635	1071	1107
ENSMUSG00000001768	99	174	108	365	2897	2214	98	120	169
ENSMUSG00000002728	632	482	412	520	308	257	68	21	29
ENSMUSG00000001767	1741	1710	1120	800	1576	1439	1592	1347	2131
ENSMUSG00000068154	33	56	22	24	81	105	55	58	159
ENSMUSG00000037110	801	725	560	832	158	117	649	509	498
ENSMUSG00000074749	838	745	805	866	580	497	100	170	158
ENSMUSG00000027433	4746	4329	4134	3895	2279	1741	185	271	252
ENSMUSG00000074743	159	252	240	130	4	10	53	32	58
ENSMUSG00000027435	5486	4752	6325	5225	961	716	316	437	489
ENSMUSG00000036992	1565	1138	1104	626	558	740	347	457	455
ENSMUSG00000027439	1002	789	940	740	6076	5040	1217	1863	1826
ENSMUSG00000027438	60	63	37	62	147	54	318	423	367
ENSMUSG00000027447	7467	13070	6280	3753	4179	3427	54	70	63
ENSMUSG00000068134	638	428	563	454	1448	1323	993	1054	1257
ENSMUSG00000060336	32	30	13	12	777	775	1182	1663	1707
ENSMUSG00000068130	25	15	13	18	38	45	1464	1164	2280
ENSMUSG00000068129	1829	2045	1526	616	21033	30194	7821	7495	7747
ENSMUSG00000033096	1611	1473	1336	710	528	595	8226	10891	10751
ENSMUSG00000027452	1864	1048	926	820	13	23	680	1050	1150
ENSMUSG00000033068	1282	1035	856	671	1208	1263	1415	1768	1808
ENSMUSG00000033059	1975	2063	1591	1425	1724	1455	862	768	825
ENSMUSG00000032046	1334	1270	1087	874	3022	891	167	203	268
ENSMUSG00000027454	1289	1010	745	536	1775	1260	1889	2306	2604
ENSMUSG00000068115	105	78	116	131	2120	2440	142	205	208
ENSMUSG00000027455	1328	1045	1012	809	1761	1441	766	1025	944
ENSMUSG00000032966	3415	3529	2733	2534	1600	1429	63	198	222
ENSMUSG00000032869	1342	1238	1078	993	513	155	273	174	269
ENSMUSG00000027459	997	1899	1090	1277	1390	1370	411	466	507
ENSMUSG00000027463	63	56	11	27	4060	6424	1286	1576	1673
ENSMUSG00000032802	292	290	268	400	30	84	12	3	0
ENSMUSG00000068079	101	113	123	148	1870	1414	823	859	1013
ENSMUSG00000074698	2713	2259	1905	1846	830	1252	608	506	658
ENSMUSG00000027465	2113	1847	1731	1881	67	97	5175	5189	5613
ENSMUSG00000027466	7643	6010	5719	5055	355	306	163	68	225
ENSMUSG00000032715	120	143	188	284	77	118	3960	2931	5066
ENSMUSG00000051817	1786	1087	1124	1276	2660	2825	674	1026	1061
ENSMUSG00000074682	364	267	166	141	2098	2226	589	623	739
ENSMUSG00000019188	6606	8343	6597	5271	8088	7583	65	37	28
ENSMUSG00000042814	84	121	75	242	50	133	43346	48422	15630
ENSMUSG00000042745	76	213	96	52	1750	1970	357	535	412
ENSMUSG00000009876	22	40	8	32	433	417	5	22	11
ENSMUSG00000007659	878	774	747	668	8915	9808	992	1366	1442
ENSMUSG00000027469	4875	3768	4741	2712	98	130	1102	1364	1453
ENSMUSG00000074673	62	40	49	41	255	400	1517	1047	587
ENSMUSG00000027472	2526	2128	2096	1663	428	433	848	1100	892
ENSMUSG00000027474	291	446	238	495	1139	1457	2110	2582	2611
ENSMUSG00000003283	98	659	229	98	4963	5068	1346	1412	1494
ENSMUSG00000068040	2082	1934	1683	1602	69	57	775	1200	1208
ENSMUSG00000074671	604	452	431	479	2485	3542	155	187	170
ENSMUSG00000051413	1422	1223	1190	1523	373	1112	870	1195	1221
ENSMUSG00000046020	1965	1874	1978	1796	752	707	3379	5285	5309
ENSMUSG00000027475	858	800	714	778	2493	2053	80	47	15
ENSMUSG00000042548	4310	4062	3597	3666	408	587	994	1152	1326
ENSMUSG00000061411	547	417	404	592	1377	1260	936	1105	1376
ENSMUSG00000056941	2819	2310	1947	1793	2099	1928	162	229	76
ENSMUSG00000027478	2906	2499	3306	3679	1001	1085	185	290	356
ENSMUSG00000027479	5884	5515	4275	3796	3724	3672	62	23	42
ENSMUSG00000038572	33	55	116	153	554	446	1574	2126	2264
ENSMUSG00000027487	736	732	296	393	2365	3140	1758	1957	2019
ENSMUSG00000027488	31	43	0	29	3729	6058	5797	7103	7134
ENSMUSG00000038533	1365	1339	1248	1293	6903	5955	153	115	69
ENSMUSG00000027489	87	55	48	18	22	44	1173	1345	1591
ENSMUSG00000027490	2432	2465	1526	1329	380	401	238	256	395
ENSMUSG00000000876	843	662	687	664	53	16	22	22	38
ENSMUSG00000059842	288	267	240	259	1083	1290	7814	9589	9467
ENSMUSG00000038467	5843	6181	4826	4098	54	37	200	215	178
ENSMUSG00000027593	13249	12583	9761	8250	2722	2506	183	208	278
ENSMUSG00000074656	2131	1617	1202	1136	745	726	193	431	535
ENSMUSG00000027597	567	343	300	308	327	210	868	1403	1309
ENSMUSG00000027598	2016	2051	1819	1706	7162	6953	3538	4594	5459
ENSMUSG00000047459	3151	2626	2442	2003	13926	15072	35	49	77
ENSMUSG00000027602	451	850	588	573	2690	2379	1600	2867	2682
ENSMUSG00000038383	1441	1291	1308	1143	727	544	625	793	1178
ENSMUSG00000038375	311	506	162	503	1980	2006	1551	1826	998
ENSMUSG00000038369	1568	1499	1616	1964	3105	3501	1962	2074	2230
ENSMUSG00000027605	1279	909	1166	1056	388	688	264	393	429
ENSMUSG00000027610	934	735	701	624	1644	1503	1434	1341	1511
ENSMUSG00000038324	6426	6312	6140	4888	179	298	1643	1970	2044
ENSMUSG00000038312	3126	4137	2894	2334	1518	1457	1233	1339	1196
ENSMUSG00000027611	463	813	713	1105	1267	852	4330	3921	4220
ENSMUSG00000074649	470	407	497	488	1119	862	499	483	567
ENSMUSG00000027613	4333	3648	2841	2176	36	46	1939	2559	2706
ENSMUSG00000005882	1659	1197	1113	897	6715	7341	3298	5429	5340
ENSMUSG00000038241	3110	3078	2868	2807	3559	3429	5230	6441	6723
ENSMUSG00000074646	19	27	32	37	223	842	30	10	26
ENSMUSG00000005881	3419	3472	2961	2580	474	602	224	642	257
ENSMUSG00000038180	275	171	180	290	6238	4738	28	14	28
ENSMUSG00000089824	930	620	581	492	1649	1480	1109	1164	1289
ENSMUSG00000027618	1651	1261	1154	926	2827	3153	57	69	71
ENSMUSG00000067847	1125	776	600	457	3977	4099	1699	2315	2458
ENSMUSG00000027620	16391	17292	12993	13140	166	260	610	630	621
ENSMUSG00000038116	1586	1468	1269	1188	1067	820	269	233	196
ENSMUSG00000046229	2188	2295	1724	1014	2187	1524	6002	6628	6212
ENSMUSG00000038085	175	200	153	148	1305	1157	9098	12815	13162
ENSMUSG00000027624	296	314	215	351	12228	17368	1418	1885	2008
ENSMUSG00000027628	861	704	624	527	1097	1626	339	449	422
ENSMUSG00000061689	1282	1431	1095	1211	2217	2464	2553	2230	2353
ENSMUSG00000062175	162	197	144	206	185	157	2027	2984	2741
ENSMUSG00000074629	33	8	18	22	238	383	627	528	637
ENSMUSG00000027637	2813	2435	1957	1617	1130	911	1123	1403	1586
ENSMUSG00000027636	233	397	533	918	1068	1436	758	288	283
ENSMUSG00000027634	1515	1462	1448	1600	98	155	1939	1485	1939
ENSMUSG00000027635	937	856	840	654	20	38	563	570	612
ENSMUSG00000055485	1111	925	985	1600	3353	2649	411	568	630
ENSMUSG00000027639	3617	3940	3352	2924	261	463	21	34	38
ENSMUSG00000027641	2907	2588	2355	1817	1639	1668	6658	7003	7623
ENSMUSG00000027642	11556	11120	8441	5700	902	970	2835	2857	3688
ENSMUSG00000063019	806	618	765	398	827	632	379	368	540
ENSMUSG00000027646	210	275	242	267	5018	4701	418	567	533
ENSMUSG00000067787	559	572	582	579	2482	2948	2802	4402	3888
ENSMUSG00000067786	34	16	14	36	16462	11498	992	1306	1400
ENSMUSG00000027649	2740	2297	2003	1439	867	793	3006	2972	3348
ENSMUSG00000027650	1312	1217	1384	1316	147	271	21	18	18
ENSMUSG00000027651	1968	1813	1478	1606	532	673	2656	3017	3003
ENSMUSG00000037820	861	731	927	2676	2867	2663	140	234	213
ENSMUSG00000016024	1052	1856	1756	872	1111	1099	497	906	725
ENSMUSG00000027652	1925	1884	1841	1681	2643	2078	828	1450	1359
ENSMUSG00000037761	1242	1165	1032	799	1180	363	559	860	872
ENSMUSG00000037754	440	559	288	602	1133	1371	17552	16809	17215
ENSMUSG00000027654	644	779	577	424	2023	1775	1188	1332	1331
ENSMUSG00000027655	1422	1242	1173	1033	1285	1389	1806	2126	1961
ENSMUSG00000074622	25	162	65	33	412	333	199	202	213
ENSMUSG00000070544	8470	7410	5719	4580	423	570	215	303	308
ENSMUSG00000016933	3171	3464	2955	3050	1344	1321	650	826	813
ENSMUSG00000035877	412	505	317	356	580	65	1616	1542	996
ENSMUSG00000057133	2647	2301	2680	3279	8918	8415	166	188	287
ENSMUSG00000016921	20877	15867	14887	13262	1797	2440	2041	2658	2640
ENSMUSG00000017858	1770	1530	1497	1262	227	350	282	676	904
ENSMUSG00000017861	1341	1201	877	701	1522	2010	1228	1362	1500
ENSMUSG00000035399	207	231	277	222	16042	20073	639	906	1095
ENSMUSG00000048486	228	175	98	137	1747	1856	1000	618	705
ENSMUSG00000017950	851	922	916	969	2100	1328	8473	6113	5291
ENSMUSG00000017679	922	809	529	541	33	6	2149	2492	2802
ENSMUSG00000017707	43934	36058	39938	35575	147	233	8934	11528	12630
ENSMUSG00000035268	1126	993	791	691	269	259	520	596	619
ENSMUSG00000017697	798	888	697	568	233	1190	164	99	128
ENSMUSG00000018326	9449	8307	7163	5900	852	690	507	518	503
ENSMUSG00000054582	32	30	14	33	35211	37344	27	20	21
ENSMUSG00000018322	2516	2391	2079	2127	1785	1232	1667	2228	2455
ENSMUSG00000018209	5962	5588	5551	5320	935	1155	912	1234	1428
ENSMUSG00000040164	90	55	90	91	10400	10233	1677	1955	2291
ENSMUSG00000017002	539	5078	1239	187	20	19	221	171	399
ENSMUSG00000016995	97	69	5	12	2327	2582	1022	824	1467
ENSMUSG00000017009	170	565	168	275	5140	4957	2357	2064	2115
ENSMUSG00000045503	1204	1167	933	794	29	36	1045	1222	1360
ENSMUSG00000017721	5032	4535	4002	3036	1460	438	948	524	473
ENSMUSG00000017723	55	94	23	52	0	0	639	574	574
ENSMUSG00000017299	1199	1128	1175	933	185	336	1212	1347	1361
ENSMUSG00000001403	2854	1892	2334	1247	1259	1479	36	96	243
ENSMUSG00000050373	158	207	138	237	5534	5323	5727	7381	7526
ENSMUSG00000017307	608	506	397	406	15	30	2372	1179	949
ENSMUSG00000045822	220	104	67	159	1267	1395	269	171	171
ENSMUSG00000017764	388	254	301	250	3164	3339	2638	1922	2294
ENSMUSG00000039873	67	50	80	42	167	270	14122	16871	17284
ENSMUSG00000017760	3835	3865	3052	2553	615	521	1215	1637	1642
ENSMUSG00000039849	3898	3397	3181	2736	113	114	951	1399	1462
ENSMUSG00000039834	835	841	836	820	450	332	65	15	15
ENSMUSG00000017737	57	86	533	32	80	64	295	211	297
ENSMUSG00000017740	68	114	94	153	4981	4081	137	208	228
ENSMUSG00000039804	3041	2732	2483	2091	3453	3698	435	431	2203
ENSMUSG00000017664	3399	3635	3338	2688	916	735	555	781	850
ENSMUSG00000017670	2121	2481	2236	1811	31	8	25632	28000	33448
ENSMUSG00000039725	656	483	452	359	18	39	707	932	1004
ENSMUSG00000027661	84	86	133	162	3096	2645	544	856	1018
ENSMUSG00000017897	946	1119	1306	1765	156	113	6958	9282	10237
ENSMUSG00000039671	3761	3628	3485	3636	3758	4111	31	40	24
ENSMUSG00000027678	2257	2225	2544	2438	2215	2298	2127	2332	2398
ENSMUSG00000006800	94	339	167	150	551	622	5820	4737	4966
ENSMUSG00000039621	4540	4958	4044	3165	47	79	36	18	13
ENSMUSG00000042854	185	126	115	86	364	836	947	567	1454
ENSMUSG00000074582	2070	1960	1482	1615	3004	3003	3	0	0
ENSMUSG00000002718	4145	3544	3368	2641	1679	2417	276	286	389
ENSMUSG00000039536	2787	2565	2469	2356	239	366	980	934	867
ENSMUSG00000017999	4924	3755	3174	2892	4374	4831	3485	4290	4494
ENSMUSG00000039501	878	1047	837	972	194	150	10	6	0
ENSMUSG00000050556	55	86	109	109	2326	1773	818	1092	1086
ENSMUSG00000017929	597	761	702	647	5654	4177	1765	2691	2991
ENSMUSG00000039463	2256	1929	1957	1825	2500	2580	355	219	148
ENSMUSG00000047030	1162	1719	979	968	6050	4470	454	546	387
ENSMUSG00000006418	3580	3413	3582	2740	902	854	39	118	105
ENSMUSG00000042821	2	32	21	10	38	74	229	284	283
ENSMUSG00000078923	19	17	26	22	568	834	48	52	71
ENSMUSG00000090213	670	818	594	507	1788	1993	3085	4146	4590
ENSMUSG00000056501	1370	3751	1914	1571	1025	1471	27	50	21
ENSMUSG00000027540	2903	2976	2672	1822	2878	3937	2813	3125	3407
ENSMUSG00000074577	40	29	10	24	733	854	1087	896	1039
ENSMUSG00000044641	127	161	88	162	1608	2082	32	17	47
ENSMUSG00000051149	183	180	158	322	3209	2553	41	25	47
ENSMUSG00000078919	312	392	236	363	81	14	2166	2395	2612
ENSMUSG00000074576	702	511	406	397	152	218	348	226	108
ENSMUSG00000074575	852	483	567	423	196	209	3797	4204	4002
ENSMUSG00000027544	640	1195	993	1461	176	383	2980	2860	3080
ENSMUSG00000027546	106	141	201	152	643	619	21	24	2
ENSMUSG00000027551	1320	1186	903	1093	411	535	452	529	610
ENSMUSG00000052056	3071	1791	1766	1579	569	1158	36	68	31
ENSMUSG00000013523	22	61	60	3	199	108	495	491	752
ENSMUSG00000052033	622	525	417	228	1384	1234	3213	3251	3370
ENSMUSG00000027495	499	395	321	389	1791	1818	4170	2882	2728
ENSMUSG00000027496	2244	1686	1776	1204	18	32	440	804	1196
ENSMUSG00000027498	2481	1733	1639	1643	766	721	7166	5755	5504
ENSMUSG00000074570	46	121	37	66	600	315	86	87	129
ENSMUSG00000027502	3195	3057	2565	2080	2986	2193	1947	2109	2265
ENSMUSG00000027505	25	43	26	27	2591	2117	3295	4480	4579
ENSMUSG00000008999	70	28	54	37	26	46	2600	2533	2920
ENSMUSG00000005883	154	114	120	317	3396	3267	3090	4103	4508
ENSMUSG00000027509	3041	2237	2027	1627	15	41	1695	1418	963
ENSMUSG00000027510	4175	4028	3903	3787	56	58	43	57	83
ENSMUSG00000027514	169	443	242	235	55	94	1111	1068	840
ENSMUSG00000038400	81	67	56	15	3085	2644	1658	1876	1828
ENSMUSG00000027519	1075	924	891	747	3796	4161	1553	1513	1682
ENSMUSG00000054455	2352	2256	2216	1898	284	265	3378	3468	3241
ENSMUSG00000027522	3372	3016	2978	2823	52	70	67	41	38
ENSMUSG00000039263	7211	5944	5382	5240	1206	942	26	27	34
ENSMUSG00000027523	2221	2057	2028	1929	2628	2496	829	955	960
ENSMUSG00000016253	2768	2059	1852	1420	2387	3074	1761	2040	3673
ENSMUSG00000016256	3665	4527	2980	1726	6702	7887	2829	3054	3229
ENSMUSG00000016255	30	26	8	0	2233	1982	22	19	15
ENSMUSG00000016252	5461	4820	3688	2090	2657	2575	86	172	237
ENSMUSG00000016257	1609	1367	847	774	7326	4657	324	179	259
ENSMUSG00000050600	757	919	754	1086	37	4	658	532	563
ENSMUSG00000027524	26	10	0	25	6106	7331	474	522	518
ENSMUSG00000074519	14	19	45	54	2347	1647	295	180	116
ENSMUSG00000078861	80	60	50	53	303	435	2066	1316	1286
ENSMUSG00000049999	184	184	190	102	17	26	200	225	115
ENSMUSG00000070476	454	430	448	481	37	47	1092	1151	1140
ENSMUSG00000039117	1967	1923	1674	1730	94	127	3	28	28
ENSMUSG00000039108	1777	1538	1330	1202	311	384	1791	2231	2132
ENSMUSG00000027566	7812	6339	5217	3768	1640	2063	26	26	67
ENSMUSG00000039086	189	284	206	272	1785	2054	331	624	587
ENSMUSG00000039069	793	646	547	485	10279	8913	295	285	293
ENSMUSG00000039050	665	690	657	628	125	240	1541	2105	2176
ENSMUSG00000039041	910	774	516	629	808	792	1608	2134	2227
ENSMUSG00000015647	218	178	240	359	914	632	165	120	89
ENSMUSG00000039001	6689	5448	4941	3330	887	672	2650	2858	2989
ENSMUSG00000038990	714	814	822	978	210	238	38	32	25
ENSMUSG00000038963	942	859	805	926	6415	7733	59	50	54
ENSMUSG00000027569	1828	1301	1380	963	689	892	74	57	64
ENSMUSG00000049401	4054	4317	3540	2959	589	794	1988	2301	2714
ENSMUSG00000038914	3828	3461	3661	3953	1784	1924	3080	3675	4362
ENSMUSG00000027573	1313	947	717	701	4078	5139	1169	497	177
ENSMUSG00000023393	1042	979	743	768	25	25	122	80	39
ENSMUSG00000038848	3450	3160	2652	2373	2458	3770	984	991	1020
ENSMUSG00000027575	1917	1919	1609	1505	1610	1056	1931	2672	2696
ENSMUSG00000016356	36	61	84	117	662	1064	3059	2820	2582
ENSMUSG00000016344	884	843	772	556	3650	3945	4851	6825	6685
ENSMUSG00000027579	12	24	23	10	1938	1873	2312	1928	2326
ENSMUSG00000027580	2142	2411	2090	2203	19	24	1491	2157	2101
ENSMUSG00000038705	1248	1261	1007	1073	878	1170	5119	5755	5051
ENSMUSG00000038685	2261	1712	1741	1434	2068	2049	8	5	4
ENSMUSG00000038671	1739	1647	1138	1146	1124	1248	3542	5892	4529
ENSMUSG00000027582	1891	1736	1528	1518	2311	2033	1122	1589	1573
ENSMUSG00000027583	222	153	39	43	1696	1957	546	322	406
ENSMUSG00000000827	2445	2393	2035	1952	1479	1704	35	28	26
ENSMUSG00000000826	4069	3887	3318	3585	635	426	39	71	48
ENSMUSG00000089917	1294	1243	1180	1119	2753	2787	75	58	49
ENSMUSG00000000823	2403	1978	2299	2785	4139	4118	184	251	243
ENSMUSG00000002455	3090	2705	2480	2159	1142	1367	2172	1852	2239
ENSMUSG00000038605	241	388	313	395	1877	2056	1376	1726	1658
ENSMUSG00000046470	32	10	6	43	3610	3100	5240	7804	7697
ENSMUSG00000059540	638	426	667	488	280	535	273	225	212
ENSMUSG00000002458	2955	2874	2920	2115	33	44	451	686	636
ENSMUSG00000027589	1481	1216	1678	1364	412	719	590	668	705
ENSMUSG00000038628	2009	1633	1510	965	2360	3333	726	737	652
ENSMUSG00000068270	139	104	130	160	977	1273	325	813	1145
ENSMUSG00000004317	250	242	191	272	2171	2490	3868	5080	4619
ENSMUSG00000046269	77	93	110	87	95	100	807	854	1060
ENSMUSG00000039556	28	35	18	45	309	270	528	751	801
ENSMUSG00000031144	51	16	13	25	92	90	1068	1581	1693
ENSMUSG00000031145	526	521	526	582	31	15	4255	4514	3842
ENSMUSG00000031146	159	185	206	223	307	506	31	70	58
ENSMUSG00000031148	924	858	877	672	171	273	3751	3452	3609
ENSMUSG00000039382	797	676	669	582	917	930	890	1070	990
ENSMUSG00000031149	101	123	81	61	487	784	808	1031	1234
ENSMUSG00000031150	141	200	163	243	128	174	3386	3489	4104
ENSMUSG00000000134	1124	1050	885	974	194	260	1657	1615	1689
ENSMUSG00000031153	1721	1741	1424	1328	1247	1026	33	26	35
ENSMUSG00000009731	159	144	92	184	1595	1503	582	698	701
ENSMUSG00000031154	4671	4800	4247	3577	133	169	4396	2536	2259
ENSMUSG00000031155	425	636	665	512	4694	4898	1146	1102	1084
ENSMUSG00000031156	840	716	527	442	802	2133	1475	1859	2010
ENSMUSG00000031157	2351	2341	2065	1749	804	747	1260	1648	1520
ENSMUSG00000031158	1378	1334	1014	845	2406	2527	1534	1640	1555
ENSMUSG00000031161	1256	1276	1212	978	1735	1592	911	854	173
ENSMUSG00000031162	2484	405	323	200	993	1485	1679	2362	2360
ENSMUSG00000039231	2787	2220	2185	1595	3435	121	4419	4284	4317
ENSMUSG00000031165	3722	3823	3290	3247	3330	2646	1061	1210	1176
ENSMUSG00000031166	2678	2344	1968	2812	4015	4039	1815	1595	1792
ENSMUSG00000031167	716	683	646	586	1498	2281	2244	2646	2562
ENSMUSG00000039201	598	556	508	516	761	758	304	490	447
ENSMUSG00000031168	1354	1087	887	637	534	495	25	23	11
ENSMUSG00000031169	28	43	36	71	1561	1345	358	488	462
ENSMUSG00000031171	1282	811	770	690	47	38	2718	3038	2995
ENSMUSG00000031170	554	97	14	9	1844	1176	946	1036	1046
ENSMUSG00000052364	262	232	262	175	1750	9	1145	2003	1983
ENSMUSG00000047344	20	19	36	48	154	213	88	74	67
ENSMUSG00000015342	648	250	292	329	961	371	280	313	378
ENSMUSG00000015340	122	1485	616	173	1241	336	76	52	78
ENSMUSG00000031176	1692	1356	1280	1262	1539	1628	41	21	11
ENSMUSG00000031174	300	236	245	196	258	392	545	431	445
ENSMUSG00000008035	1380	1332	1131	644	47	71	269	256	258
ENSMUSG00000040363	4816	3616	4286	4009	1359	1172	830	846	948
ENSMUSG00000031007	2697	3224	2370	1268	3229	3605	493	597	611
ENSMUSG00000044148	1444	1365	1101	1024	2787	2801	106	165	149
ENSMUSG00000064127	1767	1522	1701	1446	1499	1552	175	205	218
ENSMUSG00000031010	1977	1892	1963	2096	2105	1587	1290	1175	1217
ENSMUSG00000000787	13200	12909	10403	11900	2601	1808	1788	1438	1531
ENSMUSG00000031012	207	343	271	241	14143	10697	182	212	199
ENSMUSG00000040229	86	54	19	14	378	306	4832	5098	5533
ENSMUSG00000025037	532	453	385	271	109	59	1118	4052	4795
ENSMUSG00000025038	26	31	55	30	856	915	594	796	620
ENSMUSG00000025040	1363	1241	1267	964	15	51	1534	2030	2242
ENSMUSG00000037369	1259	1470	1491	1536	1286	1597	978	1334	1313
ENSMUSG00000037341	110	144	111	149	1098	1238	1060	1290	1281
ENSMUSG00000060090	1197	1265	1131	842	166	140	127	23	29
ENSMUSG00000037315	773	551	451	600	1253	1373	1768	2388	2525
ENSMUSG00000031059	2531	2319	2039	1606	729	718	3834	3893	4158
ENSMUSG00000031060	937	869	854	699	2419	2924	2085	1941	2037
ENSMUSG00000001924	15973	13495	11674	10304	983	954	828	757	861
ENSMUSG00000031065	2638	1859	1996	1925	19944	14955	467	485	579
ENSMUSG00000031066	3228	2676	2123	2290	2845	2371	917	1244	1262
ENSMUSG00000001127	2815	2813	2370	2112	1699	2304	24	28	22
ENSMUSG00000001128	748	1673	881	560	2774	2643	640	993	1040
ENSMUSG00000009406	335	465	355	368	2708	1264	60	1	2
ENSMUSG00000001134	64	37	18	18	452	513	95	103	115
ENSMUSG00000054737	428	355	426	345	39	62	300	347	484
ENSMUSG00000036782	18	15	23	26	238	325	1744	1828	4107
ENSMUSG00000036769	361	383	284	308	319	309	1008	1295	1417
ENSMUSG00000068113	32	50	32	38	43	63	239	320	324
ENSMUSG00000031093	3876	3478	3792	3248	2912	3639	28	90	19
ENSMUSG00000017057	19	118	39	25	213	150	891	1230	1329
ENSMUSG00000016239	144	306	230	283	135	209	3592	3441	3998
ENSMUSG00000006373	3554	2772	2864	2618	3842	4006	2497	2751	2802
ENSMUSG00000059708	403	320	273	201	322	365	1083	1428	1434
ENSMUSG00000037636	77	36	28	37	28	57	1528	1720	1846
ENSMUSG00000016319	3939	3324	2659	1687	5795	4162	2675	2503	2688
ENSMUSG00000006423	660	502	530	390	524	601	11537	12352	13855
ENSMUSG00000016308	1319	1073	980	717	1711	1443	498	316	492
ENSMUSG00000044149	585	484	491	416	653	461	182	104	15
ENSMUSG00000050379	5052	5270	5535	5324	4722	7147	30	42	2
ENSMUSG00000079641	2343	1769	1687	1229	1845	2555	399	725	746
ENSMUSG00000036572	2654	2300	1612	1391	2308	2892	56	35	49
ENSMUSG00000016409	1125	924	832	781	1158	1202	982	1402	1468
ENSMUSG00000016427	1202	1139	818	543	1694	1362	1540	1372	2391
ENSMUSG00000036537	204	134	166	86	190	161	39	35	23
ENSMUSG00000048047	943	792	898	870	912	753	346	221	147
ENSMUSG00000016534	4248	4693	4381	3422	4330	4215	1467	1674	1391
ENSMUSG00000031095	1349	1236	1045	1118	1559	1449	544	669	768
ENSMUSG00000000355	1157	927	844	681	1158	1252	1770	2017	2015
ENSMUSG00000048970	325	393	312	193	440	286	755	861	928
ENSMUSG00000001986	1024	933	887	553	1490	598	11726	14777	15744
ENSMUSG00000037475	3758	3047	2582	2495	2822	3592	1757	2436	2541
ENSMUSG00000025860	1897	1629	1707	1811	1411	1633	1741	2010	1978
ENSMUSG00000025862	6453	5495	5409	4799	6048	5726	2383	2602	2626
ENSMUSG00000050926	7	9	22	25	33	19	1883	1674	1562
ENSMUSG00000045284	160	188	147	208	65	112	466	436	472
ENSMUSG00000031099	23	23	25	52	1752	2400	56	38	44
ENSMUSG00000001173	3291	2657	3009	3953	59	95	363	318	357
ENSMUSG00000037010	58	40	46	42	3922	5004	500	367	336
ENSMUSG00000031101	5217	4301	4654	3573	556	591	39	41	48
ENSMUSG00000036985	500	534	476	604	2837	1827	3965	3943	4654
ENSMUSG00000063785	2302	1718	1698	1190	496	547	470	379	182
ENSMUSG00000036959	540	703	496	738	2466	3002	140	129	130
ENSMUSG00000031103	3127	3293	3061	3242	2468	1294	2334	3878	3814
ENSMUSG00000036932	1845	1195	1147	873	976	1172	240	306	257
ENSMUSG00000031104	50	12	30	33	193	230	27	61	64
ENSMUSG00000036916	1043	909	880	1005	500	505	2578	3586	3530
ENSMUSG00000031105	217	169	164	115	592	745	436	579	647
ENSMUSG00000031107	492	416	309	254	4085	5282	961	1423	1458
ENSMUSG00000031109	732	461	558	503	1820	1684	379	399	491
ENSMUSG00000031112	5678	5179	5167	4264	1110	950	7112	8227	7170
ENSMUSG00000050029	1871	1750	1457	1448	26	13	1341	1695	1550
ENSMUSG00000036109	908	875	670	725	187	12	1462	2037	2195
ENSMUSG00000062184	32	35	36	62	128	80	721	957	1073
ENSMUSG00000055653	155	112	61	46	2167	2351	853	1159	1074
ENSMUSG00000025626	2287	1725	1780	1498	6610	6608	107	139	143
ENSMUSG00000025630	5829	4909	3887	2811	776	874	986	744	1042
ENSMUSG00000036022	819	659	667	602	278	307	3597	3912	4797
ENSMUSG00000023074	262	204	179	188	215	418	1323	1484	1804
ENSMUSG00000051851	165	193	171	178	32	58	726	1181	974
ENSMUSG00000067925	48	52	44	43	47	81	204	358	492
ENSMUSG00000067924	46	48	38	50	64	76	1112	754	1328
ENSMUSG00000073176	103	39	93	96	39	81	2609	3280	3129
ENSMUSG00000054850	58	51	60	81	1636	2354	1797	1744	1747
ENSMUSG00000035967	3203	2646	2984	2629	1358	1297	5148	5307	6065
ENSMUSG00000061273	1130	991	976	778	574	491	59	38	12
ENSMUSG00000060681	609	447	391	365	171	87	74	39	24
ENSMUSG00000023092	315	217	329	624	160	244	1969	1522	2050
ENSMUSG00000067878	273	204	266	236	3260	3174	63	87	70
ENSMUSG00000067873	3142	2959	2351	2314	33	8	3362	4378	3956
ENSMUSG00000031133	3837	4594	4556	4150	3232	5383	673	623	716
ENSMUSG00000031134	2042	1523	1687	1506	2178	2416	1450	1723	1792
ENSMUSG00000031137	73	100	68	49	28	44	598	577	660
ENSMUSG00000031139	87	59	77	23	81	165	4271	3260	3536
ENSMUSG00000062949	1405	1128	1094	975	1328	1324	784	1413	1209
ENSMUSG00000000838	2300	1998	1850	1470	2735	1986	944	1106	1283
ENSMUSG00000071748	46	62	77	45	81	65	136	194	161
ENSMUSG00000035847	923	866	765	997	738	1037	273	417	382
ENSMUSG00000045237	242	200	245	229	217	314	483	687	688
ENSMUSG00000073139	567	636	462	332	621	569	3164	3934	4280
ENSMUSG00000031337	385	492	487	279	337	299	1678	1772	1912
ENSMUSG00000015214	1268	1354	1061	1019	1212	1298	938	1100	1406
ENSMUSG00000035776	603	532	612	514	724	771	5	32	30
ENSMUSG00000015217	520	313	295	324	453	326	25	0	0
ENSMUSG00000073131	616	466	397	243	597	525	73	10	23
ENSMUSG00000031340	53	66	57	139	7	60	1620	2023	2306
ENSMUSG00000031347	1679	1193	1135	1094	1525	1620	2938	5047	5016
ENSMUSG00000031349	684	591	628	444	833	706	586	755	830
ENSMUSG00000079845	82	35	31	19	48	56	254	285	204
ENSMUSG00000067768	44	28	24	20	14	31	521	448	158
ENSMUSG00000078317	498	592	458	386	485	477	41	31	31
ENSMUSG00000031365	624	630	615	750	570	765	86	79	33
ENSMUSG00000031374	8	12	65	99	866	891	39	64	67
ENSMUSG00000031371	927	690	643	486	98	226	33	68	36
ENSMUSG00000031375	272	372	565	858	66	69	2250	2127	2477
ENSMUSG00000031383	49	59	53	48	128	399	1038	1312	1576
ENSMUSG00000002012	287	301	343	343	23	20	438	492	410
ENSMUSG00000019558	49	49	45	51	4605	4367	44	5	10
ENSMUSG00000002015	4394	3881	2795	2529	2365	2458	160	105	194
ENSMUSG00000031378	2276	2357	2004	1542	46	21	2329	2515	2516
ENSMUSG00000002007	7	31	32	22	8071	7467	132	18	19
ENSMUSG00000002010	6580	5768	5625	4426	5594	4119	5266	5499	5620
ENSMUSG00000002014	4177	4915	3585	2503	79	81	1556	1928	2351
ENSMUSG00000002006	316	268	154	206	77	94	75	52	20
ENSMUSG00000031391	39	177	145	108	2105	2748	117	165	214
ENSMUSG00000031389	3083	3331	3098	3098	2016	1772	1192	1382	1639
ENSMUSG00000031388	1720	1191	1090	808	560	752	2009	2097	2266
ENSMUSG00000031387	546	649	558	463	9702	7239	57	62	62
ENSMUSG00000031386	7930	6910	7193	7135	5654	7347	1343	1054	936
ENSMUSG00000031392	6205	5836	5525	5339	1472	1720	167	233	230
ENSMUSG00000031393	1945	1538	1725	1887	19800	16773	511	536	516
ENSMUSG00000031328	16448	19435	16751	15179	2924	2576	482	400	518
ENSMUSG00000001964	2448	2434	2167	2101	1437	1042	1393	1325	1302
ENSMUSG00000008682	1531	1879	1146	1296	338	415	472	481	585
ENSMUSG00000019088	316	376	264	332	1585	1881	232	227	300
ENSMUSG00000009995	2242	1623	1594	1521	3538	2810	388	490	516
ENSMUSG00000019087	3272	3074	2620	2026	2036	3266	36	33	41
ENSMUSG00000015291	3395	3279	2734	2680	1249	1217	835	1343	1357
ENSMUSG00000001962	1268	1073	893	753	253	322	648	679	680
ENSMUSG00000031398	489	458	441	823	1003	1005	40	118	105
ENSMUSG00000015289	884	665	712	516	2154	2067	11	34	46
ENSMUSG00000015290	1668	1422	1485	931	570	525	385	412	457
ENSMUSG00000032806	523	466	358	397	487	623	13	26	39
ENSMUSG00000031399	592	530	473	506	1210	1373	578	662	794
ENSMUSG00000004221	1367	1349	1473	1329	3256	1602	441	816	796
ENSMUSG00000031400	1747	1787	1752	1298	127	87	128	34	34
ENSMUSG00000032750	118	96	125	30	8717	7623	25	64	41
ENSMUSG00000031403	7082	4966	4699	3741	2157	1495	140	248	198
ENSMUSG00000031402	1632	1680	1445	938	54	36	50	22	34
ENSMUSG00000031196	35	23	11	21	2729	2770	2516	4042	3678
ENSMUSG00000031198	2286	1837	1856	1569	122	183	3020	2868	2951
ENSMUSG00000090110	144	128	101	49	54	75	37	24	21
ENSMUSG00000031200	115	62	86	63	1161	1110	4603	6168	6316
ENSMUSG00000031201	1320	1009	907	781	2307	2519	3203	3793	4177
ENSMUSG00000031197	2475	1941	1920	1471	185	226	172	65	69
ENSMUSG00000016382	237	227	281	335	3401	3300	735	236	358
ENSMUSG00000025246	3171	2999	3042	3679	689	913	3073	2564	2762
ENSMUSG00000035725	896	1100	776	924	84	46	866	1329	1226
ENSMUSG00000047996	76	95	31	79	15	15	391	519	542
ENSMUSG00000073077	31	31	30	37	147	195	8927	7823	9389
ENSMUSG00000045103	129	77	159	80	546	612	5721	6748	7387
ENSMUSG00000035476	645	582	554	537	747	670	1687	1541	1927
ENSMUSG00000025059	598	502	566	428	304	378	28	24	10
ENSMUSG00000025058	390	318	424	293	3657	3733	26456	25033	26983
ENSMUSG00000006678	3892	3165	3046	2519	339	272	2221	2467	2608
ENSMUSG00000035246	272	171	196	206	2624	2286	1474	1833	1830
ENSMUSG00000035232	1979	1582	1307	1290	1139	1621	395	438	477
ENSMUSG00000079509	1760	1515	1469	1130	424	320	1273	1629	1475
ENSMUSG00000035150	315	258	313	202	289	308	2764	2973	3266
ENSMUSG00000043929	397	319	286	339	1029	2360	2773	3055	2938
ENSMUSG00000025151	1426	2113	2054	3164	181	187	918	1218	1132
ENSMUSG00000071723	304	271	182	266	142	234	272	315	253
ENSMUSG00000073062	285	212	174	167	26	26	466	815	853
ENSMUSG00000025656	71	70	133	247	79	163	1287	1875	1838
ENSMUSG00000050332	541	324	507	519	390	477	349	551	528
ENSMUSG00000035062	352	317	366	406	299	297	502	525	545
ENSMUSG00000035045	112	89	68	162	55	99	1235	1399	1329
ENSMUSG00000057421	2906	2382	1975	1964	3764	2666	1634	1955	2549
ENSMUSG00000031207	10542	11031	10209	9830	12236	12306	102	89	91
ENSMUSG00000046532	66	67	53	70	16	20	3899	6405	6778
ENSMUSG00000031214	132	103	121	188	95	166	1108	1212	1666
ENSMUSG00000047694	893	793	648	657	795	795	26	24	38
ENSMUSG00000031216	298	360	370	396	331	357	1397	2111	2250
ENSMUSG00000031217	331	258	239	271	253	300	75	109	103
ENSMUSG00000034403	1775	1486	1367	1216	1936	1769	95	67	74
ENSMUSG00000059327	57	21	30	46	61	45	883	1078	1099
ENSMUSG00000031220	56	54	35	17	46	36	1588	2012	1981
ENSMUSG00000031221	2976	2557	2419	1899	3076	3180	172	160	140
ENSMUSG00000015668	626	608	463	451	673	656	3490	3475	3886
ENSMUSG00000034311	1941	1563	1709	1324	1850	1840	1683	1382	1224
ENSMUSG00000000881	1007	703	776	886	505	589	40	29	72
ENSMUSG00000046032	1135	1065	1007	946	1232	1143	22	8	10
ENSMUSG00000042903	1389	1357	1600	1500	1143	1404	105	176	237
ENSMUSG00000090141	4	25	18	30	1260	2295	569	595	633
ENSMUSG00000031304	1751	2433	1621	1955	2228	1879	558	736	836
ENSMUSG00000079487	2286	2409	2701	3404	1807	2496	357	478	513
ENSMUSG00000031310	3119	2511	2877	2430	4142	3863	0	152	339
ENSMUSG00000031311	3824	3224	3292	2938	24	27	2834	3648	4216
ENSMUSG00000031314	2655	2401	2366	2467	2446	2351	172	148	212
ENSMUSG00000034160	5730	3343	4586	5928	3290	4391	1495	2012	2125
ENSMUSG00000050232	25	168	31	8	170	293	1489	1494	1524
ENSMUSG00000079481	238	341	291	88	456	327	299	300	519
ENSMUSG00000049191	470	536	453	601	282	625	317	295	306
ENSMUSG00000051220	811	650	544	532	1021	729	1256	1155	1440
ENSMUSG00000031320	175	190	155	90	247	211	196	97	137
ENSMUSG00000067567	697	460	515	449	523	561	163	162	180
ENSMUSG00000034055	300	350	244	255	270	319	114	84	105
ENSMUSG00000031327	74	37	55	63	16	38	437	394	466
ENSMUSG00000033965	70	77	95	167	103	148	161	231	250
ENSMUSG00000056537	3398	3338	2349	3409	2309	3319	82	68	87
ENSMUSG00000031333	2044	1658	1531	1175	2320	1843	2021	2567	2491
ENSMUSG00000073016	140	151	195	175	202	184	14765	14322	14651
ENSMUSG00000033906	169	276	193	332	253	327	8	30	27
ENSMUSG00000031224	26	4	28	49	28	15	59	60	73
ENSMUSG00000031226	1217	904	785	548	1343	1228	97	91	120
ENSMUSG00000031227	147	107	148	101	156	161	758	848	856
ENSMUSG00000031229	7715	7385	6776	7186	5442	7437	460	376	466
ENSMUSG00000031232	3402	3069	2339	1438	3878	3250	206	223	235
ENSMUSG00000031231	2159	1687	1317	1064	2512	2358	1188	1480	1616
ENSMUSG00000033792	163	235	199	259	138	144	42	15	16
ENSMUSG00000062070	488	445	381	218	99	44	30	46	34
ENSMUSG00000047242	240	220	218	211	543	589	2124	2310	2418
ENSMUSG00000052821	70	40	31	4	260	194	458	584	669
ENSMUSG00000049929	29	23	4	45	48	77	1550	1782	2051
ENSMUSG00000050921	190	407	244	342	393	538	365	356	393
ENSMUSG00000054293	36	46	35	48	21	17	21	18	28
ENSMUSG00000073008	57	144	29	2	86	24	991	1146	1122
ENSMUSG00000031239	374	410	480	460	282	564	1230	1088	1243
ENSMUSG00000031242	1167	950	947	795	1286	1110	33	41	44
ENSMUSG00000063663	506	419	362	472	457	394	1774	2906	2535
ENSMUSG00000031245	4089	2779	2989	2004	3725	4438	3571	2490	3108
ENSMUSG00000031246	6815	5173	5187	4019	5963	6755	2139	2102	2260
ENSMUSG00000025665	47	46	30	93	428	681	3169	3531	4045
ENSMUSG00000034551	31	21	11	42	120	87	36	23	17
ENSMUSG00000025525	635	460	531	418	636	636	2108	2406	2623
ENSMUSG00000025531	593	584	539	551	523	485	4280	4631	4457
ENSMUSG00000025592	54	49	28	50	61	47	612	479	84
ENSMUSG00000025597	228	242	267	502	102	200	671	777	1142
ENSMUSG00000055733	257	324	299	638	98	253	833	477	241
ENSMUSG00000034480	347	474	401	442	580	634	724	872	988
ENSMUSG00000067377	436	333	506	343	232	546	159	170	177
ENSMUSG00000031255	478	264	446	360	119	221	407	523	527
ENSMUSG00000031256	3020	2507	2261	2035	3571	2793	308	350	346
ENSMUSG00000031257	0	26	36	0	34	15	57	28	20
ENSMUSG00000031258	27	24	10	17	1189	1537	111	122	88
ENSMUSG00000067369	1487	1248	1152	1190	861	767	3701	3170	3569
ENSMUSG00000031262	785	635	598	355	235	135	1460	1682	2043
ENSMUSG00000048007	172	131	146	40	4341	4387	156	197	242
ENSMUSG00000031264	4469	3215	3333	2726	271	178	264	325	324
ENSMUSG00000079435	231	187	146	112	524	676	687	1038	1415
ENSMUSG00000031266	782	1121	664	825	1363	1348	185	121	151
ENSMUSG00000045427	1380	1171	994	919	590	983	7943	7603	8444
ENSMUSG00000049804	772	609	400	460	477	801	2556	3671	3604
ENSMUSG00000033460	569	587	562	511	220	373	1314	2065	1914
ENSMUSG00000050394	354	298	257	477	87	120	395	269	234
ENSMUSG00000049047	108	78	82	95	1326	1636	111	158	105
ENSMUSG00000033436	1429	1355	1320	1469	50	28	329	677	489
ENSMUSG00000009941	48	15	37	8	187	272	140	175	162
ENSMUSG00000052676	296	331	264	343	218	301	145	182	64
ENSMUSG00000072969	315	365	203	291	862	1285	1788	997	489
ENSMUSG00000043384	1799	1759	1488	1660	1606	1802	54	32	21
ENSMUSG00000072964	1543	1426	1545	1284	134	246	209	68	18
ENSMUSG00000072966	252	331	255	387	73	124	225	380	347
ENSMUSG00000048040	32	41	81	29	41	51	686	891	1094
ENSMUSG00000042750	27	24	52	20	179	8	534	485	514
ENSMUSG00000047844	41	17	14	25	1123	866	1889	3025	2981
ENSMUSG00000051579	928	931	773	724	33	20	4892	6016	6297
ENSMUSG00000054034	45	25	19	53	149	229	1251	1131	230
ENSMUSG00000050071	213	233	237	408	2084	2870	68	76	137
ENSMUSG00000042712	2358	2175	1782	1476	4239	4693	342	591	522
ENSMUSG00000046432	3825	3422	2842	3322	76	102	534	534	648
ENSMUSG00000044550	19	19	22	28	2464	2160	40	29	21
ENSMUSG00000049536	158	149	173	186	73	142	107	180	201
ENSMUSG00000031422	2708	1992	1663	1719	298	347	167	126	141
ENSMUSG00000031425	226	165	119	121	100	190	1162	1121	1426
ENSMUSG00000044348	367	387	379	380	347	460	172	214	178
ENSMUSG00000031428	124	240	100	116	25	26	120	101	63
ENSMUSG00000042595	461	347	301	456	72	39	2256	2787	2784
ENSMUSG00000052854	31	79	114	359	195	16	28	5	19
ENSMUSG00000042498	52	29	20	19	419	423	931	1311	1338
ENSMUSG00000031438	138	77	73	42	91	87	496	757	824
ENSMUSG00000042473	480	504	359	445	232	181	106	130	128
ENSMUSG00000031434	122	140	93	95	2676	2095	2695	4011	3982
ENSMUSG00000031433	286	205	193	199	2284	1773	97	160	153
ENSMUSG00000031432	2216	1622	1283	1190	10	12	1200	1078	1380
ENSMUSG00000031431	2196	8533	2387	1853	1154	936	1081	1216	1179
ENSMUSG00000000266	42	60	17	110	108	83	599	850	807
ENSMUSG00000031429	958	754	733	513	269	333	372	505	384
[truncated: 10,471 more rows]
