# Supplementary material for: Nuclear factor of activated T-cells, NFATC1, governs FLT3ITD-driven hematopoietic stem cell transformation and a poor prognosis in AML
Source: J Hematol Oncol. 2019 Jul 8;12:72. doi: 10.1186/s13045-019-0765-y (PMC6615262; doi:10.1186/s13045-019-0765-y)
Supplement: Supplementary file 9 — Table S4. DE genes. (XLSX 4937 kb) [file 13045_2019_765_MOESM9_ESM.xlsx]

## Sheet: CN_vs_WT
GeneID	sampleA	sampleB	baseMeanA	baseMeanB	baseMean	log2FoldChange	lfcSE	stat	pvalue	padj
ENSMUSG00000030703	CN	WT	736.104	20.7584	378.431	5.14836	0.378542	13.6005	3.97658e-42	4.88443e-38
ENSMUSG00000028601	CN	WT	9017.62	26.1381	4521.88	8.43343	0.717474	11.7543	6.709e-32	4.12033e-28
ENSMUSG00000057286	CN	WT	432.315	22.4825	227.399	4.27195	0.502954	8.49372	2.00131e-17	8.19404e-14
ENSMUSG00000019768	CN	WT	2153.07	640.627	1396.85	1.749	0.254373	6.87574	6.16706e-12	1.89375e-08
ENSMUSG00000022032	CN	WT	295.551	4.67597	150.113	6.00039	0.946363	6.34048	2.29053e-10	5.62692e-07
ENSMUSG00000054672	CN	WT	3.66801	259.912	131.79	-6.1116	0.989492	-6.1765	6.55379e-10	1.34167e-06
ENSMUSG00000026580	CN	WT	2194.15	440.491	1317.32	2.31649	0.382272	6.0598	1.3629e-09	2.29312e-06
ENSMUSG00000029603	CN	WT	14.9574	247.463	131.21	-4.04977	0.66993	-6.04506	1.49352e-09	2.29312e-06
ENSMUSG00000033377	CN	WT	136.466	2.71267	69.5896	5.65337	0.939611	6.01672	1.77989e-09	2.31234e-06
ENSMUSG00000025461	CN	WT	0	166.728	83.3641	-9.68127	1.6115	-6.00763	1.88255e-09	2.31234e-06
ENSMUSG00000031765	CN	WT	404.946	1487.9	946.42	-1.8765	0.315873	-5.94067	2.83852e-09	2.96431e-06
ENSMUSG00000031530	CN	WT	2620.86	411.972	1516.42	2.66975	0.449685	5.93692	2.90419e-09	2.96431e-06
ENSMUSG00000033577	CN	WT	894.464	183.487	538.975	2.28483	0.385675	5.92425	3.13734e-09	2.96431e-06
ENSMUSG00000045095	CN	WT	238.125	11.5613	124.843	4.35805	0.737671	5.90785	3.46592e-09	3.04085e-06
ENSMUSG00000043110	CN	WT	512.447	115.533	313.99	2.15008	0.37508	5.73232	9.90651e-09	8.11211e-06
ENSMUSG00000025780	CN	WT	4090.63	2013.69	3052.16	1.0224	0.182684	5.59654	2.18673e-08	1.67872e-05
ENSMUSG00000030077	CN	WT	260.18	19.5763	139.878	3.73406	0.671691	5.55919	2.71023e-08	1.95822e-05
ENSMUSG00000046159	CN	WT	262.738	21.2299	141.984	3.62894	0.663175	5.47206	4.4483e-08	2.97527e-05
ENSMUSG00000031870	CN	WT	261.738	39.23	150.484	2.74098	0.501662	5.4638	4.66053e-08	2.97527e-05
ENSMUSG00000009588	CN	WT	101.515	0	50.7573	9.25542	1.69609	5.45692	4.84454e-08	2.97527e-05
ENSMUSG00000062604	CN	WT	3343.97	1786.79	2565.38	0.904103	0.166104	5.44299	5.23947e-08	3.06459e-05
ENSMUSG00000096351	CN	WT	142.111	7.15636	74.6338	4.30635	0.797473	5.39999	6.66434e-08	3.72082e-05
ENSMUSG00000036256	CN	WT	472.185	71.5567	271.871	2.72122	0.506303	5.37468	7.67175e-08	4.09705e-05
ENSMUSG00000030000	CN	WT	27.7647	494.658	261.212	-4.15303	0.778749	-5.33295	9.66293e-08	4.94541e-05
ENSMUSG00000040483	CN	WT	1159.57	505.021	832.297	1.1996	0.225927	5.30967	1.09825e-07	5.39591e-05
ENSMUSG00000031170	CN	WT	12.5723	285.479	149.026	-4.50268	0.855303	-5.26443	1.40625e-07	6.64347e-05
ENSMUSG00000039126	CN	WT	295.935	52.7547	174.345	2.48895	0.488849	5.09144	3.55349e-07	0.000161658
ENSMUSG00000022957	CN	WT	16892.9	1477.66	9185.25	3.51503	0.722187	4.86721	1.13187e-06	0.000496527
ENSMUSG00000000673	CN	WT	175.632	682.069	428.851	-1.95925	0.407554	-4.80735	1.52946e-06	0.000647806
ENSMUSG00000031586	CN	WT	3700.64	1709.64	2705.14	1.11399	0.232384	4.79377	1.63676e-06	0.000670144
ENSMUSG00000054191	CN	WT	107.268	981.133	544.2	-3.19326	0.668633	-4.7758	1.7899e-06	0.000709204
ENSMUSG00000000782	CN	WT	224.245	1231.61	727.927	-2.45742	0.527614	-4.65762	3.19885e-06	0.00122786
ENSMUSG00000030878	CN	WT	20.837	175.345	98.0908	-3.07172	0.662364	-4.63751	3.52636e-06	0.00131255
ENSMUSG00000024065	CN	WT	954.092	348.315	651.204	1.45305	0.316555	4.59019	4.42849e-06	0.00159986
ENSMUSG00000022479	CN	WT	1244.98	421.407	833.196	1.5626	0.342031	4.56859	4.91018e-06	0.00172319
ENSMUSG00000034471	CN	WT	227.895	750.298	489.096	-1.72055	0.377301	-4.56014	5.11194e-06	0.00174417
ENSMUSG00000050473	CN	WT	198.121	502.646	350.384	-1.34282	0.297921	-4.50731	6.56547e-06	0.00217956
ENSMUSG00000040732	CN	WT	6292.74	3721.9	5007.32	0.757572	0.168869	4.48614	7.25237e-06	0.00234423
ENSMUSG00000021061	CN	WT	28.5777	237.028	132.803	-3.05187	0.681592	-4.47757	7.54979e-06	0.0023778
ENSMUSG00000031997	CN	WT	1149.17	349.149	749.161	1.71806	0.393168	4.36979	1.24364e-05	0.00381891
ENSMUSG00000047592	CN	WT	528.734	193.001	360.867	1.45337	0.33406	4.35062	1.35756e-05	0.00406705
ENSMUSG00000022899	CN	WT	1224.86	367.485	796.174	1.73721	0.400299	4.33979	1.42618e-05	0.00417089
ENSMUSG00000021270	CN	WT	2562.48	4008.76	3285.62	-0.645514	0.15012	-4.29999	1.70807e-05	0.00487911
ENSMUSG00000038007	CN	WT	328.242	100.847	214.545	1.70172	0.397619	4.27977	1.87084e-05	0.00516297
ENSMUSG00000041272	CN	WT	1258.78	347.782	803.283	1.85578	0.433864	4.27733	1.8915e-05	0.00516297
ENSMUSG00000048251	CN	WT	50.7481	349.391	200.07	-2.78464	0.654978	-4.2515	2.12343e-05	0.00567002
ENSMUSG00000041237	CN	WT	70.8262	633.359	352.092	-3.16183	0.748003	-4.22703	2.36795e-05	0.00618841
ENSMUSG00000079056	CN	WT	74.0784	414.311	244.195	-2.48645	0.592807	-4.19437	2.73633e-05	0.00693859
ENSMUSG00000025790	CN	WT	7479.94	3235.13	5357.53	1.20917	0.288717	4.18809	2.81309e-05	0.00693859
ENSMUSG00000040557	CN	WT	1036.34	438.713	737.525	1.23947	0.296243	4.18397	2.86459e-05	0.00693859
ENSMUSG00000062995	CN	WT	438.665	856.25	647.457	-0.96503	0.230748	-4.18219	2.88719e-05	0.00693859
ENSMUSG00000033880	CN	WT	5534.57	3697.83	4616.2	0.581758	0.139234	4.17826	2.93745e-05	0.00693859
ENSMUSG00000035472	CN	WT	20.6058	279.117	149.862	-3.75702	0.900364	-4.17278	3.00909e-05	0.00695397
ENSMUSG00000029657	CN	WT	1446.19	3161.3	2303.75	-1.12816	0.270628	-4.16867	3.06386e-05	0.00695397
ENSMUSG00000042367	CN	WT	191.602	44.9333	118.268	2.09365	0.50268	4.16498	3.1138e-05	0.00695397
ENSMUSG00000034634	CN	WT	36.2102	478.637	257.424	-3.72038	0.898988	-4.13841	3.49721e-05	0.00767075
ENSMUSG00000039193	CN	WT	33.0625	197.982	115.522	-2.57837	0.626384	-4.11628	3.85038e-05	0.00829724
ENSMUSG00000023132	CN	WT	2.62001	145.898	74.259	-5.77198	1.40554	-4.10659	4.01536e-05	0.00850357
ENSMUSG00000075420	CN	WT	28.809	156.966	92.8873	-2.44682	0.597793	-4.09309	4.25657e-05	0.00884769
ENSMUSG00000027236	CN	WT	51.5107	205.273	128.392	-1.99318	0.487382	-4.08956	4.32192e-05	0.00884769
ENSMUSG00000026463	CN	WT	8975.37	4995.73	6985.55	0.84524	0.20853	4.05333	5.0494e-05	0.0101001
ENSMUSG00000030844	CN	WT	405.22	861.21	633.215	-1.08693	0.268306	-4.05108	5.09813e-05	0.0101001
ENSMUSG00000037972	CN	WT	1594.7	774.123	1184.41	1.04219	0.258575	4.03049	5.56608e-05	0.0108521
ENSMUSG00000026837	CN	WT	17.2846	198.748	108.016	-3.52646	0.881822	-3.99906	6.35937e-05	0.012205
ENSMUSG00000031374	CN	WT	91.6595	9.11966	50.3896	3.33231	0.838777	3.97282	7.10261e-05	0.0134218
ENSMUSG00000053279	CN	WT	2294.9	663.144	1479.02	1.79058	0.453257	3.95047	7.79991e-05	0.0143199
ENSMUSG00000040447	CN	WT	11433	7257.99	9345.48	0.655506	0.165946	3.95012	7.81109e-05	0.0143199
ENSMUSG00000032548	CN	WT	193.557	37.8612	115.709	2.35286	0.598197	3.93325	8.38059e-05	0.0151381
ENSMUSG00000030775	CN	WT	0	41.9814	20.9907	-7.6908	1.95844	-3.927	8.60106e-05	0.0153111
ENSMUSG00000040537	CN	WT	676.659	223.115	449.887	1.60108	0.408547	3.91896	8.89311e-05	0.0155081
ENSMUSG00000030217	CN	WT	1193.3	322.831	758.065	1.88544	0.481342	3.91704	8.96424e-05	0.0155081
ENSMUSG00000098112	CN	WT	9620.26	6247.24	7933.75	0.622832	0.159542	3.90387	9.46664e-05	0.0161498
ENSMUSG00000033207	CN	WT	625.048	251.205	438.127	1.3151	0.33932	3.87569	0.000106324	0.0178901
ENSMUSG00000032579	CN	WT	802.709	422.216	612.462	0.926592	0.240343	3.85529	0.000115591	0.0190138
ENSMUSG00000008734	CN	WT	811.1	430.843	620.972	0.912915	0.237056	3.85105	0.000117615	0.0190138
ENSMUSG00000027363	CN	WT	3165.77	1906.64	2536.2	0.731335	0.189909	3.85098	0.000117646	0.0190138
ENSMUSG00000039952	CN	WT	1763.91	1079.8	1421.86	0.70813	0.18424	3.84352	0.000121281	0.0193468
ENSMUSG00000020019	CN	WT	1.16362	65.8355	33.4995	-5.86946	1.53217	-3.83082	0.000127717	0.0201122
ENSMUSG00000023995	CN	WT	38.7576	366.636	202.697	-3.24424	0.849086	-3.82086	0.000132987	0.0205087
ENSMUSG00000043913	CN	WT	191.11	36.4081	113.759	2.39045	0.625811	3.81977	0.000133575	0.0205087
ENSMUSG00000091537	CN	WT	54.8356	275.478	165.157	-2.32478	0.611344	-3.80274	0.000143104	0.0217006
ENSMUSG00000025993	CN	WT	104.84	447.978	276.409	-2.0926	0.550881	-3.79864	0.000145489	0.0217932
ENSMUSG00000056476	CN	WT	1461.01	516.656	988.835	1.49933	0.395316	3.79275	0.000148989	0.0220486
ENSMUSG00000054619	CN	WT	2220.84	1299.68	1760.26	0.77286	0.204015	3.78825	0.000151715	0.0221847
ENSMUSG00000002033	CN	WT	15.597	244.991	130.294	-3.97483	1.05035	-3.78429	0.000154145	0.0222217
ENSMUSG00000028603	CN	WT	2173.48	1314.37	1743.92	0.725498	0.19183	3.78198	0.000155586	0.0222217
ENSMUSG00000041115	CN	WT	1089.92	501.496	795.709	1.1196	0.296344	3.77805	0.00015806	0.0222305
ENSMUSG00000038725	CN	WT	1760.52	51.0831	905.804	5.1065	1.35245	3.77574	0.000159532	0.0222305
ENSMUSG00000033350	CN	WT	376.188	52.5542	214.371	2.84014	0.752686	3.77334	0.000161077	0.0222305
ENSMUSG00000031375	CN	WT	795.256	293.096	544.176	1.44019	0.385668	3.73426	0.000188265	0.025694
ENSMUSG00000006389	CN	WT	5921.4	2524.82	4223.11	1.22967	0.330062	3.72557	0.000194873	0.0263035
ENSMUSG00000026070	CN	WT	1208.48	446.335	827.407	1.43696	0.388059	3.70295	0.00021311	0.0284525
ENSMUSG00000052713	CN	WT	5284.67	2926.42	4105.54	0.852674	0.231169	3.68853	0.000225552	0.0297751
ENSMUSG00000051839	CN	WT	5.23631	136.122	70.6789	-4.71875	1.2802	-3.68593	0.000227865	0.0297751
ENSMUSG00000047735	CN	WT	1849.86	1054.24	1452.05	0.810934	0.220632	3.6755	0.000237385	0.0301612
ENSMUSG00000075014	CN	WT	215.989	9.12657	112.558	4.55824	1.24023	3.67531	0.00023756	0.0301612
ENSMUSG00000040253	CN	WT	1974.12	1265.95	1620.04	0.640903	0.174512	3.67255	0.000240142	0.0301612
ENSMUSG00000002870	CN	WT	6510.04	9142.21	7826.13	-0.489853	0.133404	-3.67195	0.000240705	0.0301612
ENSMUSG00000003949	CN	WT	9103.63	4367.63	6735.63	1.05962	0.28877	3.66942	0.000243097	0.0301612
ENSMUSG00000057554	CN	WT	2021.1	1060.25	1540.68	0.930862	0.253888	3.66642	0.000245967	0.0302121
ENSMUSG00000075297	CN	WT	49.523	0.471468	24.9972	6.76725	1.85033	3.65732	0.000254863	0.0309023
ENSMUSG00000048521	CN	WT	11.7593	110.664	61.2115	-3.22395	0.88193	-3.65556	0.000256618	0.0309023
ENSMUSG00000017978	CN	WT	623.129	246.67	434.9	1.33727	0.366398	3.64976	0.000262485	0.0313019
ENSMUSG00000026083	CN	WT	4447.56	6719.97	5583.77	-0.595425	0.16339	-3.6442	0.000268227	0.0316792
ENSMUSG00000032221	CN	WT	610.891	1693.93	1152.41	-1.47101	0.404297	-3.63843	0.000274304	0.0320883
ENSMUSG00000034127	CN	WT	6.16869	102.504	54.3361	-4.0616	1.12373	-3.61439	0.000301061	0.0348861
ENSMUSG00000020227	CN	WT	1199.16	670.681	934.919	0.838372	0.232287	3.60921	0.000307136	0.0352575
ENSMUSG00000027478	CN	WT	3872.84	2435.79	3154.31	0.66882	0.185472	3.60604	0.000310905	0.0353597
ENSMUSG00000027684	CN	WT	2120.2	947.579	1533.89	1.16201	0.322744	3.60042	0.000317708	0.0358019
ENSMUSG00000008843	CN	WT	6.39994	150.279	78.3397	-4.56908	1.27331	-3.58836	0.000332769	0.0371582
ENSMUSG00000054641	CN	WT	2172.17	753.049	1462.61	1.52789	0.426979	3.57837	0.000345744	0.0382592
ENSMUSG00000017466	CN	WT	1392.36	787.811	1090.09	0.82148	0.230785	3.55951	0.00037155	0.0406042
ENSMUSG00000022797	CN	WT	2416.82	3608.34	3012.58	-0.578075	0.162486	-3.5577	0.000374118	0.0406042
ENSMUSG00000006356	CN	WT	54.8823	216.191	135.537	-1.97835	0.556374	-3.55578	0.000376852	0.0406042
ENSMUSG00000011171	CN	WT	531.339	207.254	369.296	1.35814	0.382237	3.55314	0.000380667	0.0406586
ENSMUSG00000039741	CN	WT	3577.08	2027.62	2802.35	0.81882	0.230813	3.54755	0.000388827	0.0411721
ENSMUSG00000018377	CN	WT	5406.97	3756.96	4581.97	0.525163	0.148508	3.53627	0.00040582	0.0420738
ENSMUSG00000020009	CN	WT	2578.04	4080.37	3329.2	-0.662204	0.187379	-3.53403	0.000409274	0.0420738
ENSMUSG00000079298	CN	WT	0	32.0419	16.0209	-7.30141	2.0672	-3.53203	0.000412378	0.0420738
ENSMUSG00000023055	CN	WT	2008.84	1273.37	1641.11	0.657579	0.186226	3.53108	0.000413874	0.0420738
ENSMUSG00000032131	CN	WT	4.59669	94.8688	49.7327	-4.38447	1.24201	-3.53015	0.000415324	0.0420738
ENSMUSG00000042303	CN	WT	258.641	530.941	394.791	-1.03816	0.294219	-3.52852	0.000417895	0.0420738
ENSMUSG00000073643	CN	WT	1385.82	2143.65	1764.73	-0.629455	0.178852	-3.51942	0.000432496	0.0430034
ENSMUSG00000025068	CN	WT	2200.58	3630.99	2915.78	-0.722359	0.205308	-3.51842	0.00043413	0.0430034
ENSMUSG00000079173	CN	WT	757.125	190.014	473.57	1.99458	0.568211	3.51028	0.000447642	0.0439871
ENSMUSG00000027583	CN	WT	45.454	168.206	106.83	-1.88935	0.540475	-3.49572	0.00047278	0.0457366
ENSMUSG00000031543	CN	WT	92.2917	548.472	320.382	-2.57309	0.736083	-3.49566	0.000472893	0.0457366
ENSMUSG00000034037	CN	WT	865.052	341.548	603.3	1.34106	0.384211	3.49042	0.000482254	0.0462776
ENSMUSG00000023286	CN	WT	868.198	1393.1	1130.65	-0.682273	0.196278	-3.47605	0.000508849	0.0484511
ENSMUSG00000021306	CN	WT	150.947	18.3942	84.6704	3.03926	0.875481	3.47153	0.000517503	0.0488032
ENSMUSG00000017765	CN	WT	214.123	455.166	334.644	-1.08786	0.313505	-3.46998	0.000520493	0.0488032
ENSMUSG00000075592	CN	WT	600.666	278.638	439.652	1.10747	0.320565	3.45473	0.000550845	0.0512578
ENSMUSG00000022673	CN	WT	4726.68	6828.02	5777.35	-0.530558	0.154215	-3.44039	0.000580884	0.0532895
ENSMUSG00000025190	CN	WT	563.456	968.255	765.855	-0.780817	0.226971	-3.44017	0.000581356	0.0532895
ENSMUSG00000013846	CN	WT	4826.85	2441.73	3634.29	0.983108	0.286741	3.42856	0.0006068	0.0552099
ENSMUSG00000032028	CN	WT	12.977	137.782	75.3795	-3.41441	0.996497	-3.42641	0.00061161	0.0552383
ENSMUSG00000026785	CN	WT	2281.4	978.484	1629.94	1.22101	0.357732	3.41321	0.000642029	0.0572957
ENSMUSG00000040466	CN	WT	476.039	1405.02	940.529	-1.56157	0.457603	-3.41249	0.000643719	0.0572957
ENSMUSG00000070003	CN	WT	2766.24	3930.52	3348.38	-0.506728	0.148735	-3.40692	0.000657005	0.0580575
ENSMUSG00000023571	CN	WT	584.261	1664.16	1124.21	-1.51005	0.443775	-3.40273	0.000667152	0.0585331
ENSMUSG00000026131	CN	WT	2472.06	978.941	1725.5	1.33633	0.393879	3.39276	0.000691934	0.0602768
ENSMUSG00000029866	CN	WT	55.6412	332.836	194.238	-2.58092	0.762229	-3.38601	0.000709159	0.0613422
ENSMUSG00000090266	CN	WT	261.796	537.558	399.677	-1.03791	0.307232	-3.37827	0.000729447	0.0622541
ENSMUSG00000006567	CN	WT	55.3485	294.314	174.831	-2.41165	0.713904	-3.37812	0.000729837	0.0622541
ENSMUSG00000046169	CN	WT	544.034	246.666	395.35	1.14053	0.33793	3.37506	0.000738004	0.0625165
ENSMUSG00000011256	CN	WT	11.1196	219.602	115.361	-4.29632	1.2777	-3.36253	0.000772321	0.0649755
ENSMUSG00000054150	CN	WT	2038.97	1245.6	1642.29	0.710939	0.211596	3.35988	0.000779761	0.0650181
ENSMUSG00000022769	CN	WT	1205.66	2869.79	2037.73	-1.25073	0.372398	-3.35859	0.000783414	0.0650181
ENSMUSG00000028053	CN	WT	2580.34	1624.91	2102.63	0.667128	0.19882	3.35543	0.000792411	0.0653234
ENSMUSG00000032377	CN	WT	581.925	273.308	427.616	1.09007	0.32631	3.3406	0.00083599	0.0682944
ENSMUSG00000051910	CN	WT	883.672	429.188	656.43	1.04125	0.311855	3.3389	0.000841107	0.0682944
ENSMUSG00000027323	CN	WT	1055.78	1634.9	1345.34	-0.630987	0.189098	-3.33683	0.000847398	0.0682944
ENSMUSG00000020315	CN	WT	9018.01	6245.84	7631.92	0.529943	0.158868	3.33575	0.000850691	0.0682944
ENSMUSG00000037221	CN	WT	1347.79	2348.38	1848.08	-0.801181	0.241276	-3.3206	0.000898237	0.0714529
ENSMUSG00000037104	CN	WT	1108.28	605.16	856.719	0.872437	0.262857	3.31905	0.000903234	0.0714529
ENSMUSG00000027636	CN	WT	813.396	288.005	550.701	1.49812	0.451549	3.31774	0.000907487	0.0714529
ENSMUSG00000030165	CN	WT	11.0581	98.5645	54.8113	-3.15594	0.959119	-3.29046	0.00100024	0.0782545
ENSMUSG00000025932	CN	WT	1046.11	558.068	802.09	0.906228	0.27556	3.28867	0.00100661	0.0782546
ENSMUSG00000038393	CN	WT	11660.5	8101.93	9881.2	0.525222	0.159944	3.28378	0.00102425	0.0791245
ENSMUSG00000033191	CN	WT	4442.81	2912.68	3677.74	0.609105	0.18574	3.27934	0.00104051	0.079484
ENSMUSG00000040987	CN	WT	326.406	80.5782	203.492	2.01885	0.616163	3.27648	0.0010511	0.079484
ENSMUSG00000090015	CN	WT	134.327	37.5059	85.9167	1.84064	0.562228	3.27383	0.00106099	0.079484
ENSMUSG00000046798	CN	WT	500.788	210.001	355.395	1.25279	0.382804	3.27267	0.00106537	0.079484
ENSMUSG00000020160	CN	WT	7137.26	4158.88	5648.07	0.779091	0.238141	3.27155	0.00106958	0.079484
ENSMUSG00000048758	CN	WT	106.99	341.835	224.412	-1.67342	0.511675	-3.27048	0.00107364	0.079484
ENSMUSG00000041112	CN	WT	5617.2	3548.84	4583.02	0.662466	0.202568	3.27034	0.0010742	0.079484
ENSMUSG00000006585	CN	WT	2751.86	4049.71	3400.78	-0.557211	0.17048	-3.26848	0.00108126	0.0795275
ENSMUSG00000024236	CN	WT	2840.72	1442.02	2141.37	0.97798	0.299675	3.26347	0.00110056	0.0804656
ENSMUSG00000001482	CN	WT	7276.51	4984.3	6130.41	0.545744	0.16754	3.25739	0.00112442	0.0817234
ENSMUSG00000054072	CN	WT	608.673	250.85	429.762	1.27868	0.392901	3.25447	0.00113604	0.082082
ENSMUSG00000042476	CN	WT	327.837	1125.36	726.596	-1.77973	0.547176	-3.25257	0.00114366	0.0821498
ENSMUSG00000026072	CN	WT	3097.69	1741.9	2419.79	0.830576	0.256724	3.23529	0.0012152	0.0867807
ENSMUSG00000030357	CN	WT	8194.59	11706.1	9950.33	-0.514529	0.15917	-3.23259	0.00122675	0.0870989
ENSMUSG00000044162	CN	WT	564.463	266.844	415.654	1.08012	0.335255	3.2218	0.0012739	0.0899272
ENSMUSG00000030167	CN	WT	0	26.2999	13.15	-7.01633	2.18645	-3.209	0.00133197	0.0934889
ENSMUSG00000061132	CN	WT	66.0056	268.323	167.165	-2.02148	0.630789	-3.20468	0.00135211	0.0939104
ENSMUSG00000037820	CN	WT	2042.68	717.245	1379.96	1.50969	0.471125	3.20444	0.00135326	0.0939104
ENSMUSG00000027985	CN	WT	16.5294	175.523	96.0262	-3.40791	1.06553	-3.19831	0.00138234	0.0950457
ENSMUSG00000063458	CN	WT	293.923	122.007	207.965	1.26777	0.396457	3.19774	0.0013851	0.0950457
ENSMUSG00000016995	CN	WT	9.60175	74.5086	42.0552	-2.96485	0.927801	-3.19557	0.00139557	0.095232
ENSMUSG00000015355	CN	WT	1235.53	2496.97	1866.25	-1.01464	0.318201	-3.18869	0.0014292	0.0969882
ENSMUSG00000033082	CN	WT	375.332	97.0229	236.177	1.95145	0.612459	3.18625	0.00144131	0.0972727
ENSMUSG00000024043	CN	WT	376.074	160.642	268.358	1.22653	0.386202	3.17588	0.00149381	0.100265
ENSMUSG00000047146	CN	WT	1591.82	861.542	1226.68	0.885546	0.279848	3.16438	0.00155415	0.103208
ENSMUSG00000027339	CN	WT	4529.51	3029.87	3779.69	0.580131	0.183335	3.16432	0.00155447	0.103208
ENSMUSG00000024887	CN	WT	758.074	352.039	555.056	1.10649	0.350235	3.15927	0.00158165	0.104448
ENSMUSG00000022533	CN	WT	1986.52	3274.75	2630.63	-0.721015	0.228499	-3.15543	0.0016026	0.104802
ENSMUSG00000029048	CN	WT	1620.36	2577.22	2098.79	-0.669198	0.212186	-3.15382	0.00161148	0.104802
ENSMUSG00000027435	CN	WT	6354.28	4614.51	5484.39	0.461571	0.14638	3.15324	0.0016147	0.104802
ENSMUSG00000029178	CN	WT	655.954	1084.58	870.268	-0.72514	0.230051	-3.15208	0.00162113	0.104802
ENSMUSG00000032089	CN	WT	1206.94	629.942	918.44	0.93827	0.298978	3.13825	0.00169957	0.109298
ENSMUSG00000029591	CN	WT	971.462	1483.04	1227.25	-0.610189	0.194535	-3.13665	0.00170888	0.109324
ENSMUSG00000031786	CN	WT	281.307	621.337	451.322	-1.14268	0.36458	-3.13423	0.00172306	0.109531
ENSMUSG00000020263	CN	WT	1977.9	1212.25	1595.07	0.706474	0.22549	3.13306	0.00172995	0.109531
ENSMUSG00000029299	CN	WT	552.721	189.912	371.316	1.54108	0.492189	3.13106	0.00174174	0.109712
ENSMUSG00000019894	CN	WT	318.105	121.651	219.878	1.38551	0.443626	3.12315	0.00178925	0.112129
ENSMUSG00000042351	CN	WT	39.2779	224.27	131.774	-2.51703	0.806853	-3.11957	0.00181116	0.112926
ENSMUSG00000033542	CN	WT	1305.86	628.64	967.251	1.05456	0.338276	3.11746	0.00182414	0.113161
ENSMUSG00000026024	CN	WT	1717.91	1020.98	1369.44	0.750504	0.24098	3.11438	0.00184331	0.113776
ENSMUSG00000041515	CN	WT	2648.38	5474.49	4061.43	-1.04739	0.337281	-3.10539	0.00190028	0.115844
ENSMUSG00000009569	CN	WT	1242.54	608.672	925.607	1.02922	0.331601	3.10378	0.00191066	0.115844
ENSMUSG00000032238	CN	WT	1088.1	431.326	759.714	1.33482	0.430083	3.10364	0.00191158	0.115844
ENSMUSG00000020773	CN	WT	2338.06	1174.65	1756.36	0.992923	0.320094	3.10197	0.00192235	0.115844
ENSMUSG00000034462	CN	WT	817.86	438.763	628.311	0.89792	0.289491	3.10172	0.00192397	0.115844
ENSMUSG00000069874	CN	WT	563.062	294.843	428.953	0.933251	0.301092	3.09955	0.00193816	0.116129
ENSMUSG00000052854	CN	WT	268.607	50.6614	159.634	2.40767	0.778287	3.09355	0.00197777	0.117469
ENSMUSG00000022309	CN	WT	10783.6	6862.1	8822.88	0.652052	0.21087	3.0922	0.00198679	0.117469
ENSMUSG00000048148	CN	WT	2937.38	1742.07	2339.72	0.753656	0.243769	3.09168	0.00199028	0.117469
ENSMUSG00000078137	CN	WT	168.022	56.178	112.1	1.58082	0.511725	3.08921	0.00200692	0.117469
ENSMUSG00000030257	CN	WT	865.833	502.878	684.356	0.783551	0.253682	3.08871	0.0020103	0.117469
ENSMUSG00000033209	CN	WT	1214.91	603.877	909.394	1.00837	0.326592	3.08756	0.0020181	0.117469
ENSMUSG00000044220	CN	WT	1598.48	750.771	1174.63	1.0903	0.353283	3.08618	0.00202747	0.117469
ENSMUSG00000023039	CN	WT	286.217	104.327	195.272	1.45655	0.472822	3.08054	0.00206622	0.119152
ENSMUSG00000029925	CN	WT	2574.24	1475.29	2024.77	0.802993	0.261532	3.07034	0.00213816	0.122215
ENSMUSG00000025656	CN	WT	213.4	63.7284	138.564	1.74284	0.567726	3.06987	0.00214153	0.122215
ENSMUSG00000052560	CN	WT	147.066	40.0955	93.5807	1.87597	0.611302	3.0688	0.00214918	0.122215
ENSMUSG00000056758	CN	WT	109.317	316.214	212.765	-1.53017	0.499271	-3.06481	0.00217806	0.123286
ENSMUSG00000017499	CN	WT	764.154	1215.65	989.901	-0.66945	0.218573	-3.06282	0.00219259	0.12349
ENSMUSG00000055322	CN	WT	4442.09	2652.71	3547.4	0.743619	0.242933	3.06101	0.00220595	0.12349
ENSMUSG00000005378	CN	WT	1225.62	1811.28	1518.45	-0.563559	0.184157	-3.06021	0.00221183	0.12349
ENSMUSG00000031592	CN	WT	3167.27	2109.76	2638.51	0.58601	0.191761	3.05593	0.00224363	0.124277
ENSMUSG00000017897	CN	WT	1711.24	936.959	1324.1	0.868928	0.28468	3.0523	0.00227096	0.124277
ENSMUSG00000035969	CN	WT	531.527	268.794	400.16	0.983241	0.322175	3.05188	0.00227412	0.124277
ENSMUSG00000055817	CN	WT	1581.95	2534.34	2058.14	-0.680188	0.222879	-3.05183	0.00227452	0.124277
ENSMUSG00000026489	CN	WT	1820.21	1095.11	1457.66	0.732705	0.240108	3.05157	0.0022765	0.124277
ENSMUSG00000002068	CN	WT	240.978	558.175	399.576	-1.21086	0.39762	-3.04527	0.0023247	0.126346
ENSMUSG00000022742	CN	WT	787.802	1623.39	1205.6	-1.04342	0.343065	-3.04146	0.00235434	0.126869
ENSMUSG00000026679	CN	WT	126.399	26.4935	76.446	2.25549	0.741623	3.04129	0.0023557	0.126869
ENSMUSG00000057069	CN	WT	157.73	377.523	267.627	-1.25827	0.413909	-3.03996	0.00236606	0.126869
ENSMUSG00000038290	CN	WT	3948.91	2588.96	3268.94	0.608923	0.200386	3.03875	0.00237564	0.126869
ENSMUSG00000026117	CN	WT	58.7852	250.503	154.644	-2.09033	0.690448	-3.0275	0.00246588	0.131119
ENSMUSG00000037003	CN	WT	546.631	147.357	346.994	1.89069	0.62478	3.02617	0.00247676	0.13113
ENSMUSG00000029814	CN	WT	44.3519	4.52112	24.4365	3.29556	1.08978	3.02407	0.002494	0.131476
ENSMUSG00000059013	CN	WT	2325.78	1613.74	1969.76	0.527511	0.174518	3.02267	0.00250559	0.131522
ENSMUSG00000090877	CN	WT	49.4799	2198.13	1123.8	-5.47275	1.81195	-3.02037	0.00252466	0.131959
ENSMUSG00000020766	CN	WT	1928.13	2794.74	2361.43	-0.535509	0.17747	-3.01745	0.00254907	0.132493
ENSMUSG00000026532	CN	WT	20.6599	121.841	71.2503	-2.56344	0.849784	-3.01658	0.00255644	0.132493
ENSMUSG00000005198	CN	WT	9011.28	6453.03	7732.15	0.481679	0.1598	3.01425	0.00257612	0.132784
ENSMUSG00000038572	CN	WT	149.801	40.2117	95.0065	1.89882	0.630134	3.01336	0.00258369	0.132784
ENSMUSG00000044068	CN	WT	630.577	321.897	476.237	0.969857	0.322193	3.01017	0.00261101	0.133193
ENSMUSG00000029370	CN	WT	131.06	36.4468	83.7536	1.84501	0.61298	3.0099	0.00261333	0.133193
ENSMUSG00000025487	CN	WT	2147.24	3080.52	2613.88	-0.520532	0.173164	-3.006	0.00264706	0.133552
ENSMUSG00000043866	CN	WT	972.614	1465.18	1218.9	-0.591207	0.196723	-3.00528	0.00265335	0.133552
ENSMUSG00000004266	CN	WT	7684.44	5590.32	6637.38	0.459017	0.152755	3.00493	0.00265644	0.133552
ENSMUSG00000029534	CN	WT	1556.49	990.373	1273.43	0.651906	0.217007	3.00408	0.00266385	0.133552
ENSMUSG00000024812	CN	WT	1499.75	918.766	1209.26	0.707024	0.235857	2.99767	0.00272049	0.135624
ENSMUSG00000016257	CN	WT	894.152	1340.8	1117.48	-0.584629	0.195077	-2.99691	0.00272727	0.135624
ENSMUSG00000015437	CN	WT	144.677	463.902	304.29	-1.68227	0.562698	-2.98965	0.00279294	0.138329
ENSMUSG00000022241	CN	WT	1826.24	2692.43	2259.34	-0.559932	0.187679	-2.98345	0.00285017	0.140597
ENSMUSG00000083282	CN	WT	780.813	464.655	622.734	0.748671	0.251073	2.98188	0.00286483	0.140713
ENSMUSG00000030168	CN	WT	6614.06	4786.66	5700.36	0.466418	0.156477	2.98075	0.00287544	0.140713
ENSMUSG00000095567	CN	WT	5357.13	7971.96	6664.55	-0.573434	0.192724	-2.97542	0.00292591	0.142615
ENSMUSG00000028497	CN	WT	930.144	546.848	738.496	0.766228	0.257735	2.97293	0.00294971	0.143207
ENSMUSG00000031995	CN	WT	1763.28	827.57	1295.42	1.09134	0.367307	2.9712	0.00296639	0.143449
ENSMUSG00000039735	CN	WT	1882.68	1185.74	1534.21	0.666874	0.224937	2.96471	0.00302964	0.145933
ENSMUSG00000020649	CN	WT	1396.62	2228.13	1812.37	-0.673476	0.227547	-2.95972	0.00307915	0.147191
ENSMUSG00000079487	CN	WT	3395.82	2125.05	2760.43	0.676173	0.228486	2.95937	0.00308271	0.147191
ENSMUSG00000068794	CN	WT	36.2028	2.20249	19.2026	4.02594	1.36082	2.95847	0.0030917	0.147191
ENSMUSG00000048038	CN	WT	84.3124	6.136	45.2242	3.77199	1.27748	2.95268	0.00315026	0.148799
ENSMUSG00000038776	CN	WT	324.942	86.3976	205.67	1.91141	0.647507	2.95196	0.00315763	0.148799
ENSMUSG00000024107	CN	WT	265.246	83.3434	174.295	1.66972	0.565738	2.95141	0.00316331	0.148799
ENSMUSG00000020120	CN	WT	13000.6	6969.6	9985.11	0.899418	0.304928	2.94961	0.00318178	0.148799
ENSMUSG00000020974	CN	WT	407.471	698.045	552.758	-0.77685	0.263505	-2.94815	0.00319684	0.148799
ENSMUSG00000034006	CN	WT	1784.86	1210.12	1497.49	0.560867	0.190252	2.94802	0.00319816	0.148799
ENSMUSG00000030739	CN	WT	123.898	30.427	77.1624	2.02588	0.687485	2.9468	0.00321079	0.148823
ENSMUSG00000068263	CN	WT	841.675	490.891	666.283	0.777454	0.264086	2.94395	0.00324057	0.149639
ENSMUSG00000056602	CN	WT	953.128	563.053	758.09	0.759199	0.258162	2.94078	0.00327386	0.150105
ENSMUSG00000028334	CN	WT	2224.04	3074	2649.02	-0.466828	0.158749	-2.94066	0.0032751	0.150105
ENSMUSG00000042210	CN	WT	623.777	1126.03	874.905	-0.851927	0.290055	-2.93712	0.00331276	0.151266
ENSMUSG00000025014	CN	WT	8574.89	14119.7	11347.3	-0.719441	0.245226	-2.93378	0.0033486	0.152167
ENSMUSG00000055612	CN	WT	3490.19	4986.3	4238.24	-0.514532	0.17543	-2.93298	0.00335727	0.152167
ENSMUSG00000034297	CN	WT	2699.09	1937.21	2318.15	0.478516	0.163268	2.93086	0.00338022	0.152644
ENSMUSG00000012819	CN	WT	178.184	34.1144	106.149	2.38663	0.815326	2.92721	0.00342018	0.153883
ENSMUSG00000027332	CN	WT	1660.82	2394.72	2027.77	-0.527706	0.180541	-2.92291	0.00346774	0.155453
ENSMUSG00000035275	CN	WT	394.052	133.597	263.825	1.56133	0.534509	2.92106	0.00348847	0.155814
ENSMUSG00000031762	CN	WT	17.2231	143.749	80.4862	-3.06815	1.05124	-2.91859	0.00351614	0.156481
ENSMUSG00000022371	CN	WT	0	21.7014	10.8507	-6.73916	2.311	-2.91612	0.00354415	0.157158
ENSMUSG00000020814	CN	WT	46.6791	5.85809	26.2686	2.99401	1.02757	2.91367	0.00357204	0.157667
ENSMUSG00000039470	CN	WT	60.1223	164.84	112.481	-1.45492	0.499559	-2.91241	0.00358657	0.157667
ENSMUSG00000074384	CN	WT	162.555	57.9159	110.235	1.48777	0.510956	2.91175	0.00359415	0.157667
ENSMUSG00000031021	CN	WT	388.152	652.726	520.439	-0.74952	0.258107	-2.90392	0.00368527	0.161089
ENSMUSG00000041444	CN	WT	3064.61	1956.55	2510.58	0.647417	0.223139	2.90141	0.00371491	0.161809
ENSMUSG00000001435	CN	WT	400.404	96.3081	248.356	2.05428	0.708388	2.89994	0.00373236	0.161995
ENSMUSG00000070305	CN	WT	2.096	43.7511	22.9236	-4.35446	1.50794	-2.88769	0.00388086	0.167847
ENSMUSG00000026880	CN	WT	1166.31	2594.88	1880.59	-1.15334	0.399575	-2.88642	0.00389654	0.167934
ENSMUSG00000037710	CN	WT	448.505	765.45	606.978	-0.771371	0.267967	-2.87861	0.00399434	0.171547
ENSMUSG00000021751	CN	WT	44.0517	4.04965	24.0507	3.44068	1.19977	2.86778	0.00413363	0.176911
ENSMUSG00000038843	CN	WT	1293.4	789.097	1041.25	0.712471	0.24857	2.86628	0.00415325	0.177133
ENSMUSG00000023087	CN	WT	264.763	480.339	372.551	-0.859336	0.300121	-2.8633	0.00419259	0.177538
ENSMUSG00000055024	CN	WT	3923.45	2631.35	3277.4	0.576369	0.201299	2.86325	0.00419322	0.177538
ENSMUSG00000004837	CN	WT	39.9286	186.046	112.987	-2.21846	0.775068	-2.86228	0.0042061	0.177538
ENSMUSG00000058318	CN	WT	2649.39	1857.86	2253.62	0.511888	0.179177	2.85688	0.00427828	0.179966
ENSMUSG00000013921	CN	WT	199.541	54.0985	126.82	1.88194	0.659162	2.85505	0.00430305	0.18039
ENSMUSG00000024521	CN	WT	204.941	791.87	498.406	-1.94953	0.683409	-2.85265	0.00433563	0.180929
ENSMUSG00000038264	CN	WT	563.898	214.551	389.225	1.3941	0.488824	2.85194	0.00434537	0.180929
ENSMUSG00000047368	CN	WT	1276.81	1932.01	1604.41	-0.597168	0.209558	-2.84966	0.00437666	0.181617
ENSMUSG00000029147	CN	WT	5213.01	7304.94	6258.98	-0.486682	0.17094	-2.84709	0.00441208	0.182133
ENSMUSG00000051502	CN	WT	34.8079	152.275	93.5412	-2.12759	0.747688	-2.84556	0.00443331	0.182133
ENSMUSG00000039452	CN	WT	6.34213	91.9114	49.1268	-3.86807	1.35934	-2.84554	0.0044336	0.182133
ENSMUSG00000064262	CN	WT	1385.07	670.256	1027.66	1.04723	0.368194	2.84425	0.00445168	0.182267
ENSMUSG00000031925	CN	WT	921.061	447.422	684.242	1.04139	0.36633	2.84276	0.00447249	0.18251
ENSMUSG00000027490	CN	WT	1572.85	2214.63	1893.74	-0.493533	0.17373	-2.84081	0.00449994	0.18254
ENSMUSG00000003847	CN	WT	4148.98	2223.08	3186.03	0.90012	0.316877	2.8406	0.00450293	0.18254
ENSMUSG00000066551	CN	WT	2219.6	3308.07	2763.84	-0.57586	0.203199	-2.83397	0.00459739	0.185756
ENSMUSG00000048647	CN	WT	83.9151	12.4587	48.1869	2.75561	0.974121	2.82881	0.0046721	0.187334
ENSMUSG00000029004	CN	WT	3956.77	2665.72	3311.25	0.569672	0.201396	2.82862	0.00467499	0.187334
ENSMUSG00000027698	CN	WT	2304.87	1547.92	1926.4	0.574466	0.203126	2.82812	0.00468221	0.187334
ENSMUSG00000038235	CN	WT	937.115	535.04	736.078	0.808522	0.286575	2.82133	0.00478256	0.188977
ENSMUSG00000056724	CN	WT	7561.64	4891.46	6226.55	0.628461	0.222765	2.82118	0.00478472	0.188977
ENSMUSG00000049350	CN	WT	16.7028	109.776	63.2394	-2.71913	0.964084	-2.82042	0.00479603	0.188977
ENSMUSG00000028717	CN	WT	5149.33	2954.25	4051.79	0.801411	0.284146	2.82042	0.00479613	0.188977
ENSMUSG00000029642	CN	WT	1416.26	2051.7	1733.98	-0.53461	0.189568	-2.82014	0.0048002	0.188977
ENSMUSG00000042541	CN	WT	2272.05	3597.46	2934.75	-0.662693	0.236022	-2.80776	0.00498874	0.195772
ENSMUSG00000004044	CN	WT	1678.59	1000.4	1339.5	0.746328	0.26651	2.80037	0.00510439	0.199673
ENSMUSG00000005474	CN	WT	701.775	253.205	477.49	1.47167	0.525994	2.79788	0.00514394	0.199827
ENSMUSG00000017417	CN	WT	42.4908	135.524	89.0075	-1.67094	0.597229	-2.79783	0.00514478	0.199827
ENSMUSG00000049091	CN	WT	1672.13	2419.59	2045.86	-0.532866	0.19051	-2.79705	0.00515714	0.199827
ENSMUSG00000001288	CN	WT	701.884	409.019	555.451	0.778903	0.279013	2.79164	0.00524418	0.202507
ENSMUSG00000030325	CN	WT	177.139	49.771	113.455	1.83081	0.656249	2.78982	0.00527381	0.202507
ENSMUSG00000024248	CN	WT	1959.25	2659.87	2309.56	-0.441007	0.158084	-2.7897	0.00527577	0.202507
ENSMUSG00000006235	CN	WT	147.944	518.626	333.285	-1.81024	0.649228	-2.78829	0.0052987	0.202754
ENSMUSG00000024940	CN	WT	4255.03	2756.86	3505.94	0.626111	0.224754	2.78577	0.00534015	0.203705
ENSMUSG00000032737	CN	WT	690.218	346.49	518.354	0.994168	0.357417	2.78154	0.00541019	0.204383
ENSMUSG00000057098	CN	WT	4.01488	48.5045	26.2597	-3.61075	1.29865	-2.78039	0.00542932	0.204383
ENSMUSG00000046556	CN	WT	1298.54	898.069	1098.3	0.532	0.19154	2.7775	0.00547794	0.204383
ENSMUSG00000038384	CN	WT	3123.22	2021.76	2572.49	0.627292	0.225883	2.77706	0.00548524	0.204383
ENSMUSG00000048874	CN	WT	4238.05	3003.35	3620.7	0.496735	0.178875	2.77699	0.0054865	0.204383
ENSMUSG00000004655	CN	WT	558.328	3993.55	2275.94	-2.83851	1.02229	-2.77662	0.00549279	0.204383
ENSMUSG00000091971	CN	WT	32.365	994.336	513.351	-4.94047	1.78047	-2.77482	0.00552328	0.204383
ENSMUSG00000028693	CN	WT	2560.28	3694.26	3127.27	-0.528803	0.190575	-2.77478	0.00552392	0.204383
ENSMUSG00000029580	CN	WT	39888.6	53806.3	46847.4	-0.431786	0.155659	-2.77392	0.00553858	0.204383
ENSMUSG00000043505	CN	WT	1088.31	476.52	782.417	1.19162	0.429584	2.7739	0.00553888	0.204383
ENSMUSG00000039410	CN	WT	1188.86	475.995	832.426	1.32035	0.47624	2.77245	0.00556358	0.204383
ENSMUSG00000073555	CN	WT	187.692	70.9166	129.304	1.40473	0.506807	2.77172	0.00557606	0.204383
ENSMUSG00000057897	CN	WT	142.827	316.482	229.655	-1.14741	0.414262	-2.76977	0.00560965	0.204383
ENSMUSG00000056091	CN	WT	144.334	327.817	236.075	-1.18473	0.427901	-2.76869	0.00562818	0.204383
ENSMUSG00000020644	CN	WT	217.336	523.829	370.582	-1.26827	0.458332	-2.76714	0.00565508	0.204383
ENSMUSG00000044768	CN	WT	460.915	783.1	622.008	-0.764021	0.276157	-2.76662	0.00566413	0.204383
ENSMUSG00000003233	CN	WT	1051.62	579.826	815.725	0.858725	0.310478	2.76582	0.005678	0.204383
ENSMUSG00000029070	CN	WT	170.855	45.5983	108.227	1.90604	0.689246	2.7654	0.0056853	0.204383
ENSMUSG00000020395	CN	WT	89.2314	372.543	230.887	-2.06052	0.745122	-2.76534	0.00568627	0.204383
ENSMUSG00000045667	CN	WT	95.7789	14.7842	55.2815	2.69304	0.974104	2.76463	0.00569875	0.204383
ENSMUSG00000024397	CN	WT	11.2316	102.284	56.7576	-3.18999	1.15407	-2.76414	0.00570736	0.204383
ENSMUSG00000061360	CN	WT	955.81	1463.88	1209.85	-0.614946	0.222613	-2.7624	0.00573787	0.204796
ENSMUSG00000020048	CN	WT	8303.9	13999.8	11151.8	-0.753474	0.272905	-2.76094	0.00576359	0.204796
ENSMUSG00000028864	CN	WT	739.461	470.133	604.797	0.653499	0.236721	2.76063	0.00576892	0.204796
ENSMUSG00000027284	CN	WT	967.346	1458.01	1212.68	-0.59161	0.214457	-2.75865	0.00580413	0.205453
ENSMUSG00000025006	CN	WT	225.517	92.8184	159.168	1.28051	0.464412	2.75726	0.00582876	0.205732
ENSMUSG00000037944	CN	WT	60.404	336.444	198.424	-2.47887	0.899858	-2.75473	0.00587399	0.206419
ENSMUSG00000005410	CN	WT	8009.24	10902.3	9455.76	-0.444813	0.161498	-2.7543	0.00588184	0.206419
ENSMUSG00000026116	CN	WT	2580.78	1720.69	2150.74	0.584692	0.212373	2.75314	0.00590273	0.206562
ENSMUSG00000001946	CN	WT	926.925	601.456	764.191	0.624278	0.226959	2.75062	0.00594818	0.207561
ENSMUSG00000036591	CN	WT	2146.26	1534.75	1840.51	0.483677	0.175929	2.74928	0.00597265	0.207825
ENSMUSG00000052062	CN	WT	641.859	337.979	489.919	0.924986	0.336823	2.74621	0.00602886	0.209188
ENSMUSG00000026688	CN	WT	112.504	239.827	176.165	-1.09213	0.398212	-2.74258	0.00609592	0.210919
ENSMUSG00000054008	CN	WT	2119.63	1430.94	1775.28	0.566758	0.20677	2.74101	0.00612507	0.211332
ENSMUSG00000035202	CN	WT	6921.37	4652.13	5786.75	0.573175	0.209332	2.73811	0.00617927	0.212279
ENSMUSG00000039232	CN	WT	96.3362	279.144	187.74	-1.53318	0.560146	-2.73711	0.00619809	0.212279
ENSMUSG00000034007	CN	WT	922.627	557.508	740.067	0.726234	0.265444	2.73593	0.00622049	0.212279
ENSMUSG00000024241	CN	WT	1434.13	997.826	1215.98	0.523139	0.191268	2.73511	0.00623592	0.212279
ENSMUSG00000022139	CN	WT	2060.66	1484.12	1772.39	0.473359	0.173078	2.73495	0.00623893	0.212279
ENSMUSG00000029714	CN	WT	3955.97	2949.07	3452.52	0.423647	0.155033	2.73263	0.00628311	0.212798
ENSMUSG00000055963	CN	WT	148.414	55.7065	102.06	1.41428	0.517611	2.73233	0.00628883	0.212798
ENSMUSG00000062901	CN	WT	3365.61	2442.84	2904.22	0.462238	0.169234	2.73135	0.00630758	0.212846
ENSMUSG00000031540	CN	WT	3342.08	2384.64	2863.36	0.486886	0.178437	2.72862	0.00635997	0.214026
ENSMUSG00000037098	CN	WT	785.434	428.511	606.972	0.873937	0.320889	2.72349	0.00645971	0.216141
ENSMUSG00000035042	CN	WT	95.2919	454.656	274.974	-2.25286	0.827457	-2.72263	0.00647641	0.216141
ENSMUSG00000042826	CN	WT	328.198	100.439	214.319	1.708	0.627396	2.72237	0.00648157	0.216141
ENSMUSG00000026389	CN	WT	484.036	1090.49	787.265	-1.17168	0.430578	-2.72118	0.00650487	0.216141
ENSMUSG00000079036	CN	WT	1614.43	2375.44	1994.94	-0.557139	0.204764	-2.72088	0.0065108	0.216141
ENSMUSG00000032372	CN	WT	114.581	27.0493	70.8154	2.08134	0.765295	2.71966	0.00653485	0.216354
ENSMUSG00000004642	CN	WT	1559.79	2196.02	1877.9	-0.49335	0.181587	-2.71689	0.00658988	0.21759
ENSMUSG00000069769	CN	WT	6824.43	4564.93	5694.68	0.58008	0.213612	2.71558	0.00661598	0.217866
ENSMUSG00000005871	CN	WT	1981.89	1235.31	1608.6	0.681931	0.251283	2.7138	0.00665168	0.21802
ENSMUSG00000025212	CN	WT	1640.85	1163.58	1402.21	0.495985	0.182816	2.71303	0.00666709	0.21802
ENSMUSG00000002808	CN	WT	91.1859	400.596	245.891	-2.1371	0.787814	-2.71269	0.00667389	0.21802
ENSMUSG00000030161	CN	WT	6719.86	4101.51	5410.68	0.712217	0.262672	2.71143	0.00669942	0.218201
ENSMUSG00000041697	CN	WT	2961.28	4176.52	3568.9	-0.495987	0.183021	-2.70999	0.00672845	0.218201
ENSMUSG00000020715	CN	WT	3301.03	2376.77	2838.9	0.47394	0.174973	2.70864	0.00675587	0.218201
ENSMUSG00000000142	CN	WT	35.2089	118.214	76.7115	-1.75004	0.646141	-2.70845	0.0067599	0.218201
ENSMUSG00000056290	CN	WT	58.6155	246.918	152.767	-2.07268	0.765381	-2.70804	0.00676825	0.218201
ENSMUSG00000022557	CN	WT	2121.14	3170.59	2645.87	-0.579747	0.214214	-2.70639	0.00680198	0.218522
ENSMUSG00000039477	CN	WT	6316.97	4638.54	5477.75	0.445601	0.164766	2.70446	0.00684162	0.218522
ENSMUSG00000026643	CN	WT	1134.88	1597.97	1366.42	-0.493642	0.182587	-2.7036	0.00685935	0.218522
ENSMUSG00000044252	CN	WT	3256.62	2042.93	2649.78	0.672504	0.248784	2.70316	0.00686827	0.218522
ENSMUSG00000049800	CN	WT	1954.38	1252.22	1603.3	0.642165	0.237774	2.70074	0.00691856	0.218522
ENSMUSG00000027678	CN	WT	2751.52	2025.75	2388.63	0.441778	0.163611	2.70017	0.00693045	0.218522
ENSMUSG00000026833	CN	WT	52.8478	232.721	142.785	-2.13798	0.792081	-2.6992	0.00695066	0.218522
ENSMUSG00000034235	CN	WT	1147.02	680.222	913.621	0.753476	0.279165	2.69903	0.00695413	0.218522
ENSMUSG00000024600	CN	WT	405.543	148.222	276.883	1.45131	0.537853	2.69833	0.00696884	0.218522
ENSMUSG00000052949	CN	WT	313.415	608.776	461.096	-0.957522	0.354859	-2.69832	0.00696913	0.218522
ENSMUSG00000021361	CN	WT	1263.87	2065.28	1664.58	-0.708247	0.2625	-2.69809	0.00697391	0.218522
ENSMUSG00000027368	CN	WT	22278.5	13522.4	17900.5	0.720307	0.267335	2.6944	0.00705153	0.220392
ENSMUSG00000073400	CN	WT	0.581812	25.5962	13.089	-5.51978	2.0505	-2.69191	0.00710434	0.221479
ENSMUSG00000045980	CN	WT	282.561	491.447	387.004	-0.799155	0.29705	-2.6903	0.00713874	0.221988
ENSMUSG00000066571	CN	WT	739.691	397.799	568.745	0.894753	0.332833	2.6883	0.00718178	0.222762
ENSMUSG00000032872	CN	WT	576.451	909.965	743.208	-0.658027	0.245246	-2.68313	0.00729367	0.225663
ENSMUSG00000020407	CN	WT	257.311	93.6245	175.468	1.46019	0.544823	2.68012	0.0073595	0.227127
ENSMUSG00000023044	CN	WT	1800.15	1226.05	1513.1	0.554176	0.206994	2.67726	0.0074228	0.227968
ENSMUSG00000027408	CN	WT	494.331	257.872	376.101	0.938147	0.350745	2.67473	0.00747901	0.227968
ENSMUSG00000028633	CN	WT	1135.7	1610.63	1373.17	-0.504006	0.188483	-2.67401	0.00749493	0.227968
ENSMUSG00000021360	CN	WT	8286.36	5041.65	6664	0.716854	0.268169	2.67314	0.00751448	0.227968
ENSMUSG00000025776	CN	WT	614.702	348.344	481.523	0.819433	0.30655	2.67308	0.00751588	0.227968
ENSMUSG00000031004	CN	WT	11564	9024.09	10294	0.357742	0.133832	2.67306	0.00751638	0.227968
ENSMUSG00000061578	CN	WT	112.67	33.9664	73.3182	1.72973	0.647263	2.67237	0.0075317	0.227968
ENSMUSG00000057133	CN	WT	3312.09	2230.35	2771.22	0.570263	0.213404	2.67222	0.0075352	0.227968
ENSMUSG00000044894	CN	WT	1845.31	2673.97	2259.64	-0.534896	0.20024	-2.67127	0.00755637	0.228046
ENSMUSG00000034845	CN	WT	38.9384	155.86	97.399	-2.00091	0.749667	-2.66906	0.00760633	0.228992
ENSMUSG00000027556	CN	WT	596.617	6451.12	3523.87	-3.43464	1.2876	-2.66747	0.00764242	0.229137
ENSMUSG00000074715	CN	WT	0.524001	24.7694	12.6467	-5.49875	2.06224	-2.6664	0.00766679	0.229137
ENSMUSG00000034751	CN	WT	925.423	465.267	695.345	0.99179	0.37196	2.66639	0.00766714	0.229137
ENSMUSG00000024063	CN	WT	2457.62	1499.59	1978.61	0.712566	0.267514	2.66366	0.00772959	0.229907
ENSMUSG00000087651	CN	WT	425.048	239.574	332.311	0.827581	0.310749	2.66319	0.00774047	0.229907
ENSMUSG00000112129	CN	WT	66.3955	9.59113	37.9933	2.79278	1.04881	2.66281	0.00774905	0.229907
ENSMUSG00000020340	CN	WT	9864.51	7277.7	8571.1	0.438764	0.164837	2.66182	0.00777205	0.230034
ENSMUSG00000027347	CN	WT	35.6788	163.68	99.6792	-2.19646	0.825571	-2.66054	0.0078016	0.230354
ENSMUSG00000069729	CN	WT	8180.03	6116.95	7148.49	0.419242	0.157803	2.65675	0.00788981	0.232382
ENSMUSG00000040451	CN	WT	2747.38	1823.05	2285.21	0.591531	0.222718	2.65597	0.00790815	0.232382
ENSMUSG00000048442	CN	WT	289.026	573.511	431.268	-0.989192	0.372658	-2.65443	0.00794436	0.2326
ENSMUSG00000039218	CN	WT	20022.7	12942.9	16482.8	0.629429	0.237159	2.65404	0.00795342	0.2326
ENSMUSG00000026712	CN	WT	16.88	96.2459	56.5629	-2.50798	0.945572	-2.65234	0.00799366	0.233221
ENSMUSG00000033763	CN	WT	693.21	310.089	501.649	1.1604	0.437907	2.64987	0.00805228	0.234375
ENSMUSG00000020571	CN	WT	5691.19	8560.52	7125.86	-0.588846	0.222317	-2.64867	0.00808084	0.23446
ENSMUSG00000066306	CN	WT	13390.9	10425.2	11908.1	0.36116	0.136382	2.64815	0.00809337	0.23446
ENSMUSG00000029705	CN	WT	9555.08	7232.39	8393.74	0.40173	0.152035	2.64236	0.00823299	0.237943
ENSMUSG00000030007	CN	WT	7018.02	9507.31	8262.66	-0.437915	0.165894	-2.63973	0.00829712	0.23856
ENSMUSG00000049109	CN	WT	6.81201	96.0454	51.4287	-3.8059	1.44191	-2.63949	0.0083032	0.23856
ENSMUSG00000029561	CN	WT	1589.48	1022.44	1305.96	0.636837	0.241308	2.6391	0.0083126	0.23856
ENSMUSG00000067336	CN	WT	1178.93	743.144	961.037	0.665365	0.252551	2.63458	0.00842419	0.241199
ENSMUSG00000022521	CN	WT	3584.16	2338.97	2961.56	0.615804	0.234312	2.62814	0.00858543	0.244884
ENSMUSG00000023079	CN	WT	1476.26	978.437	1227.35	0.593573	0.22588	2.62783	0.00859311	0.244884
ENSMUSG00000029162	CN	WT	1164.6	1772.08	1468.34	-0.605512	0.230544	-2.62645	0.00862813	0.244884
ENSMUSG00000021589	CN	WT	1069.96	721.366	895.662	0.568453	0.216449	2.62627	0.00863265	0.244884
ENSMUSG00000005802	CN	WT	755.112	423.206	589.159	0.835937	0.318664	2.62325	0.00870949	0.245588
ENSMUSG00000046794	CN	WT	287.53	137.378	212.454	1.06543	0.406281	2.6224	0.0087314	0.245588
ENSMUSG00000032624	CN	WT	2695.97	2030.95	2363.46	0.408644	0.155917	2.62091	0.0087695	0.245588
ENSMUSG00000007458	CN	WT	3607.37	4683.51	4145.44	-0.376576	0.143701	-2.62056	0.00877858	0.245588
ENSMUSG00000030934	CN	WT	2023.2	3097.9	2560.55	-0.614482	0.234551	-2.61982	0.00879754	0.245588
ENSMUSG00000032289	CN	WT	94.5723	26.9331	60.7527	1.81028	0.691041	2.61964	0.00880234	0.245588
ENSMUSG00000034872	CN	WT	280.623	119.312	199.968	1.23368	0.470955	2.61954	0.00880494	0.245588
ENSMUSG00000022494	CN	WT	49.1146	5.54148	27.328	3.15362	1.20411	2.61905	0.00881741	0.245588
ENSMUSG00000028398	CN	WT	703.761	1146.15	924.957	-0.70312	0.268725	-2.6165	0.00888361	0.246872
ENSMUSG00000004110	CN	WT	14.3793	112.037	63.2079	-2.95531	1.13118	-2.61258	0.00898612	0.249157
ENSMUSG00000031789	CN	WT	603.702	349.41	476.556	0.788887	0.302144	2.61097	0.00902871	0.249774
ENSMUSG00000026490	CN	WT	1222.68	618.533	920.607	0.982589	0.376871	2.60723	0.00912789	0.24988
ENSMUSG00000038212	CN	WT	1447.5	1991.54	1719.52	-0.460119	0.176506	-2.60682	0.00913878	0.24988
ENSMUSG00000056870	CN	WT	199.582	88.2655	143.923	1.17722	0.45168	2.60631	0.00915235	0.24988
ENSMUSG00000027099	CN	WT	786.841	1165.2	976.021	-0.566405	0.21736	-2.60583	0.00916509	0.24988
ENSMUSG00000030306	CN	WT	102.483	28.3088	65.3958	1.85424	0.711656	2.60553	0.00917323	0.24988
ENSMUSG00000020827	CN	WT	3706.17	2446.33	3076.25	0.599175	0.229986	2.60527	0.00918028	0.24988
ENSMUSG00000038072	CN	WT	1100.73	731.651	916.188	0.589617	0.226516	2.60298	0.00924171	0.24988
ENSMUSG00000089862	CN	WT	157.904	300.216	229.06	-0.926686	0.356087	-2.60242	0.0092569	0.24988
ENSMUSG00000063146	CN	WT	2664.24	1847.6	2255.92	0.52789	0.202864	2.60219	0.00926318	0.24988
ENSMUSG00000079563	CN	WT	2138.95	1254.5	1696.72	0.769835	0.295884	2.60181	0.00927331	0.24988
ENSMUSG00000029919	CN	WT	349.042	133.283	241.163	1.388	0.533483	2.60177	0.00927452	0.24988
ENSMUSG00000071068	CN	WT	6374.54	4647.45	5510.99	0.455775	0.175184	2.60169	0.00927666	0.24988
ENSMUSG00000044433	CN	WT	512.171	225.764	368.968	1.18161	0.454391	2.60043	0.00931078	0.25025
ENSMUSG00000029165	CN	WT	1495.1	1019.06	1257.08	0.552862	0.213032	2.59521	0.00945326	0.253057
ENSMUSG00000022680	CN	WT	1755.36	1281.92	1518.64	0.453375	0.174704	2.5951	0.00945643	0.253057
ENSMUSG00000001767	CN	WT	1052.33	1559.64	1305.98	-0.567175	0.218805	-2.59215	0.00953769	0.254329
ENSMUSG00000021453	CN	WT	198.237	367.766	283.001	-0.891067	0.343792	-2.59188	0.00954538	0.254329
ENSMUSG00000050919	CN	WT	10.1836	82.8761	46.5298	-3.02958	1.16972	-2.59	0.00959768	0.255169
ENSMUSG00000029587	CN	WT	1183.22	819.254	1001.24	0.530126	0.204782	2.58873	0.00963307	0.255329
ENSMUSG00000003348	CN	WT	1208.97	832.304	1020.64	0.538822	0.208177	2.58829	0.00964526	0.255329
ENSMUSG00000024112	CN	WT	52.3349	299.98	176.157	-2.51657	0.973015	-2.58636	0.00969951	0.255573
ENSMUSG00000037138	CN	WT	4896.95	3385.48	4141.21	0.532369	0.205957	2.58486	0.00974198	0.255573
ENSMUSG00000030826	CN	WT	1313.05	1999.71	1656.38	-0.606462	0.234658	-2.58444	0.00975362	0.255573
ENSMUSG00000032011	CN	WT	315.435	820.262	567.848	-1.37881	0.533565	-2.58414	0.00976227	0.255573
ENSMUSG00000036572	CN	WT	1653.99	2232.91	1943.45	-0.432948	0.167623	-2.58286	0.00979849	0.255573
ENSMUSG00000042903	CN	WT	1711.12	1240.88	1476	0.463605	0.179504	2.5827	0.00980298	0.255573
ENSMUSG00000005481	CN	WT	3321.88	4748.87	4035.37	-0.515509	0.199652	-2.58204	0.00982173	0.255573
ENSMUSG00000021596	CN	WT	1658.21	1193.34	1425.78	0.474644	0.183841	2.58182	0.00982816	0.255573
ENSMUSG00000039997	CN	WT	3457.83	2511.91	2984.87	0.460944	0.178628	2.58047	0.00986672	0.255573
ENSMUSG00000028573	CN	WT	443.655	251.729	347.692	0.817286	0.316783	2.57995	0.00988139	0.255573
ENSMUSG00000040761	CN	WT	3762.64	2544.19	3153.41	0.564365	0.218756	2.57988	0.00988336	0.255573
ENSMUSG00000056665	CN	WT	581.206	887.668	734.437	-0.611078	0.237137	-2.5769	0.00996921	0.256831
ENSMUSG00000068220	CN	WT	1621.39	3195.96	2408.67	-0.978694	0.379819	-2.57674	0.00997383	0.256831
ENSMUSG00000073492	CN	WT	119.475	33.7273	76.6009	1.82526	0.708999	2.57442	0.0100407	0.256887
ENSMUSG00000025613	CN	WT	7644.19	10471.4	9057.8	-0.454	0.176351	-2.57441	0.010041	0.256887
ENSMUSG00000032026	CN	WT	1428.52	2148.92	1788.72	-0.58884	0.228748	-2.57418	0.0100477	0.256887
ENSMUSG00000041477	CN	WT	1070.07	716.296	893.181	0.578715	0.224926	2.57291	0.0100847	0.256887
ENSMUSG00000023043	CN	WT	1890	1271.46	1580.73	0.572026	0.222341	2.57275	0.0100895	0.256887
ENSMUSG00000023092	CN	WT	535.447	238.626	387.037	1.16509	0.452929	2.57234	0.0101015	0.256887
ENSMUSG00000027203	CN	WT	3742.21	5295.35	4518.78	-0.50077	0.194798	-2.57071	0.0101489	0.25756
ENSMUSG00000061878	CN	WT	90.6693	832.954	461.812	-3.19997	1.24537	-2.56949	0.0101849	0.257931
ENSMUSG00000026435	CN	WT	90.3483	389.499	239.924	-2.10664	0.82024	-2.56833	0.0102191	0.257931
ENSMUSG00000063382	CN	WT	2991.66	1969.84	2480.75	0.602864	0.234753	2.56807	0.0102265	0.257931
ENSMUSG00000043067	CN	WT	1264.84	1823.88	1544.36	-0.528215	0.205774	-2.56697	0.0102591	0.258223
ENSMUSG00000090942	CN	WT	95.667	16.1917	55.9293	2.56576	0.999936	2.56593	0.0102901	0.258473
ENSMUSG00000070390	CN	WT	188.531	71.0327	129.782	1.41006	0.549694	2.56517	0.0103125	0.258507
ENSMUSG00000020708	CN	WT	2477.96	3494.18	2986.07	-0.495725	0.193309	-2.56441	0.0103351	0.258546
ENSMUSG00000020389	CN	WT	181.064	80.8312	130.948	1.16351	0.454026	2.56266	0.0103874	0.259326
ENSMUSG00000038780	CN	WT	963.35	549.688	756.519	0.809434	0.315955	2.56186	0.0104113	0.259376
ENSMUSG00000036053	CN	WT	1249.21	672.497	960.852	0.8935	0.34911	2.55936	0.0104864	0.259376
ENSMUSG00000028776	CN	WT	390.651	156.715	273.683	1.31689	0.514751	2.55829	0.0105187	0.259376
ENSMUSG00000020739	CN	WT	2865.69	4043.47	3454.58	-0.496682	0.194336	-2.55579	0.0105947	0.259376
ENSMUSG00000035547	CN	WT	2329.52	1553.94	1941.73	0.583992	0.228595	2.55471	0.0106278	0.259376
ENSMUSG00000050954	CN	WT	189.611	79.5011	134.556	1.25271	0.490543	2.55373	0.0106576	0.259376
ENSMUSG00000041570	CN	WT	145.115	339.71	242.413	-1.22525	0.479799	-2.55367	0.0106595	0.259376
ENSMUSG00000070319	CN	WT	3654.75	5095.66	4375.2	-0.479391	0.18774	-2.55349	0.010665	0.259376
ENSMUSG00000022270	CN	WT	2980.95	2034.9	2507.93	0.550723	0.215696	2.55323	0.0106728	0.259376
ENSMUSG00000030096	CN	WT	3762.65	2799.45	3281.05	0.426449	0.167053	2.55277	0.010687	0.259376
ENSMUSG00000040848	CN	WT	4101.79	3105.51	3603.65	0.401452	0.157342	2.55146	0.0107272	0.259376
ENSMUSG00000020744	CN	WT	572.552	904.183	738.368	-0.658913	0.25828	-2.55116	0.0107366	0.259376
ENSMUSG00000041459	CN	WT	3758.26	5107.59	4432.92	-0.442581	0.173485	-2.55112	0.0107377	0.259376
ENSMUSG00000030516	CN	WT	148.298	281.885	215.092	-0.9265	0.363205	-2.5509	0.0107445	0.259376
ENSMUSG00000025199	CN	WT	873.027	1399.22	1136.12	-0.679942	0.266641	-2.55003	0.0107714	0.259376
ENSMUSG00000030336	CN	WT	5004.73	3915.86	4460.29	0.353986	0.138854	2.54934	0.0107926	0.259376
ENSMUSG00000021102	CN	WT	2009.11	3295.66	2652.39	-0.713823	0.280039	-2.54901	0.0108028	0.259376
ENSMUSG00000040022	CN	WT	652.079	405.637	528.858	0.684319	0.268477	2.5489	0.0108064	0.259376
ENSMUSG00000000751	CN	WT	4085.18	5438.22	4761.7	-0.41264	0.161985	-2.5474	0.010853	0.259376
ENSMUSG00000004929	CN	WT	1623.16	2278.6	1950.88	-0.489588	0.192211	-2.54714	0.0108611	0.259376
ENSMUSG00000025151	CN	WT	2917.15	1613.32	2265.24	0.854538	0.335523	2.54689	0.0108689	0.259376
ENSMUSG00000035621	CN	WT	5950.2	3984.33	4967.26	0.578562	0.227165	2.54688	0.0108692	0.259376
ENSMUSG00000037617	CN	WT	311.004	146.291	228.647	1.08741	0.427151	2.54572	0.0109053	0.259376
ENSMUSG00000044783	CN	WT	13197.9	10505.3	11851.6	0.329184	0.129347	2.54498	0.0109285	0.259376
ENSMUSG00000028393	CN	WT	1188.55	1995.23	1591.89	-0.747198	0.293645	-2.54456	0.0109416	0.259376
ENSMUSG00000020873	CN	WT	714.064	1182.04	948.05	-0.726482	0.285524	-2.54438	0.0109471	0.259376
ENSMUSG00000038227	CN	WT	3213.36	2385.2	2799.28	0.429907	0.169031	2.54336	0.0109791	0.259376
ENSMUSG00000036944	CN	WT	942.483	631.032	786.757	0.579119	0.227726	2.54305	0.0109888	0.259376
ENSMUSG00000028654	CN	WT	51.218	234.439	142.828	-2.19388	0.862988	-2.54219	0.011016	0.259376
ENSMUSG00000030283	CN	WT	22.0622	112.128	67.095	-2.34068	0.920881	-2.54179	0.0110287	0.259376
ENSMUSG00000019139	CN	WT	2975.34	3912.87	3444.11	-0.395313	0.155555	-2.5413	0.011044	0.259376
ENSMUSG00000023988	CN	WT	833.712	1284.52	1059.12	-0.623435	0.245405	-2.54044	0.0110714	0.259522
ENSMUSG00000033237	CN	WT	3878.54	2933.3	3405.92	0.40287	0.158774	2.53739	0.0111682	0.261294
ENSMUSG00000030207	CN	WT	568.461	933.768	751.114	-0.716213	0.282373	-2.53641	0.0111995	0.261527
ENSMUSG00000036986	CN	WT	4412.24	3173.72	3792.98	0.475301	0.187729	2.53185	0.0113462	0.264452
ENSMUSG00000055053	CN	WT	6780.66	4672.8	5726.73	0.537092	0.21231	2.52976	0.0114142	0.264646
ENSMUSG00000037692	CN	WT	2101.2	1243.73	1672.47	0.756469	0.299033	2.52972	0.0114155	0.264646
ENSMUSG00000025279	CN	WT	4.19201	286.772	145.482	-6.08925	2.4072	-2.5296	0.0114192	0.264646
ENSMUSG00000027361	CN	WT	3536.92	2555.49	3046.2	0.468689	0.185434	2.52752	0.0114871	0.265455
ENSMUSG00000004500	CN	WT	368.471	210.73	289.6	0.805977	0.318936	2.52708	0.0115016	0.265455
ENSMUSG00000020038	CN	WT	640.473	993.205	816.839	-0.632756	0.250561	-2.52536	0.011558	0.265455
ENSMUSG00000043909	CN	WT	2908.52	2161.73	2535.13	0.428041	0.169509	2.52518	0.0115639	0.265455
ENSMUSG00000024966	CN	WT	5012.06	6516.9	5764.48	-0.378763	0.150028	-2.52462	0.0115822	0.265455
ENSMUSG00000020589	CN	WT	730.711	447.64	589.176	0.707279	0.280158	2.52458	0.0115838	0.265455
ENSMUSG00000040225	CN	WT	5776.16	3938.96	4857.56	0.552169	0.218821	2.52338	0.0116231	0.265472
ENSMUSG00000056394	CN	WT	5349.64	7020.58	6185.11	-0.392041	0.155372	-2.52324	0.0116278	0.265472
ENSMUSG00000032009	CN	WT	1952.35	1204.31	1578.33	0.696874	0.27669	2.51861	0.0117819	0.268351
ENSMUSG00000027487	CN	WT	383.757	663.622	523.69	-0.790965	0.314107	-2.51814	0.0117976	0.268351
ENSMUSG00000020015	CN	WT	3637.44	2785.1	3211.27	0.385095	0.153138	2.5147	0.0119135	0.270389
ENSMUSG00000025369	CN	WT	6523.64	4798.99	5661.32	0.442837	0.176144	2.51406	0.0119351	0.270389
ENSMUSG00000027111	CN	WT	3078.9	2277.48	2678.19	0.434791	0.172981	2.51352	0.0119532	0.270389
ENSMUSG00000046916	CN	WT	2794.7	1793.83	2294.26	0.639478	0.2546	2.5117	0.0120153	0.271294
ENSMUSG00000041530	CN	WT	3854.35	2823.2	3338.77	0.448972	0.178889	2.50978	0.0120807	0.272271
ENSMUSG00000027248	CN	WT	11760.2	15937.4	13848.8	-0.438438	0.175213	-2.50231	0.0123386	0.277574
ENSMUSG00000028518	CN	WT	224.346	93.6521	158.999	1.25922	0.503573	2.50058	0.012399	0.27795
ENSMUSG00000062585	CN	WT	141.096	335.606	238.351	-1.24893	0.499467	-2.50053	0.0124006	0.27795
ENSMUSG00000038677	CN	WT	421.647	209.087	315.367	1.01224	0.404927	2.4998	0.0124264	0.27802
ENSMUSG00000040836	CN	WT	294.736	153.788	224.262	0.939187	0.376203	2.49649	0.0125429	0.279562
ENSMUSG00000026385	CN	WT	1012	1506.83	1259.42	-0.57382	0.229887	-2.49609	0.0125569	0.279562
ENSMUSG00000048249	CN	WT	1049.03	673.337	861.185	0.639375	0.256233	2.49528	0.0125857	0.279562
ENSMUSG00000041329	CN	WT	105.699	869.46	487.58	-3.04008	1.21859	-2.49475	0.0126046	0.279562
ENSMUSG00000033938	CN	WT	1429.79	2323.79	1876.79	-0.700298	0.280815	-2.4938	0.0126383	0.279562
ENSMUSG00000025870	CN	WT	364.221	208.217	286.219	0.806353	0.323411	2.49328	0.012657	0.279562
ENSMUSG00000027171	CN	WT	425.207	228.199	326.703	0.898203	0.360315	2.49283	0.012673	0.279562
ENSMUSG00000047747	CN	WT	635.846	401.268	518.557	0.664311	0.266502	2.49271	0.0126773	0.279562
ENSMUSG00000050199	CN	WT	187.06	84.3638	135.712	1.14948	0.461635	2.49003	0.0127732	0.28048
ENSMUSG00000026601	CN	WT	22.5825	1.37569	11.9791	4.04669	1.6253	2.48981	0.0127813	0.28048
ENSMUSG00000021018	CN	WT	510.962	781.149	646.056	-0.612287	0.245935	-2.48963	0.0127875	0.28048
ENSMUSG00000078921	CN	WT	311.019	164.188	237.604	0.920837	0.370302	2.48672	0.0128928	0.281935
ENSMUSG00000028073	CN	WT	5293.89	3523.05	4408.47	0.58741	0.236237	2.48653	0.0128997	0.281935
ENSMUSG00000052572	CN	WT	227.186	81.9746	154.58	1.46951	0.591371	2.48492	0.0129579	0.282703
ENSMUSG00000090523	CN	WT	2393.22	1707.29	2050.25	0.486973	0.19631	2.48063	0.0131151	0.284153
ENSMUSG00000022390	CN	WT	6534.83	4617.8	5576.31	0.50083	0.201914	2.48041	0.0131232	0.284153
ENSMUSG00000040860	CN	WT	1027.44	1522.78	1275.11	-0.568059	0.229093	-2.4796	0.0131531	0.284153
ENSMUSG00000020477	CN	WT	1004.95	1499.61	1252.28	-0.57725	0.232807	-2.47953	0.0131557	0.284153
ENSMUSG00000004562	CN	WT	1895.16	1198.12	1546.64	0.661436	0.266771	2.47942	0.0131597	0.284153
ENSMUSG00000044296	CN	WT	58.0226	11.4383	34.7304	2.34533	0.945957	2.47932	0.0131632	0.284153
ENSMUSG00000031355	CN	WT	1162.64	731.353	946.994	0.668216	0.269622	2.47835	0.0131993	0.284434
ENSMUSG00000037031	CN	WT	2.90906	42.5303	22.7197	-3.89089	1.57062	-2.4773	0.0132381	0.284769
ENSMUSG00000066800	CN	WT	2737.45	1944.69	2341.07	0.493024	0.19918	2.47527	0.0133135	0.285891
ENSMUSG00000032397	CN	WT	1963.03	2718.37	2340.7	-0.469549	0.189793	-2.47401	0.0133607	0.286403
ENSMUSG00000051343	CN	WT	1556.1	1075.13	1315.61	0.53348	0.21591	2.47085	0.0134793	0.288289
ENSMUSG00000038147	CN	WT	1315.64	921.202	1118.42	0.513879	0.208035	2.47015	0.0135057	0.288289
ENSMUSG00000032002	CN	WT	1559.81	2226.37	1893.09	-0.513155	0.207826	-2.46915	0.0135434	0.288289
ENSMUSG00000024897	CN	WT	57.2748	182.643	119.959	-1.67109	0.676881	-2.46881	0.0135563	0.288289
ENSMUSG00000028644	CN	WT	148.28	1299.5	723.892	-3.13186	1.2687	-2.46855	0.013566	0.288289
ENSMUSG00000109865	CN	WT	1494.07	2223.34	1858.7	-0.573092	0.232265	-2.46741	0.0136095	0.288306
ENSMUSG00000063952	CN	WT	1935.93	1295.79	1615.86	0.579126	0.234721	2.4673	0.0136137	0.288306
ENSMUSG00000029203	CN	WT	1905.03	2534.51	2219.77	-0.412066	0.167081	-2.46627	0.0136528	0.288635
ENSMUSG00000033032	CN	WT	3489.62	2685.63	3087.62	0.377763	0.153453	2.46175	0.0138261	0.29091
ENSMUSG00000066406	CN	WT	14067.1	9294.63	11680.9	0.597817	0.242845	2.46173	0.0138271	0.29091
ENSMUSG00000020743	CN	WT	676.61	984.579	830.595	-0.540897	0.219768	-2.46122	0.0138466	0.29091
ENSMUSG00000049960	CN	WT	601.473	962.851	782.162	-0.678792	0.27582	-2.461	0.0138551	0.29091
ENSMUSG00000060373	CN	WT	4421.18	5767.49	5094.34	-0.383577	0.156124	-2.45688	0.0140148	0.293761
ENSMUSG00000034252	CN	WT	6334.76	4875.61	5605.18	0.377623	0.153796	2.45535	0.0140746	0.294211
ENSMUSG00000029428	CN	WT	660.135	1091.55	875.84	-0.725671	0.295576	-2.4551	0.0140844	0.294211
ENSMUSG00000046668	CN	WT	3677.85	2710.98	3194.42	0.439849	0.179241	2.45395	0.0141297	0.294211
ENSMUSG00000040729	CN	WT	225.98	89.543	157.761	1.33617	0.544511	2.45389	0.0141321	0.294211
ENSMUSG00000003882	CN	WT	262.874	567.617	415.245	-1.10922	0.452296	-2.45242	0.0141899	0.29477
ENSMUSG00000024621	CN	WT	548.949	1329.97	939.458	-1.27595	0.520855	-2.44972	0.0142967	0.29477
ENSMUSG00000050549	CN	WT	319.089	582.354	450.722	-0.866981	0.35391	-2.44972	0.0142968	0.29477
ENSMUSG00000053470	CN	WT	2695.64	2037.95	2366.79	0.403354	0.164674	2.44941	0.0143091	0.29477
ENSMUSG00000032094	CN	WT	28.9824	212.407	120.695	-2.87407	1.17356	-2.44902	0.0143244	0.29477
ENSMUSG00000034621	CN	WT	2267.22	1609.67	1938.44	0.493963	0.201756	2.44832	0.0143525	0.29477
ENSMUSG00000067367	CN	WT	1801.28	2843.69	2322.48	-0.658625	0.269032	-2.44813	0.0143601	0.29477
ENSMUSG00000046679	CN	WT	928.428	627.896	778.162	0.563923	0.230375	2.44785	0.0143713	0.29477
ENSMUSG00000037791	CN	WT	3802.74	2799.59	3301.16	0.441797	0.180532	2.4472	0.0143969	0.29477
ENSMUSG00000050530	CN	WT	1160.59	728.822	944.706	0.671061	0.274221	2.44715	0.0143989	0.29477
ENSMUSG00000041736	CN	WT	2614.44	4195.46	3404.95	-0.682083	0.279723	-2.43842	0.0147516	0.301071
ENSMUSG00000019820	CN	WT	3120.21	1812.34	2466.27	0.783691	0.321406	2.43832	0.0147557	0.301071
ENSMUSG00000001507	CN	WT	203.035	71.8277	137.432	1.49823	0.61484	2.43679	0.0148185	0.30185
ENSMUSG00000052681	CN	WT	7356.87	9369.99	8363.43	-0.349015	0.143333	-2.43499	0.0148922	0.302127
ENSMUSG00000036918	CN	WT	3350.4	4454.2	3902.3	-0.410724	0.168688	-2.43481	0.0148995	0.302127
ENSMUSG00000025381	CN	WT	1670.04	2292.28	1981.16	-0.456651	0.187563	-2.43466	0.0149059	0.302127
ENSMUSG00000030512	CN	WT	1449.56	2174.91	1812.23	-0.585305	0.240681	-2.43187	0.0150211	0.303492
ENSMUSG00000023942	CN	WT	2048.01	2665.28	2356.65	-0.380018	0.156268	-2.43183	0.0150227	0.303492
ENSMUSG00000004460	CN	WT	2064.22	3203.66	2633.94	-0.633855	0.261172	-2.42696	0.0152259	0.306285
ENSMUSG00000025887	CN	WT	692.575	439.963	566.269	0.654382	0.269636	2.42691	0.015228	0.306285
ENSMUSG00000078716	CN	WT	508.948	283.473	396.211	0.844414	0.347972	2.42667	0.0152381	0.306285
ENSMUSG00000021737	CN	WT	1839.2	2658.85	2249.02	-0.531549	0.219141	-2.4256	0.0152831	0.306285
ENSMUSG00000021967	CN	WT	997.272	1458.76	1228.01	-0.548351	0.226278	-2.42335	0.0153779	0.306285
ENSMUSG00000037190	CN	WT	341.118	534.688	437.903	-0.648575	0.267653	-2.42319	0.0153847	0.306285
ENSMUSG00000010406	CN	WT	937.565	1531.8	1234.68	-0.708073	0.292216	-2.42312	0.0153878	0.306285
ENSMUSG00000038172	CN	WT	793.756	423.631	608.694	0.906033	0.374037	2.42231	0.0154221	0.306285
ENSMUSG00000019864	CN	WT	441.921	680.619	561.27	-0.623458	0.257402	-2.42212	0.0154302	0.306285
ENSMUSG00000062115	CN	WT	5805.84	4262.68	5034.26	0.445647	0.184034	2.42154	0.0154549	0.306285
ENSMUSG00000032412	CN	WT	2706.02	3915.47	3310.75	-0.53278	0.220102	-2.4206	0.0154949	0.306285
ENSMUSG00000030188	CN	WT	315.931	536.854	426.392	-0.764653	0.315902	-2.42054	0.0154975	0.306285
ENSMUSG00000041037	CN	WT	945.68	601.054	773.367	0.65326	0.269895	2.42042	0.0155026	0.306285
ENSMUSG00000059495	CN	WT	1017.54	550.337	783.939	0.886267	0.366189	2.42025	0.01551	0.306285
ENSMUSG00000075590	CN	WT	175.228	68.9214	122.075	1.34503	0.555922	2.41946	0.0155435	0.306319
ENSMUSG00000043445	CN	WT	940.998	1422.25	1181.62	-0.59554	0.246216	-2.41877	0.0155731	0.306319
ENSMUSG00000029455	CN	WT	21397.3	17444.9	19421.1	0.294623	0.121823	2.41846	0.0155865	0.306319
ENSMUSG00000005886	CN	WT	3496	2340.26	2918.13	0.578928	0.239544	2.41679	0.0156579	0.306504
ENSMUSG00000040481	CN	WT	7072.7	5394.75	6233.73	0.390644	0.161648	2.41663	0.015665	0.306504
ENSMUSG00000028167	CN	WT	234.186	101.537	167.862	1.20594	0.499245	2.41553	0.0157122	0.306504
ENSMUSG00000073676	CN	WT	628.497	1003.99	816.241	-0.675385	0.279617	-2.41539	0.0157182	0.306504
ENSMUSG00000024242	CN	WT	520.21	310.993	415.601	0.742798	0.307577	2.415	0.0157353	0.306504
ENSMUSG00000020883	CN	WT	2707.12	2004.69	2355.9	0.433205	0.179399	2.41476	0.0157457	0.306504
ENSMUSG00000032440	CN	WT	2573.37	1743.84	2158.61	0.561461	0.23257	2.41415	0.0157718	0.306527
ENSMUSG00000030231	CN	WT	1321.81	844.89	1083.35	0.645656	0.267746	2.41145	0.0158894	0.307093
ENSMUSG00000033825	CN	WT	30.3269	159.937	95.1319	-2.39747	0.994217	-2.41142	0.0158907	0.307093
ENSMUSG00000014453	CN	WT	23.045	86.5026	54.7738	-1.91277	0.793218	-2.41141	0.0158911	0.307093
ENSMUSG00000059363	CN	WT	436.93	713.29	575.11	-0.707097	0.293262	-2.41114	0.0159027	0.307093
ENSMUSG00000038390	CN	WT	314.365	124.569	219.467	1.33559	0.55407	2.41051	0.0159304	0.307093
ENSMUSG00000032715	CN	WT	263.747	119.351	191.549	1.14375	0.474578	2.41004	0.0159509	0.307093
ENSMUSG00000059208	CN	WT	12696.4	16462.7	14579.5	-0.374786	0.155602	-2.40862	0.0160129	0.307381
ENSMUSG00000025213	CN	WT	116.631	41.3938	79.0123	1.49521	0.620802	2.40852	0.0160174	0.307381
ENSMUSG00000004268	CN	WT	2736.58	3775.3	3255.94	-0.464076	0.192724	-2.40798	0.016041	0.307381
ENSMUSG00000021048	CN	WT	3134.67	4947.31	4040.99	-0.658394	0.273666	-2.40583	0.0161358	0.308496
ENSMUSG00000019889	CN	WT	74.1436	19.5763	46.86	1.92222	0.799085	2.40552	0.0161494	0.308496
ENSMUSG00000037894	CN	WT	836.455	1304.47	1070.46	-0.640561	0.266697	-2.40183	0.0163131	0.31114
ENSMUSG00000027860	CN	WT	210.14	79.1707	144.655	1.40824	0.58652	2.40101	0.0163499	0.311358
ENSMUSG00000028825	CN	WT	6.98175	389.932	198.457	-5.80765	2.41943	-2.40042	0.0163761	0.311375
ENSMUSG00000041957	CN	WT	88.2227	23.7877	56.0052	1.88877	0.787362	2.39886	0.016446	0.31222
ENSMUSG00000057738	CN	WT	7833.85	6056.28	6945.06	0.371332	0.155006	2.39559	0.0165937	0.313652
ENSMUSG00000074923	CN	WT	171.239	73.5131	122.376	1.2213	0.509891	2.39522	0.0166103	0.313652
ENSMUSG00000024260	CN	WT	2244.55	1533.1	1888.83	0.549854	0.229628	2.39454	0.016641	0.313652
ENSMUSG00000029647	CN	WT	8252.9	6565.39	7409.14	0.329971	0.137803	2.39451	0.0166427	0.313652
ENSMUSG00000001247	CN	WT	168.47	57.9864	113.228	1.53808	0.642375	2.39437	0.0166491	0.313652
ENSMUSG00000034659	CN	WT	759.229	1243.16	1001.2	-0.710801	0.29703	-2.39303	0.01671	0.314179
ENSMUSG00000039167	CN	WT	15349.8	11868.5	13609.1	0.371129	0.155141	2.39221	0.0167474	0.314179
ENSMUSG00000005687	CN	WT	2337.8	3197.69	2767.75	-0.451769	0.188862	-2.39207	0.0167539	0.314179
ENSMUSG00000028270	CN	WT	1296.32	898.918	1097.62	0.528366	0.220958	2.39125	0.0167909	0.314394
ENSMUSG00000020774	CN	WT	113.317	38.3396	75.8283	1.56131	0.653683	2.38849	0.0169179	0.315974
ENSMUSG00000027589	CN	WT	1672.87	1214.22	1443.54	0.462297	0.193568	2.3883	0.0169267	0.315974
ENSMUSG00000026068	CN	WT	2076.84	1527.57	1802.2	0.44317	0.185627	2.38743	0.0169667	0.31624
ENSMUSG00000029446	CN	WT	515.624	778.229	646.927	-0.593569	0.248765	-2.38606	0.0170299	0.316937
ENSMUSG00000062960	CN	WT	105.338	35.8136	70.5756	1.5564	0.653003	2.38345	0.0171512	0.318341
ENSMUSG00000022261	CN	WT	264.166	123.312	193.739	1.09772	0.460584	2.38332	0.0171572	0.318341
ENSMUSG00000001348	CN	WT	68.0401	233.671	150.856	-1.77904	0.747282	-2.38068	0.0172808	0.31944
ENSMUSG00000071855	CN	WT	550.835	280.352	415.594	0.974521	0.409478	2.37991	0.0173168	0.31944
ENSMUSG00000029478	CN	WT	5883.8	3779.75	4831.78	0.638426	0.268256	2.37991	0.017317	0.31944
ENSMUSG00000024646	CN	WT	1842.15	1380.68	1611.41	0.416125	0.174871	2.37961	0.0173311	0.31944
ENSMUSG00000027447	CN	WT	5474.27	9393.47	7433.87	-0.778897	0.327367	-2.37928	0.0173465	0.31944
ENSMUSG00000021606	CN	WT	534.361	789.699	662.03	-0.563238	0.237038	-2.37615	0.0174943	0.321637
ENSMUSG00000048911	CN	WT	568.178	280.461	424.32	1.01878	0.428844	2.37565	0.0175181	0.321637
ENSMUSG00000020781	CN	WT	1027.44	1397.32	1212.38	-0.443626	0.18682	-2.37462	0.017567	0.321792
ENSMUSG00000028071	CN	WT	30.6737	139.544	85.1086	-2.18411	0.920031	-2.37395	0.017599	0.321792
ENSMUSG00000020668	CN	WT	400.528	233.103	316.816	0.780371	0.328741	2.37382	0.0176052	0.321792
ENSMUSG00000000823	CN	WT	2825.03	1972.47	2398.75	0.518	0.218301	2.37287	0.0176505	0.321796
ENSMUSG00000024766	CN	WT	86.6618	181.717	134.189	-1.06848	0.450473	-2.37191	0.0176962	0.321796
ENSMUSG00000037458	CN	WT	2314.15	3230.5	2772.33	-0.481059	0.202885	-2.37109	0.0177359	0.321796
ENSMUSG00000046329	CN	WT	1383.64	866.119	1124.88	0.675467	0.284936	2.37059	0.0177595	0.321796
ENSMUSG00000022802	CN	WT	62.8001	146.537	104.668	-1.22253	0.515787	-2.37023	0.017777	0.321796
ENSMUSG00000038421	CN	WT	27.2444	156.122	91.6834	-2.51478	1.06099	-2.37023	0.0177772	0.321796
ENSMUSG00000039244	CN	WT	1393.06	1854.89	1623.97	-0.41316	0.174355	-2.36964	0.0178052	0.321796
ENSMUSG00000027340	CN	WT	2084.68	1352.41	1718.55	0.624315	0.263525	2.36909	0.0178319	0.321796
ENSMUSG00000025503	CN	WT	4459.41	5946.75	5203.08	-0.415143	0.175247	-2.3689	0.0178412	0.321796
ENSMUSG00000022816	CN	WT	415.71	230.454	323.082	0.850817	0.359352	2.36764	0.0179019	0.322418
ENSMUSG00000027366	CN	WT	2606.16	1964.03	2285.1	0.407915	0.172377	2.36641	0.0179617	0.323021
ENSMUSG00000028195	CN	WT	250.726	37.9566	144.341	2.72524	1.15315	2.36331	0.0181127	0.325118
ENSMUSG00000075701	CN	WT	976.088	1527.5	1251.79	-0.645609	0.273231	-2.36287	0.0181342	0.325118
ENSMUSG00000029994	CN	WT	1495.89	1103.64	1299.76	0.438716	0.185736	2.36204	0.0181745	0.325118
ENSMUSG00000021610	CN	WT	2477.51	3407.3	2942.4	-0.459483	0.194544	-2.36185	0.0181841	0.325118
ENSMUSG00000032336	CN	WT	989.533	1358.51	1174.02	-0.457325	0.193722	-2.36073	0.0182388	0.325614
ENSMUSG00000035236	CN	WT	934.491	589.856	762.174	0.663603	0.281164	2.3602	0.0182649	0.325614
ENSMUSG00000029378	CN	WT	21.7657	94.6766	58.2212	-2.12225	0.899576	-2.35917	0.0183161	0.326053
ENSMUSG00000035545	CN	WT	5523.99	3280.3	4402.15	0.751745	0.318851	2.35767	0.0183899	0.326893
ENSMUSG00000038763	CN	WT	330.165	179.934	255.049	0.87572	0.371607	2.35657	0.0184443	0.326952
ENSMUSG00000021356	CN	WT	108.442	436.248	272.345	-2.00722	0.852066	-2.35571	0.0184872	0.326952
ENSMUSG00000001416	CN	WT	7030.1	9425.8	8227.95	-0.423048	0.179587	-2.35567	0.0184895	0.326952
ENSMUSG00000014504	CN	WT	828.002	1203.03	1015.52	-0.538797	0.228744	-2.35546	0.0184997	0.326952
ENSMUSG00000002015	CN	WT	2935.99	3731.29	3333.64	-0.345865	0.146899	-2.35443	0.0185509	0.327386
ENSMUSG00000052456	CN	WT	958.482	1514	1236.24	-0.658989	0.280376	-2.35038	0.0187542	0.330128
ENSMUSG00000035021	CN	WT	2983.81	4058.97	3521.39	-0.443742	0.188805	-2.35027	0.01876	0.330128
ENSMUSG00000061983	CN	WT	726.031	1087.19	906.61	-0.583057	0.248148	-2.34963	0.0187921	0.33022
ENSMUSG00000044452	CN	WT	922.15	585.201	753.676	0.655675	0.279252	2.34797	0.018876	0.331221
ENSMUSG00000018168	CN	WT	64.3758	211.829	138.102	-1.71671	0.732008	-2.34521	0.0190166	0.332416
ENSMUSG00000039262	CN	WT	6837.46	4934.81	5886.14	0.470368	0.200578	2.34506	0.0190238	0.332416
ENSMUSG00000040896	CN	WT	113.822	27.9853	70.9039	2.02504	0.863545	2.34503	0.0190253	0.332416
ENSMUSG00000031958	CN	WT	396.542	171.458	284	1.20984	0.51632	2.3432	0.019119	0.333578
ENSMUSG00000041189	CN	WT	798.764	368.203	583.483	1.11723	0.477059	2.34191	0.0191851	0.334256
ENSMUSG00000015120	CN	WT	2449.61	1649.86	2049.73	0.569973	0.243446	2.34127	0.0192181	0.334357
ENSMUSG00000000957	CN	WT	216.215	487.768	351.992	-1.17432	0.501691	-2.34072	0.0192468	0.334383
ENSMUSG00000034422	CN	WT	1778.75	1254.93	1516.84	0.503172	0.215211	2.33804	0.0193851	0.335345
ENSMUSG00000023926	CN	WT	70.5371	256.414	163.475	-1.86305	0.796942	-2.33775	0.0194004	0.335345
ENSMUSG00000057132	CN	WT	538.971	308.759	423.865	0.803561	0.343758	2.33758	0.0194092	0.335345
ENSMUSG00000014303	CN	WT	709.358	433.12	571.239	0.71223	0.304786	2.33682	0.0194487	0.335345
ENSMUSG00000031444	CN	WT	66.5948	252.931	159.763	-1.92292	0.822977	-2.33654	0.0194629	0.335345
ENSMUSG00000030559	CN	WT	3536.15	2699.82	3117.99	0.389181	0.166567	2.33648	0.019466	0.335345
ENSMUSG00000090173	CN	WT	173.891	71.5885	122.74	1.27997	0.548167	2.335	0.0195432	0.336204
ENSMUSG00000030062	CN	WT	5397.63	7545.12	6471.37	-0.483132	0.207037	-2.33355	0.0196191	0.337036
ENSMUSG00000005667	CN	WT	544.741	860.445	702.593	-0.658758	0.282457	-2.33224	0.0196879	0.337345
ENSMUSG00000068284	CN	WT	1380.92	903.238	1142.08	0.612079	0.262502	2.33171	0.0197159	0.337345
ENSMUSG00000022838	CN	WT	20.2011	134.899	77.5502	-2.7346	1.17282	-2.33164	0.0197194	0.337345
ENSMUSG00000025429	CN	WT	210.448	78.1752	144.311	1.43007	0.61362	2.33055	0.0197771	0.337861
ENSMUSG00000052738	CN	WT	2265.64	3159.2	2712.42	-0.479564	0.205864	-2.32951	0.0198319	0.338326
ENSMUSG00000076441	CN	WT	272.168	465.967	369.067	-0.774795	0.333227	-2.32513	0.0200652	0.34173
ENSMUSG00000053553	CN	WT	1040.48	1460.18	1250.33	-0.48904	0.210365	-2.32472	0.0200871	0.34173
ENSMUSG00000054892	CN	WT	20.1359	89.1351	54.6355	-2.14797	0.924393	-2.32365	0.0201443	0.34223
ENSMUSG00000033470	CN	WT	338.415	173.502	255.958	0.962986	0.414546	2.32299	0.0201797	0.342359
ENSMUSG00000022174	CN	WT	1942.95	2615.82	2279.39	-0.428745	0.18469	-2.32143	0.0202636	0.342904
ENSMUSG00000024925	CN	WT	1295.04	1821.55	1558.29	-0.491977	0.211956	-2.32113	0.0202799	0.342904
ENSMUSG00000053310	CN	WT	4378.25	2995.36	3686.8	0.54743	0.235876	2.32084	0.0202956	0.342904
ENSMUSG00000029710	CN	WT	255.273	112.219	183.746	1.18707	0.511693	2.31989	0.0203467	0.342983
ENSMUSG00000030319	CN	WT	1134.51	805.927	970.221	0.493444	0.212717	2.31972	0.0203562	0.342983
ENSMUSG00000050379	CN	WT	5997.92	4670.92	5334.42	0.360782	0.155657	2.3178	0.0204599	0.343739
ENSMUSG00000040521	CN	WT	669.632	999.418	834.525	-0.577546	0.249197	-2.31763	0.0204696	0.343739
ENSMUSG00000103585	CN	WT	77.9777	18.6334	48.3055	2.06504	0.891125	2.31734	0.020485	0.343739
ENSMUSG00000038369	CN	WT	1989.47	1385.29	1687.38	0.521969	0.225348	2.31628	0.0205428	0.344238
ENSMUSG00000062825	CN	WT	366.153	158.07	262.112	1.21157	0.523628	2.3138	0.0206785	0.345035
ENSMUSG00000015176	CN	WT	3870.01	5191.72	4530.86	-0.423893	0.183303	-2.31253	0.0207487	0.345035
ENSMUSG00000029389	CN	WT	826.628	1144.59	985.611	-0.469767	0.20317	-2.31219	0.0207673	0.345035
ENSMUSG00000020474	CN	WT	77.1757	173.319	125.247	-1.16666	0.50461	-2.31201	0.0207773	0.345035
ENSMUSG00000037773	CN	WT	914.269	632.79	773.53	0.530532	0.229488	2.31181	0.0207881	0.345035
ENSMUSG00000021890	CN	WT	1050.54	1416.35	1233.45	-0.431122	0.18662	-2.31016	0.0208791	0.345035
ENSMUSG00000028702	CN	WT	807.462	1178.81	993.136	-0.545629	0.236206	-2.30997	0.0208898	0.345035
ENSMUSG00000024078	CN	WT	1013.77	1489.13	1251.45	-0.55484	0.240201	-2.3099	0.0208937	0.345035
ENSMUSG00000032698	CN	WT	23280.5	17750.7	20515.6	0.391202	0.169412	2.30917	0.0209342	0.345035
ENSMUSG00000006732	CN	WT	1201.45	1647.12	1424.28	-0.455404	0.197258	-2.30868	0.0209615	0.345035
ENSMUSG00000039081	CN	WT	259.447	122.056	190.752	1.08823	0.471433	2.30834	0.0209803	0.345035
ENSMUSG00000038784	CN	WT	1114.56	792.874	953.715	0.49144	0.212919	2.30811	0.0209931	0.345035
ENSMUSG00000041084	CN	WT	1537.38	2245.05	1891.21	-0.545914	0.236522	-2.30809	0.0209941	0.345035
ENSMUSG00000078350	CN	WT	28.6355	134.288	81.4619	-2.23001	0.966267	-2.30786	0.0210069	0.345035
ENSMUSG00000034449	CN	WT	1308.88	879.01	1093.95	0.574038	0.248741	2.30778	0.0210116	0.345035
ENSMUSG00000011257	CN	WT	1185.27	1709.86	1447.56	-0.528942	0.229263	-2.30714	0.0210471	0.345155
ENSMUSG00000028159	CN	WT	12274	9479.24	10876.6	0.372688	0.161612	2.30607	0.021107	0.345676
ENSMUSG00000046085	CN	WT	156.302	49.5774	102.94	1.65533	0.71801	2.30545	0.0211415	0.34578
ENSMUSG00000056043	CN	WT	9.77889	51.5545	30.6667	-2.3949	1.03934	-2.30424	0.0212092	0.346427
ENSMUSG00000032034	CN	WT	27.5297	124.845	76.1874	-2.18165	0.947176	-2.30332	0.0212609	0.34681
ENSMUSG00000032902	CN	WT	1523.37	2439.46	1981.42	-0.679144	0.295405	-2.29903	0.0215033	0.350092
ENSMUSG00000058173	CN	WT	436.06	663.981	550.02	-0.606335	0.263767	-2.29875	0.0215192	0.350092
ENSMUSG00000025980	CN	WT	1846.7	2602.56	2224.63	-0.495081	0.215436	-2.29805	0.0215591	0.350278
ENSMUSG00000032657	CN	WT	1047.85	1474.26	1261.06	-0.492853	0.214579	-2.29683	0.0216282	0.350829
ENSMUSG00000052117	CN	WT	213.223	85.5141	149.368	1.31691	0.573492	2.2963	0.0216585	0.350829
ENSMUSG00000043004	CN	WT	1870.75	1392.81	1631.78	0.425865	0.185509	2.29566	0.0216952	0.350829
ENSMUSG00000029538	CN	WT	1992.47	2652.79	2322.63	-0.412699	0.17983	-2.29494	0.0217363	0.350829
ENSMUSG00000057110	CN	WT	5381.48	4210.92	4796.2	0.353865	0.154237	2.2943	0.0217733	0.350829
ENSMUSG00000074802	CN	WT	1170.47	842.855	1006.66	0.473463	0.20638	2.29414	0.0217827	0.350829
ENSMUSG00000030036	CN	WT	3951.71	5542.43	4747.07	-0.48793	0.212735	-2.29361	0.0218131	0.350829
ENSMUSG00000024670	CN	WT	64.0179	208.761	136.389	-1.70557	0.743667	-2.29346	0.0218215	0.350829
ENSMUSG00000001249	CN	WT	106.91	288.984	197.947	-1.43587	0.626257	-2.29279	0.0218602	0.350992
ENSMUSG00000029436	CN	WT	196.169	71.4654	133.817	1.45664	0.635707	2.29137	0.021942	0.35156
ENSMUSG00000026437	CN	WT	815.612	432.881	624.246	0.913844	0.398853	2.29118	0.0219528	0.35156
ENSMUSG00000015013	CN	WT	360.206	557.698	458.952	-0.630691	0.275633	-2.28816	0.0221283	0.353908
ENSMUSG00000003379	CN	WT	59.0202	217.117	138.069	-1.87791	0.821733	-2.2853	0.0222952	0.355732
ENSMUSG00000058656	CN	WT	370.226	159.601	264.913	1.21369	0.53133	2.28426	0.0223564	0.355732
ENSMUSG00000028468	CN	WT	2908.58	2147.4	2527.99	0.437589	0.191572	2.2842	0.0223596	0.355732
ENSMUSG00000034610	CN	WT	3779.24	2902.24	3340.74	0.380847	0.166776	2.28359	0.0223957	0.355732
ENSMUSG00000026304	CN	WT	240.551	128.593	184.572	0.904119	0.396159	2.28221	0.0224769	0.355732
ENSMUSG00000040586	CN	WT	1008.39	721.559	864.975	0.482653	0.211507	2.28197	0.0224909	0.355732
ENSMUSG00000024150	CN	WT	1382.92	1932.59	1657.75	-0.482448	0.211421	-2.28193	0.0224936	0.355732
ENSMUSG00000009108	CN	WT	152.364	65.7304	109.047	1.21286	0.531601	2.28152	0.0225175	0.355732
ENSMUSG00000001911	CN	WT	4370.86	3386.69	3878.77	0.367898	0.161252	2.28151	0.0225181	0.355732
ENSMUSG00000025330	CN	WT	2487.06	1603.62	2045.34	0.633147	0.27754	2.28128	0.0225319	0.355732
ENSMUSG00000061859	CN	WT	900.875	484.957	692.916	0.893477	0.392352	2.27723	0.0227723	0.357723
ENSMUSG00000032115	CN	WT	4569.44	6895.69	5732.57	-0.593543	0.260693	-2.27679	0.022799	0.357723
ENSMUSG00000040033	CN	WT	1541.27	1083.64	1312.45	0.508384	0.223292	2.27677	0.0228001	0.357723
ENSMUSG00000024952	CN	WT	678.572	948.389	813.481	-0.482986	0.212154	-2.27659	0.022811	0.357723
ENSMUSG00000032076	CN	WT	23.2258	138.587	80.9063	-2.57417	1.13082	-2.27637	0.0228241	0.357723
ENSMUSG00000032122	CN	WT	9.25489	50.584	29.9194	-2.4458	1.0745	-2.27622	0.0228327	0.357723
ENSMUSG00000079227	CN	WT	10.0679	56.3577	33.2128	-2.48746	1.09325	-2.27528	0.022889	0.357925
ENSMUSG00000024855	CN	WT	2932.29	2098.43	2515.36	0.482502	0.212086	2.27503	0.022904	0.357925
ENSMUSG00000049493	CN	WT	247.723	70.8184	159.271	1.80749	0.794953	2.27371	0.0229837	0.358706
ENSMUSG00000001173	CN	WT	3876.62	2676.89	3276.76	0.534042	0.234979	2.27272	0.0230431	0.358706
ENSMUSG00000036136	CN	WT	344.507	153.989	249.248	1.16118	0.510937	2.27265	0.0230474	0.358706
ENSMUSG00000020937	CN	WT	22.6981	98.7581	60.7281	-2.12109	0.933469	-2.27226	0.0230707	0.358706
ENSMUSG00000070544	CN	WT	5661.46	7159.02	6410.24	-0.338523	0.149073	-2.27086	0.0231557	0.359181
ENSMUSG00000044468	CN	WT	331.817	886.638	609.227	-1.41764	0.624337	-2.27064	0.023169	0.359181
ENSMUSG00000030084	CN	WT	493.965	250.998	372.482	0.976603	0.430229	2.26996	0.0232101	0.359181
ENSMUSG00000040434	CN	WT	358.858	201.945	280.401	0.829596	0.365489	2.26982	0.0232182	0.359181
ENSMUSG00000032126	CN	WT	737.492	1180.89	959.191	-0.67926	0.299372	-2.26895	0.0232713	0.359497
ENSMUSG00000004698	CN	WT	425.72	234.451	330.085	0.860656	0.37939	2.26853	0.0232972	0.359497
ENSMUSG00000023830	CN	WT	1303.04	801.364	1052.2	0.701253	0.309376	2.26667	0.0234104	0.360457
ENSMUSG00000037750	CN	WT	615.785	350.54	483.163	0.812732	0.358627	2.26623	0.0234371	0.360457
ENSMUSG00000021660	CN	WT	1194.31	1587.09	1390.7	-0.41012	0.181013	-2.2657	0.0234698	0.360457
ENSMUSG00000046330	CN	WT	206.321	370.787	288.554	-0.846472	0.373622	-2.26559	0.0234768	0.360457
ENSMUSG00000037762	CN	WT	190.351	63.792	127.072	1.57789	0.696671	2.26489	0.0235191	0.360656
ENSMUSG00000079215	CN	WT	2171.64	1637.48	1904.56	0.407082	0.180012	2.26141	0.0237337	0.362964
ENSMUSG00000034902	CN	WT	5392.81	4035.1	4713.95	0.418467	0.185061	2.26124	0.0237446	0.362964
ENSMUSG00000024050	CN	WT	2749.67	1978.95	2364.31	0.474268	0.209759	2.26102	0.0237583	0.362964
ENSMUSG00000068184	CN	WT	301.212	499.384	400.298	-0.728493	0.322581	-2.25833	0.0239252	0.364842
ENSMUSG00000039166	CN	WT	747.345	503.48	625.412	0.56941	0.252166	2.25808	0.0239406	0.364842
ENSMUSG00000002064	CN	WT	1080.83	1496.33	1288.58	-0.468973	0.207748	-2.25742	0.0239821	0.364986
ENSMUSG00000037375	CN	WT	283.319	160.364	221.842	0.820884	0.363726	2.25687	0.0240159	0.364986
ENSMUSG00000029426	CN	WT	2145.08	1601.88	1873.48	0.421522	0.186803	2.2565	0.0240392	0.364986
ENSMUSG00000026341	CN	WT	3745.15	5060.53	4402.84	-0.43408	0.192599	-2.25381	0.0242082	0.367098
ENSMUSG00000006519	CN	WT	1842.29	3188.64	2515.46	-0.791173	0.351281	-2.25225	0.0243063	0.368131
ENSMUSG00000039686	CN	WT	2482.66	1925.5	2204.08	0.366602	0.162846	2.25122	0.0243713	0.368661
ENSMUSG00000032855	CN	WT	3736.27	2469.15	3102.71	0.597515	0.265617	2.24953	0.0244787	0.369413
ENSMUSG00000006715	CN	WT	1030.87	1513.62	1272.25	-0.553656	0.246184	-2.24895	0.0245159	0.369413
ENSMUSG00000034210	CN	WT	1829.77	1284.17	1556.97	0.510522	0.227048	2.24852	0.024543	0.369413
ENSMUSG00000027751	CN	WT	3584.23	2693.5	3138.87	0.412077	0.183273	2.24843	0.0245485	0.369413
ENSMUSG00000041870	CN	WT	25614	20929.4	23271.7	0.291383	0.129614	2.24808	0.0245714	0.369413
ENSMUSG00000061024	CN	WT	1402.16	2003.25	1702.7	-0.514395	0.228919	-2.24706	0.0246363	0.369936
ENSMUSG00000001918	CN	WT	3962.12	5006.63	4484.38	-0.337471	0.150284	-2.24556	0.0247321	0.370922
ENSMUSG00000038975	CN	WT	1961.38	2567.27	2264.33	-0.388277	0.173087	-2.24325	0.0248806	0.37175
ENSMUSG00000023272	CN	WT	1167.46	2288.72	1728.09	-0.970848	0.432786	-2.24325	0.0248806	0.37175
ENSMUSG00000021262	CN	WT	485.385	933.095	709.24	-0.94219	0.420033	-2.24313	0.0248882	0.37175
ENSMUSG00000027454	CN	WT	702.232	1034	868.118	-0.557926	0.248772	-2.24272	0.0249151	0.37175
ENSMUSG00000030064	CN	WT	1033.58	536.958	785.268	0.944556	0.421235	2.24235	0.0249387	0.37175
ENSMUSG00000040524	CN	WT	1397.69	1015.78	1206.74	0.460527	0.20547	2.24134	0.0250041	0.371898
ENSMUSG00000049532	CN	WT	623.657	393.861	508.759	0.662553	0.295992	2.23841	0.0251942	0.371898
ENSMUSG00000025823	CN	WT	2973.21	4561.36	3767.29	-0.617232	0.275774	-2.23818	0.0252092	0.371898
ENSMUSG00000021832	CN	WT	2229.77	2879.51	2554.64	-0.369012	0.164881	-2.23805	0.0252178	0.371898
ENSMUSG00000052031	CN	WT	343.326	546.723	445.025	-0.671812	0.30023	-2.23766	0.0252434	0.371898
ENSMUSG00000074063	CN	WT	980.695	422.697	701.696	1.21442	0.542803	2.23732	0.0252652	0.371898
ENSMUSG00000032216	CN	WT	16856.4	12761.1	14808.8	0.401483	0.179487	2.23684	0.0252966	0.371898
ENSMUSG00000025491	CN	WT	3159.25	2180.22	2669.73	0.535156	0.239262	2.23669	0.0253065	0.371898
ENSMUSG00000020472	CN	WT	2868.82	2196.98	2532.9	0.385069	0.172205	2.23611	0.0253447	0.371898
ENSMUSG00000025597	CN	WT	431.978	212.763	322.371	1.02121	0.45671	2.23601	0.0253509	0.371898
ENSMUSG00000056025	CN	WT	303.928	100.358	202.143	1.59708	0.714347	2.23573	0.0253696	0.371898
ENSMUSG00000109336	CN	WT	1921.08	1359.99	1640.54	0.49842	0.222942	2.23564	0.0253752	0.371898
ENSMUSG00000024483	CN	WT	3393.23	2479.78	2936.51	0.452298	0.202335	2.23539	0.0253915	0.371898
ENSMUSG00000005732	CN	WT	4683.59	6216.46	5450.02	-0.408482	0.182748	-2.23522	0.0254029	0.371898
ENSMUSG00000033488	CN	WT	1259.36	860.926	1060.14	0.548379	0.245366	2.23494	0.025421	0.371898
ENSMUSG00000014551	CN	WT	540.205	859.644	699.925	-0.669742	0.299706	-2.23467	0.0254393	0.371898
ENSMUSG00000030149	CN	WT	32.2531	165.108	98.6805	-2.35171	1.05255	-2.2343	0.0254634	0.371898
ENSMUSG00000006782	CN	WT	1854.15	2480.78	2167.47	-0.420096	0.188068	-2.23375	0.0254997	0.371986
ENSMUSG00000025404	CN	WT	3391.06	2484.3	2937.68	0.448872	0.200996	2.23324	0.0255331	0.372032
ENSMUSG00000004032	CN	WT	249.701	541.602	395.652	-1.11692	0.500613	-2.2311	0.0256742	0.372973
ENSMUSG00000021200	CN	WT	36.0257	136.876	86.4511	-1.92564	0.863199	-2.23082	0.0256932	0.372973
ENSMUSG00000074829	CN	WT	368.077	193.229	280.653	0.92899	0.416476	2.2306	0.0257078	0.372973
ENSMUSG00000018750	CN	WT	629.135	391.663	510.399	0.683824	0.306589	2.23043	0.0257191	0.372973
ENSMUSG00000020936	CN	WT	2423.66	3100.75	2762.21	-0.355426	0.15939	-2.22992	0.0257527	0.37302
ENSMUSG00000021327	CN	WT	1746.31	1302	1524.15	0.423316	0.189929	2.22881	0.0258263	0.373645
ENSMUSG00000016252	CN	WT	3148.5	4635.75	3892.13	-0.557946	0.250427	-2.22798	0.0258819	0.374009
ENSMUSG00000027752	CN	WT	1483.62	2117.18	1800.4	-0.512908	0.230515	-2.22506	0.0260774	0.376372
ENSMUSG00000020307	CN	WT	1196.37	1615.21	1405.79	-0.432815	0.194557	-2.22462	0.0261067	0.376372
ENSMUSG00000037419	CN	WT	590.353	879.551	734.952	-0.575169	0.258693	-2.22336	0.0261914	0.377149
ENSMUSG00000033902	CN	WT	764.858	508.561	636.709	0.588603	0.265127	2.22008	0.0264132	0.379898
ENSMUSG00000050856	CN	WT	249.651	460.492	355.071	-0.882295	0.397527	-2.21946	0.0264553	0.380005
ENSMUSG00000030499	CN	WT	140.832	53.4722	97.1521	1.39551	0.628876	2.21906	0.0264825	0.380005
ENSMUSG00000044197	CN	WT	641.415	419.063	530.239	0.613629	0.276615	2.21835	0.0265309	0.380255
ENSMUSG00000043542	CN	WT	325.853	176.306	251.079	0.885032	0.399048	2.21786	0.0265645	0.380294
ENSMUSG00000038070	CN	WT	1883.46	1352.05	1617.76	0.478197	0.216295	2.21086	0.0270458	0.3862
ENSMUSG00000024921	CN	WT	5912.9	4031.97	4972.43	0.552307	0.249831	2.21072	0.0270551	0.3862
ENSMUSG00000031785	CN	WT	48954.8	38413.1	43683.9	0.349831	0.15826	2.21049	0.0270714	0.3862
ENSMUSG00000029512	CN	WT	3134.31	2186.36	2660.34	0.519485	0.235262	2.20811	0.0272366	0.387284
ENSMUSG00000029661	CN	WT	111.402	45.5278	78.4648	1.29119	0.584753	2.20809	0.0272379	0.387284
ENSMUSG00000030208	CN	WT	2521.51	1333.39	1927.45	0.919434	0.416404	2.20803	0.027242	0.387284
ENSMUSG00000032330	CN	WT	1152.65	1713.27	1432.96	-0.571451	0.258902	-2.20721	0.0272993	0.38765
ENSMUSG00000063229	CN	WT	5025.53	6776.9	5901.21	-0.431359	0.19571	-2.20407	0.0275198	0.390329
ENSMUSG00000028926	CN	WT	349.65	172.957	261.303	1.0158	0.461152	2.20275	0.0276124	0.391142
ENSMUSG00000040061	CN	WT	7212.66	5371.5	6292.08	0.425188	0.193066	2.2023	0.0276444	0.391142
ENSMUSG00000028125	CN	WT	414.737	174.156	294.446	1.2507	0.568012	2.2019	0.0276726	0.391142
ENSMUSG00000028037	CN	WT	587.107	358.724	472.915	0.710654	0.32297	2.20038	0.0277803	0.392213
ENSMUSG00000001380	CN	WT	1961.25	2572.47	2266.86	-0.391371	0.177925	-2.19964	0.0278326	0.392501
ENSMUSG00000026558	CN	WT	4969.69	6304.24	5636.96	-0.343062	0.156056	-2.19832	0.0279264	0.393372
ENSMUSG00000038446	CN	WT	2487.1	1919.34	2203.22	0.374015	0.170231	2.1971	0.0280131	0.393586
ENSMUSG00000020669	CN	WT	116.515	39.9338	78.2244	1.54672	0.70415	2.19657	0.0280509	0.393586
ENSMUSG00000036792	CN	WT	556.459	370.32	463.389	0.587148	0.267309	2.19651	0.0280554	0.393586
ENSMUSG00000059554	CN	WT	638.521	411.903	525.212	0.631808	0.287668	2.19631	0.0280698	0.393586
ENSMUSG00000040111	CN	WT	2328.08	1425.09	1876.59	0.708021	0.322792	2.19342	0.0282768	0.396037
ENSMUSG00000004789	CN	WT	4072.05	5055.79	4563.92	-0.312178	0.142408	-2.19213	0.0283701	0.396426
ENSMUSG00000027613	CN	WT	2754.71	3595.04	3174.88	-0.383989	0.175194	-2.19179	0.0283944	0.396426
ENSMUSG00000021037	CN	WT	3042.87	4002.68	3522.78	-0.395472	0.180441	-2.1917	0.0284015	0.396426
ENSMUSG00000050545	CN	WT	32.6504	90.985	61.8177	-1.47977	0.676097	-2.18869	0.0286193	0.396839
ENSMUSG00000017737	CN	WT	297.911	65.2133	181.562	2.19258	1.00179	2.18866	0.0286217	0.396839
ENSMUSG00000041859	CN	WT	7951.96	10309.5	9130.74	-0.374511	0.171153	-2.18817	0.0286575	0.396839
ENSMUSG00000035067	CN	WT	168.253	79.5786	123.916	1.07909	0.493156	2.18812	0.0286608	0.396839
ENSMUSG00000024537	CN	WT	951.796	1391.98	1171.89	-0.548437	0.250694	-2.18767	0.0286934	0.396839
ENSMUSG00000024533	CN	WT	294.413	732.408	513.411	-1.31552	0.601388	-2.18748	0.0287078	0.396839
ENSMUSG00000027661	CN	WT	163.946	76.8977	120.422	1.09188	0.499161	2.18743	0.0287114	0.396839
ENSMUSG00000026669	CN	WT	1425.97	2035.57	1730.77	-0.513187	0.234616	-2.18735	0.0287167	0.396839
ENSMUSG00000047153	CN	WT	2255.82	1685.09	1970.46	0.420606	0.192352	2.18665	0.0287679	0.396839
ENSMUSG00000039994	CN	WT	2644.28	3553.57	3098.92	-0.426506	0.195064	-2.1865	0.0287791	0.396839
ENSMUSG00000038517	CN	WT	1927.68	1130.36	1529.02	0.770176	0.352258	2.1864	0.0287864	0.396839
ENSMUSG00000006344	CN	WT	1230.1	900.67	1065.38	0.449909	0.205881	2.18529	0.0288679	0.397517
ENSMUSG00000018909	CN	WT	3704.39	2845.85	3275.12	0.380192	0.174046	2.18443	0.0289303	0.397528
ENSMUSG00000022437	CN	WT	3283.22	4250.3	3766.76	-0.372431	0.17052	-2.18409	0.0289556	0.397528
ENSMUSG00000003573	CN	WT	1260.74	926.558	1093.65	0.44425	0.203416	2.18395	0.0289659	0.397528
ENSMUSG00000052917	CN	WT	1249.87	930.653	1090.26	0.425464	0.194885	2.18315	0.0290245	0.397888
ENSMUSG00000033955	CN	WT	997.364	588.32	792.842	0.761807	0.349097	2.18222	0.0290934	0.398388
ENSMUSG00000027221	CN	WT	78.8818	340.1	209.491	-2.10638	0.966176	-2.18012	0.0292488	0.398651
ENSMUSG00000030104	CN	WT	1742.14	3115.41	2428.78	-0.838352	0.384586	-2.17988	0.029266	0.398651
ENSMUSG00000039205	CN	WT	3351.69	2496.11	2923.9	0.425043	0.195018	2.17951	0.029294	0.398651
ENSMUSG00000042737	CN	WT	857.592	1259.75	1058.67	-0.554381	0.254387	-2.17929	0.0293105	0.398651
ENSMUSG00000041439	CN	WT	985.421	672.778	829.1	0.551036	0.252864	2.17918	0.0293185	0.398651
ENSMUSG00000026471	CN	WT	498.599	314.187	406.393	0.665548	0.305431	2.17905	0.0293282	0.398651
ENSMUSG00000053617	CN	WT	784.326	527.289	655.808	0.573246	0.263097	2.17884	0.0293438	0.398651
ENSMUSG00000053931	CN	WT	480.898	736.649	608.774	-0.616008	0.282795	-2.17828	0.0293852	0.398651
ENSMUSG00000090019	CN	WT	2250.78	1648.41	1949.6	0.449375	0.206382	2.1774	0.0294511	0.398651
ENSMUSG00000052749	CN	WT	295.896	174.87	235.383	0.758853	0.34853	2.1773	0.0294585	0.398651
ENSMUSG00000006378	CN	WT	288.809	462.951	375.88	-0.680162	0.31241	-2.17715	0.0294696	0.398651
ENSMUSG00000056305	CN	WT	1700.38	2341.52	2020.95	-0.4614	0.212067	-2.17572	0.029576	0.39965
ENSMUSG00000026672	CN	WT	277.794	636.467	457.13	-1.19646	0.550207	-2.17457	0.0296627	0.400155
ENSMUSG00000030662	CN	WT	6073.38	7705.98	6889.68	-0.343572	0.158011	-2.17435	0.0296785	0.400155
ENSMUSG00000032067	CN	WT	2084.95	1546.02	1815.48	0.43121	0.198427	2.17314	0.0297698	0.400946
ENSMUSG00000032462	CN	WT	327.147	544.913	436.03	-0.735896	0.338736	-2.17247	0.0298199	0.401181
ENSMUSG00000038524	CN	WT	691.339	444.413	567.876	0.637063	0.293408	2.17125	0.0299123	0.401983
ENSMUSG00000026357	CN	WT	3768.45	2799.83	3284.14	0.428449	0.197521	2.16914	0.0300723	0.403692
ENSMUSG00000061882	CN	WT	221.152	102.275	161.713	1.11094	0.512295	2.16857	0.0301157	0.403833
ENSMUSG00000020609	CN	WT	105.75	38.4032	72.0765	1.46301	0.674882	2.1678	0.030174	0.403897
ENSMUSG00000025630	CN	WT	3672.27	4836.97	4254.62	-0.39731	0.183305	-2.16748	0.0301982	0.403897
ENSMUSG00000042766	CN	WT	336.966	189.144	263.055	0.832465	0.384119	2.16721	0.0302191	0.403897
ENSMUSG00000037994	CN	WT	127.454	54.0598	90.7569	1.23632	0.570595	2.16672	0.0302562	0.403953
ENSMUSG00000020812	CN	WT	945.284	1299.08	1122.18	-0.458376	0.211663	-2.16559	0.0303425	0.404665
ENSMUSG00000000682	CN	WT	999.561	1915.26	1457.41	-0.937748	0.433137	-2.16501	0.0303868	0.404817
ENSMUSG00000036882	CN	WT	1305.55	961.03	1133.29	0.441732	0.204186	2.16339	0.0305115	0.405932
ENSMUSG00000055762	CN	WT	3251.49	4105.48	3678.48	-0.336411	0.155549	-2.16273	0.0305619	0.405932
ENSMUSG00000005580	CN	WT	432.275	225.145	328.71	0.940658	0.43503	2.16228	0.0305965	0.405932
ENSMUSG00000060036	CN	WT	1320.06	1733.69	1526.88	-0.393428	0.181978	-2.16195	0.0306222	0.405932
ENSMUSG00000047394	CN	WT	593.449	369.543	481.496	0.683154	0.316016	2.16177	0.0306358	0.405932
ENSMUSG00000015647	CN	WT	334.631	178.262	256.446	0.90762	0.42021	2.15992	0.0307791	0.406644
ENSMUSG00000036356	CN	WT	1270.87	932.099	1101.48	0.447161	0.207032	2.15987	0.030783	0.406644
ENSMUSG00000080316	CN	WT	97.1849	30.8279	64.0064	1.65391	0.765775	2.15979	0.0307888	0.406644
ENSMUSG00000034780	CN	WT	51.7309	9.90774	30.8193	2.38227	1.10479	2.15631	0.0310595	0.409334
ENSMUSG00000028088	CN	WT	405.834	257.478	331.656	0.656104	0.30435	2.15576	0.0311027	0.409334
ENSMUSG00000037572	CN	WT	1472.39	1978.55	1725.47	-0.426443	0.197873	-2.15514	0.0311511	0.409334
ENSMUSG00000062646	CN	WT	978.356	708.668	843.512	0.464985	0.215767	2.15503	0.0311597	0.409334
ENSMUSG00000022565	CN	WT	6457.89	4879.5	5668.7	0.4043	0.187619	2.15489	0.0311701	0.409334
ENSMUSG00000066036	CN	WT	8101.08	6131.47	7116.27	0.401811	0.186489	2.15461	0.0311924	0.409334
ENSMUSG00000020368	CN	WT	11976	14617.4	13296.7	-0.287531	0.133488	-2.15397	0.0312423	0.409551
ENSMUSG00000040229	CN	WT	18.1014	62.6762	40.3888	-1.79106	0.831738	-2.1534	0.0312873	0.409703
ENSMUSG00000042439	CN	WT	859.041	402.388	630.714	1.09413	0.508312	2.15248	0.0313594	0.41021
ENSMUSG00000016756	CN	WT	198.78	431.812	315.296	-1.11794	0.520144	-2.14929	0.0316113	0.413066
ENSMUSG00000021569	CN	WT	775.227	1168.91	972.069	-0.592264	0.275623	-2.14882	0.0316487	0.413115
ENSMUSG00000032512	CN	WT	1705.06	1308.39	1506.73	0.381887	0.177886	2.1468	0.031809	0.414766
ENSMUSG00000008226	CN	WT	193.113	357.554	275.333	-0.889276	0.414487	-2.14549	0.0319139	0.415399
ENSMUSG00000027423	CN	WT	7475.5	9645.74	8560.62	-0.367679	0.171397	-2.14518	0.0319381	0.415399
ENSMUSG00000039128	CN	WT	1442.39	2079.24	1760.81	-0.527312	0.245842	-2.14492	0.0319589	0.415399
ENSMUSG00000032503	CN	WT	296.947	477.751	387.349	-0.685604	0.319948	-2.14286	0.0321243	0.416307
ENSMUSG00000028228	CN	WT	2018.02	1526.09	1772.06	0.403367	0.188246	2.14277	0.0321316	0.416307
ENSMUSG00000000088	CN	WT	1456.25	2125.38	1790.81	-0.545187	0.254441	-2.14269	0.032138	0.416307
ENSMUSG00000029417	CN	WT	24.9134	138.27	81.5918	-2.47017	1.15301	-2.14236	0.0321644	0.416307
ENSMUSG00000034647	CN	WT	1529.26	2000.91	1765.09	-0.387905	0.181142	-2.14144	0.0322388	0.41683
ENSMUSG00000031974	CN	WT	703.096	998.474	850.785	-0.505517	0.236246	-2.13979	0.032372	0.417237
ENSMUSG00000024082	CN	WT	534.115	824.227	679.171	-0.626251	0.292717	-2.13944	0.0324002	0.417237
ENSMUSG00000021675	CN	WT	63.3167	163.073	113.195	-1.36739	0.639144	-2.1394	0.0324031	0.417237
ENSMUSG00000060121	CN	WT	407.59	597.293	502.442	-0.55132	0.257702	-2.13937	0.0324061	0.417237
ENSMUSG00000003282	CN	WT	215.958	93.6134	154.786	1.20476	0.56332	2.13867	0.0324621	0.41752
ENSMUSG00000034341	CN	WT	3335.26	2483	2909.13	0.425691	0.199199	2.13702	0.0325966	0.418532
ENSMUSG00000046876	CN	WT	1076.95	713.826	895.389	0.593002	0.27758	2.13633	0.0326528	0.418532
ENSMUSG00000057058	CN	WT	63.0425	199.377	131.21	-1.6586	0.776485	-2.13604	0.0326761	0.418532
ENSMUSG00000034312	CN	WT	2143.95	1475.56	1809.76	0.538828	0.252309	2.13558	0.0327133	0.418532
ENSMUSG00000024451	CN	WT	793.423	1431.06	1112.24	-0.850718	0.398416	-2.13525	0.0327405	0.418532
ENSMUSG00000040219	CN	WT	184.667	92.069	138.368	1.00432	0.470364	2.13519	0.0327452	0.418532
ENSMUSG00000015533	CN	WT	233.084	123.291	178.188	0.918183	0.430333	2.13366	0.032871	0.41903
ENSMUSG00000037239	CN	WT	533.077	299.72	416.398	0.829884	0.389118	2.13273	0.0329467	0.41903
ENSMUSG00000021846	CN	WT	815.317	546.957	681.137	0.575885	0.270026	2.1327	0.0329491	0.41903
ENSMUSG00000002617	CN	WT	557.742	341.38	449.561	0.707517	0.331749	2.13269	0.0329504	0.41903
ENSMUSG00000038900	CN	WT	1114.7	1498.51	1306.61	-0.426738	0.200099	-2.13263	0.0329547	0.41903
ENSMUSG00000021607	CN	WT	988.375	1485.65	1237.01	-0.587799	0.275937	-2.13019	0.0331559	0.421151
ENSMUSG00000038762	CN	WT	4535.35	5745.26	5140.3	-0.341116	0.160182	-2.12956	0.0332083	0.421382
ENSMUSG00000035262	CN	WT	3.43306	28.9739	16.2035	-3.09176	1.45331	-2.1274	0.0333869	0.423106
ENSMUSG00000025314	CN	WT	580.761	352.387	466.574	0.720757	0.338848	2.12708	0.0334131	0.423106
ENSMUSG00000000093	CN	WT	31.6024	5.46405	18.5332	2.53439	1.19176	2.1266	0.0334534	0.423139
ENSMUSG00000070720	CN	WT	115.163	37.7382	76.4507	1.60929	0.756878	2.12622	0.0334846	0.423139
ENSMUSG00000031232	CN	WT	2062.28	2919.17	2490.73	-0.501036	0.235699	-2.12575	0.0335244	0.423207
ENSMUSG00000026914	CN	WT	1927.97	2652.25	2290.11	-0.459897	0.216422	-2.125	0.0335867	0.423558
ENSMUSG00000027642	CN	WT	7739.42	10243.6	8991.53	-0.404335	0.190319	-2.12452	0.0336267	0.423628
ENSMUSG00000029153	CN	WT	524.416	343.619	434.018	0.610232	0.287465	2.1228	0.0337703	0.424649
ENSMUSG00000038683	CN	WT	1822.39	2509.52	2165.96	-0.461291	0.217335	-2.12249	0.0337968	0.424649
ENSMUSG00000026646	CN	WT	276.685	433.506	355.095	-0.64843	0.30553	-2.12231	0.0338115	0.424649
ENSMUSG00000026770	CN	WT	12.6916	71.4087	42.0502	-2.4849	1.17137	-2.12137	0.0338905	0.425206
ENSMUSG00000045917	CN	WT	361.157	578.074	469.615	-0.677795	0.319642	-2.12048	0.0339655	0.425228
ENSMUSG00000051379	CN	WT	38.1758	7.2725	22.7241	2.39275	1.1287	2.11991	0.0340136	0.425228
ENSMUSG00000030246	CN	WT	796.352	454.819	625.585	0.80855	0.381423	2.11982	0.0340211	0.425228
ENSMUSG00000074519	CN	WT	54.9979	15.0165	35.0072	1.87404	0.884102	2.11971	0.0340307	0.425228
ENSMUSG00000033014	CN	WT	2444.01	1870.2	2157.11	0.385986	0.182214	2.11832	0.0341484	0.426265
ENSMUSG00000037376	CN	WT	1261.84	1699.14	1480.49	-0.429273	0.202771	-2.11704	0.0342567	0.426993
ENSMUSG00000019935	CN	WT	118.289	20.2939	69.2913	2.54023	1.20003	2.11681	0.0342762	0.426993
ENSMUSG00000044340	CN	WT	800.309	538.418	669.363	0.571928	0.270339	2.1156	0.0343791	0.427713
ENSMUSG00000040354	CN	WT	1787.42	2517.69	2152.56	-0.494027	0.233566	-2.11515	0.034417	0.427713
ENSMUSG00000040891	CN	WT	60.4618	14.151	37.3064	2.09582	0.99098	2.1149	0.0344385	0.427713
ENSMUSG00000045039	CN	WT	1942.92	1323.73	1633.32	0.553372	0.261817	2.11359	0.0345507	0.427834
ENSMUSG00000070394	CN	WT	1010.66	1400.59	1205.63	-0.470405	0.22259	-2.11332	0.0345731	0.427834
ENSMUSG00000010066	CN	WT	144.959	51.1011	98.0299	1.5043	0.711973	2.11286	0.0346128	0.427834
ENSMUSG00000007817	CN	WT	7177.08	5496.6	6336.84	0.384836	0.182156	2.11267	0.0346288	0.427834
ENSMUSG00000037847	CN	WT	286.753	164.6	225.677	0.801057	0.379192	2.11254	0.0346405	0.427834
ENSMUSG00000054408	CN	WT	3286.42	4623.21	3954.81	-0.492211	0.233017	-2.11234	0.0346572	0.427834
ENSMUSG00000050668	CN	WT	320.852	520.385	420.618	-0.698582	0.33085	-2.11147	0.0347316	0.427921
ENSMUSG00000041702	CN	WT	1521.82	1140.47	1331.15	0.416044	0.197042	2.11145	0.034734	0.427921
ENSMUSG00000089876	CN	WT	91.2474	28.7029	59.9751	1.6664	0.789639	2.11033	0.03483	0.428213
ENSMUSG00000009628	CN	WT	53.1332	10.6502	31.8917	2.32304	1.10101	2.10993	0.0348643	0.428213
ENSMUSG00000036299	CN	WT	800.48	1118.99	959.736	-0.482825	0.228848	-2.10981	0.0348749	0.428213
ENSMUSG00000038267	CN	WT	51.384	147.578	99.4809	-1.52535	0.72307	-2.10955	0.0348971	0.428213
ENSMUSG00000032265	CN	WT	482.643	1030.16	756.4	-1.09318	0.518394	-2.10879	0.0349628	0.428318
ENSMUSG00000059852	CN	WT	71.4769	223.524	147.501	-1.64465	0.7801	-2.10826	0.0350084	0.428318
ENSMUSG00000022551	CN	WT	2915.7	3822.86	3369.28	-0.390741	0.18534	-2.10824	0.0350103	0.428318
ENSMUSG00000021285	CN	WT	2729.31	2141.5	2435.4	0.35002	0.166092	2.10739	0.0350841	0.428554
ENSMUSG00000019808	CN	WT	453.941	280.904	367.422	0.69305	0.328895	2.10721	0.0350994	0.428554
ENSMUSG00000041642	CN	WT	3049.54	2239.76	2644.65	0.44522	0.211611	2.10395	0.0353826	0.431583
ENSMUSG00000014498	CN	WT	2354.21	1715.03	2034.62	0.456718	0.217164	2.1031	0.0354566	0.431688
ENSMUSG00000015854	CN	WT	10.1258	55.6471	32.8864	-2.46169	1.1707	-2.10275	0.0354876	0.431688
ENSMUSG00000027650	CN	WT	1490.88	1141.55	1316.22	0.385092	0.183157	2.10252	0.0355077	0.431688
ENSMUSG00000006154	CN	WT	1081.16	606.45	843.806	0.834136	0.396783	2.10225	0.0355318	0.431688
ENSMUSG00000034522	CN	WT	2571.97	1853.89	2212.93	0.472162	0.224798	2.10038	0.035695	0.433243
ENSMUSG00000060992	CN	WT	3189.56	4137.97	3663.77	-0.375444	0.178817	-2.0996	0.0357641	0.433394
ENSMUSG00000007721	CN	WT	1161.88	1621.91	1391.89	-0.480979	0.229099	-2.09944	0.035778	0.433394
ENSMUSG00000053453	CN	WT	1446.92	1985.83	1716.37	-0.456809	0.217923	-2.0962	0.0360643	0.435955
ENSMUSG00000038914	CN	WT	4218.27	3288.34	3753.31	0.359157	0.171339	2.09619	0.0360657	0.435955
ENSMUSG00000028337	CN	WT	6763.66	5523	6143.33	0.292412	0.13952	2.09585	0.0360959	0.435955
ENSMUSG00000026495	CN	WT	207.007	102.617	154.812	1.01129	0.482663	2.09522	0.0361511	0.436193
ENSMUSG00000025163	CN	WT	100.575	226.595	163.585	-1.17087	0.559139	-2.09406	0.0362543	0.436233
ENSMUSG00000053604	CN	WT	2029.98	2744.9	2387.44	-0.435148	0.20784	-2.09367	0.0362898	0.436233
ENSMUSG00000018340	CN	WT	2281.63	3501.44	2891.53	-0.617665	0.295034	-2.09354	0.036301	0.436233
ENSMUSG00000024194	CN	WT	1344.81	1847.64	1596.23	-0.458008	0.218787	-2.0934	0.0363139	0.436233
ENSMUSG00000006392	CN	WT	735.558	1045.04	890.301	-0.506834	0.242145	-2.0931	0.0363403	0.436233
ENSMUSG00000027397	CN	WT	1709.11	2747.11	2228.11	-0.684616	0.327174	-2.09252	0.0363924	0.436233
ENSMUSG00000023088	CN	WT	4350.16	3298.1	3824.13	0.399296	0.190832	2.0924	0.0364031	0.436233
ENSMUSG00000073616	CN	WT	831.002	1230.13	1030.57	-0.565407	0.270273	-2.09199	0.0364395	0.436244
ENSMUSG00000040407	CN	WT	3196.39	2319.17	2757.78	0.462741	0.221281	2.09119	0.0365107	0.43667
ENSMUSG00000028737	CN	WT	279.504	464.996	372.25	-0.733238	0.350728	-2.09062	0.0365625	0.436865
ENSMUSG00000011008	CN	WT	846.58	538.777	692.679	0.652258	0.312171	2.08943	0.0366693	0.437306
ENSMUSG00000040296	CN	WT	2052.52	1413.34	1732.93	0.538343	0.257683	2.08916	0.036693	0.437306
ENSMUSG00000026670	CN	WT	1646.16	2099.77	1872.96	-0.351259	0.168145	-2.08902	0.0367062	0.437306
ENSMUSG00000006241	CN	WT	53.3644	13.5246	33.4445	1.97872	0.947813	2.08767	0.0368278	0.438083
ENSMUSG00000034639	CN	WT	212.713	107.771	160.242	0.979673	0.469304	2.0875	0.0368428	0.438083
ENSMUSG00000035629	CN	WT	1212.04	908.241	1060.14	0.416252	0.199497	2.08651	0.0369322	0.438722
ENSMUSG00000015461	CN	WT	2277.41	3008.16	2642.79	-0.40127	0.192359	-2.08605	0.036974	0.438776
ENSMUSG00000027327	CN	WT	1042.39	1384.18	1213.29	-0.409289	0.196238	-2.08567	0.0370082	0.438776
ENSMUSG00000058230	CN	WT	1033.76	683.568	858.666	0.596357	0.286087	2.08453	0.0371118	0.43958
ENSMUSG00000022587	CN	WT	17879.4	23241.8	20560.6	-0.378376	0.181594	-2.08364	0.0371928	0.440115
ENSMUSG00000045078	CN	WT	3257.79	2569.56	2913.68	0.342355	0.164372	2.0828	0.0372697	0.4406
ENSMUSG00000037646	CN	WT	2613.31	1930.6	2271.95	0.436634	0.209838	2.08081	0.037451	0.441785
ENSMUSG00000048852	CN	WT	129.026	57.7542	93.39	1.15891	0.557119	2.08019	0.0375083	0.441785
ENSMUSG00000068227	CN	WT	62.8186	299.167	180.993	-2.24947	1.0814	-2.08014	0.037513	0.441785
ENSMUSG00000009687	CN	WT	7310.31	5890.63	6600.47	0.311539	0.149769	2.08013	0.0375138	0.441785
ENSMUSG00000047721	CN	WT	1218.89	1774.88	1496.89	-0.54176	0.260801	-2.07729	0.0377745	0.443579
ENSMUSG00000006301	CN	WT	1599.81	1207.87	1403.84	0.405253	0.1951	2.07716	0.0377869	0.443579
ENSMUSG00000036501	CN	WT	1687.5	1254.44	1470.97	0.427704	0.205923	2.07701	0.0378007	0.443579
ENSMUSG00000080268	CN	WT	1185.38	1587.57	1386.47	-0.421117	0.202795	-2.07656	0.0378422	0.443579
ENSMUSG00000073008	CN	WT	16.3597	92.5585	54.4591	-2.49378	1.20103	-2.07636	0.0378602	0.443579
ENSMUSG00000051550	CN	WT	1119.52	792.271	955.897	0.498356	0.240042	2.07612	0.0378828	0.443579
ENSMUSG00000104713	CN	WT	82.7515	25.4731	54.1123	1.69975	0.818967	2.07548	0.0379419	0.443765
ENSMUSG00000005371	CN	WT	2042.96	1579.17	1811.07	0.371434	0.178998	2.07507	0.0379802	0.443765
ENSMUSG00000033793	CN	WT	1328.87	1710.37	1519.62	-0.364002	0.175473	-2.0744	0.0380419	0.443765
ENSMUSG00000044199	CN	WT	1872.57	1438.84	1655.7	0.380238	0.183301	2.07439	0.0380432	0.443765
ENSMUSG00000039043	CN	WT	6.2265	35.8205	21.0235	-2.53316	1.22187	-2.07318	0.0381553	0.44465
ENSMUSG00000047777	CN	WT	800.169	577.418	688.794	0.470879	0.227394	2.07077	0.0383807	0.446685
ENSMUSG00000058174	CN	WT	76.4057	21.1138	48.7597	1.85333	0.895381	2.06988	0.0384632	0.446685
ENSMUSG00000029507	CN	WT	1526.23	1976.06	1751.15	-0.372712	0.180109	-2.06937	0.0385112	0.446685
ENSMUSG00000014496	CN	WT	5576.58	4413.69	4995.14	0.337362	0.163038	2.06922	0.0385256	0.446685
ENSMUSG00000057497	CN	WT	354.977	540.665	447.821	-0.6071	0.293441	-2.0689	0.0385553	0.446685
ENSMUSG00000002825	CN	WT	737.098	1039.28	888.188	-0.495239	0.23938	-2.06884	0.0385613	0.446685
ENSMUSG00000035498	CN	WT	484.93	244.946	364.938	0.985045	0.476191	2.06859	0.0385844	0.446685
ENSMUSG00000020180	CN	WT	2720.51	3604.91	3162.71	-0.406117	0.196368	-2.06814	0.0386269	0.446756
ENSMUSG00000046598	CN	WT	82.7159	189.964	136.34	-1.19708	0.579187	-2.06683	0.0387504	0.447727
ENSMUSG00000052914	CN	WT	719.433	505.686	612.56	0.508912	0.246315	2.0661	0.038819	0.447727
ENSMUSG00000055733	CN	WT	527.873	263.974	395.923	0.999514	0.483846	2.06577	0.0388502	0.447727
ENSMUSG00000030830	CN	WT	2732.66	4009.03	3370.85	-0.552703	0.267645	-2.06506	0.0389177	0.447727
ENSMUSG00000051212	CN	WT	60.5959	180.944	120.77	-1.57591	0.763136	-2.06504	0.0389191	0.447727
ENSMUSG00000009376	CN	WT	102.27	240.94	171.605	-1.23454	0.597862	-2.06493	0.0389296	0.447727
ENSMUSG00000045826	CN	WT	6796.72	5450.83	6123.77	0.318332	0.154205	2.06434	0.0389853	0.447948
ENSMUSG00000032898	CN	WT	1476.15	1131.19	1303.67	0.383842	0.186052	2.06309	0.0391044	0.448897
ENSMUSG00000027999	CN	WT	538.531	815.217	676.874	-0.598652	0.290316	-2.06207	0.039201	0.449586
ENSMUSG00000031698	CN	WT	30.2149	146.553	88.3841	-2.27502	1.10385	-2.06099	0.039304	0.450346
ENSMUSG00000040606	CN	WT	159.226	72.0987	115.662	1.1427	0.554661	2.06018	0.0393811	0.450494
ENSMUSG00000021290	CN	WT	1220.41	1830.41	1525.41	-0.584487	0.28372	-2.06009	0.0393903	0.450494
ENSMUSG00000020895	CN	WT	292.943	463.901	378.422	-0.662613	0.321777	-2.05923	0.0394721	0.450747
ENSMUSG00000002980	CN	WT	453.805	187.9	320.853	1.27262	0.618136	2.05881	0.0395126	0.450747
ENSMUSG00000027351	CN	WT	2174.94	1575.27	1875.1	0.465146	0.226092	2.05733	0.0396541	0.450747
ENSMUSG00000044308	CN	WT	2096.51	1548.28	1822.39	0.437066	0.21247	2.05707	0.0396799	0.450747
ENSMUSG00000022474	CN	WT	509.108	743.844	626.476	-0.546747	0.265828	-2.05676	0.0397089	0.450747
ENSMUSG00000003227	CN	WT	186.34	74.6427	130.491	1.32035	0.641961	2.05675	0.0397103	0.450747
ENSMUSG00000056737	CN	WT	2996.43	2327.92	2662.17	0.364379	0.177185	2.05649	0.0397355	0.450747
ENSMUSG00000025246	CN	WT	3734.5	2786.2	3260.35	0.422469	0.205509	2.05572	0.0398094	0.450747
ENSMUSG00000020440	CN	WT	2413.78	3153.66	2783.72	-0.385491	0.187522	-2.0557	0.0398111	0.450747
ENSMUSG00000009092	CN	WT	91.1466	361.528	226.337	-1.98738	0.966786	-2.05565	0.0398158	0.450747
ENSMUSG00000032580	CN	WT	5583.27	4539.62	5061.44	0.298465	0.145192	2.05565	0.039816	0.450747
ENSMUSG00000054951	CN	WT	225.444	101.403	163.424	1.15127	0.560405	2.05435	0.0399418	0.45165
ENSMUSG00000027219	CN	WT	464.62	830.543	647.582	-0.83711	0.407596	-2.05377	0.0399975	0.45165
ENSMUSG00000037355	CN	WT	885.263	518.426	701.844	0.77144	0.375637	2.05369	0.0400061	0.45165
ENSMUSG00000021493	CN	WT	1221.4	836.758	1029.08	0.545243	0.265605	2.05283	0.0400891	0.451934
ENSMUSG00000034382	CN	WT	462.299	280.475	371.387	0.721683	0.351583	2.05267	0.0401049	0.451934
ENSMUSG00000030792	CN	WT	998.839	701.326	850.082	0.510327	0.248737	2.05168	0.0402012	0.452382
ENSMUSG00000042345	CN	WT	673.242	953.244	813.243	-0.50147	0.244441	-2.0515	0.0402183	0.452382
ENSMUSG00000023206	CN	WT	582.872	379.359	481.115	0.619741	0.302343	2.0498	0.0403841	0.453831
ENSMUSG00000041378	CN	WT	2.90906	31.5704	17.2397	-3.45885	1.68795	-2.04915	0.0404478	0.454132
ENSMUSG00000024143	CN	WT	459.993	271.609	365.801	0.759839	0.371027	2.04793	0.0405667	0.455051
ENSMUSG00000050608	CN	WT	2296.39	3205.42	2750.91	-0.480907	0.235003	-2.04639	0.0407183	0.456334
ENSMUSG00000006315	CN	WT	1348.92	1995	1671.96	-0.564367	0.275948	-2.0452	0.0408355	0.456981
ENSMUSG00000031818	CN	WT	7683.1	10129.7	8906.41	-0.398749	0.195034	-2.04451	0.0409031	0.456981
ENSMUSG00000108929	CN	WT	84.0381	29.9624	57.0003	1.48566	0.726661	2.0445	0.0409043	0.456981
ENSMUSG00000028459	CN	WT	1449.86	1114.4	1282.13	0.379701	0.185761	2.04404	0.04095	0.456981
ENSMUSG00000017119	CN	WT	3429.67	2672.7	3051.18	0.359589	0.175932	2.04391	0.0409625	0.456981
ENSMUSG00000020706	CN	WT	2832.97	3607.44	3220.21	-0.348761	0.170665	-2.04354	0.0409992	0.456981
ENSMUSG00000078348	CN	WT	2506.26	3469.18	2987.72	-0.468879	0.229546	-2.04264	0.041088	0.457555
ENSMUSG00000037826	CN	WT	489.42	327.04	408.23	0.581321	0.284944	2.04013	0.0413378	0.45909
ENSMUSG00000004552	CN	WT	601.328	897.747	749.537	-0.57866	0.28364	-2.04012	0.0413379	0.45909
ENSMUSG00000062627	CN	WT	1248.25	921.564	1084.91	0.437454	0.214425	2.04012	0.0413379	0.45909
ENSMUSG00000016319	CN	WT	2374.84	3271.78	2823.31	-0.462032	0.226571	-2.03924	0.0414261	0.45938
ENSMUSG00000057841	CN	WT	1392.48	1872.33	1632.4	-0.42687	0.209358	-2.03895	0.0414553	0.45938
ENSMUSG00000078853	CN	WT	970.966	711.423	841.195	0.448726	0.2201	2.03874	0.0414762	0.45938
ENSMUSG00000002668	CN	WT	1941.25	1295.09	1618.17	0.58391	0.286477	2.03825	0.0415253	0.45951
ENSMUSG00000012114	CN	WT	2841.49	2147.66	2494.57	0.403985	0.198372	2.0365	0.0417005	0.461022
ENSMUSG00000048142	CN	WT	177.45	297.567	237.509	-0.746422	0.366588	-2.03613	0.0417371	0.461022
ENSMUSG00000055485	CN	WT	1447.04	916.899	1181.97	0.657881	0.323216	2.03542	0.0418081	0.461392
ENSMUSG00000030588	CN	WT	1132.59	1526.55	1329.57	-0.430253	0.211468	-2.0346	0.0418915	0.461897
ENSMUSG00000024747	CN	WT	27.4104	101.16	64.285	-1.88662	0.927906	-2.03321	0.0420315	0.462336
ENSMUSG00000063698	CN	WT	253.795	129.24	191.517	0.972302	0.478284	2.0329	0.0420628	0.462336
ENSMUSG00000015806	CN	WT	1705.38	2366.63	2036	-0.472651	0.23252	-2.03273	0.0420794	0.462336
ENSMUSG00000051721	CN	WT	332.98	193.887	263.434	0.779723	0.383588	2.03271	0.0420818	0.462336
ENSMUSG00000032598	CN	WT	301.067	484.313	392.69	-0.686046	0.337682	-2.03163	0.0421911	0.463009
ENSMUSG00000038690	CN	WT	1429.13	2054.49	1741.81	-0.523333	0.257712	-2.03069	0.0422862	0.463009
ENSMUSG00000020777	CN	WT	2189.68	1597.3	1893.49	0.454983	0.224059	2.03064	0.0422915	0.463009
ENSMUSG00000024773	CN	WT	2861.78	2211.41	2536.59	0.371944	0.183196	2.03031	0.0423254	0.463009
ENSMUSG00000022197	CN	WT	217.086	114.629	165.858	0.921866	0.454066	2.03024	0.0423316	0.463009
ENSMUSG00000048534	CN	WT	44.4749	161.206	102.841	-1.85479	0.914533	-2.02813	0.0425474	0.464823
ENSMUSG00000028019	CN	WT	62.9662	16.5083	39.7372	1.93298	0.953205	2.02787	0.0425731	0.464823
ENSMUSG00000029204	CN	WT	1626.73	2189.38	1908.05	-0.428242	0.211224	-2.02744	0.0426178	0.464897
ENSMUSG00000028860	CN	WT	1225.97	818.795	1022.38	0.58245	0.28752	2.02577	0.042788	0.465536
ENSMUSG00000004263	CN	WT	466.368	315.032	390.7	0.565896	0.279378	2.02556	0.0428099	0.465536
ENSMUSG00000032577	CN	WT	2962.23	4010.28	3486.26	-0.436791	0.215642	-2.02554	0.0428119	0.465536
ENSMUSG00000000028	CN	WT	1138.82	1578.71	1358.77	-0.470767	0.232474	-2.02503	0.0428643	0.465536
ENSMUSG00000019124	CN	WT	104.705	44.9333	74.8193	1.22145	0.603377	2.02436	0.042933	0.465536
ENSMUSG00000024099	CN	WT	2113.37	2900.49	2506.93	-0.456729	0.225624	-2.02429	0.0429399	0.465536
ENSMUSG00000026199	CN	WT	1201.12	902.122	1051.62	0.412853	0.203951	2.02428	0.0429416	0.465536
ENSMUSG00000075289	CN	WT	1125.1	682.725	903.911	0.720497	0.356017	2.02377	0.0429935	0.465548
ENSMUSG00000020282	CN	WT	373.724	191.178	282.451	0.966552	0.477681	2.02343	0.0430291	0.465548
ENSMUSG00000024896	CN	WT	1333.02	2034.58	1683.8	-0.610129	0.301572	-2.02316	0.0430564	0.465548
ENSMUSG00000032194	CN	WT	514.231	312.816	413.524	0.716731	0.354409	2.02233	0.0431426	0.465576
ENSMUSG00000032279	CN	WT	2420.45	3090.81	2755.63	-0.352792	0.174493	-2.02182	0.0431954	0.465576
ENSMUSG00000030605	CN	WT	2603.66	2088.76	2346.21	0.317878	0.157231	2.02172	0.0432049	0.465576
ENSMUSG00000025324	CN	WT	2288.77	1720.65	2004.71	0.411797	0.203708	2.02151	0.0432271	0.465576
ENSMUSG00000036469	CN	WT	27.1754	121.227	74.2011	-2.1594	1.06832	-2.0213	0.0432486	0.465576
ENSMUSG00000030697	CN	WT	3756.08	4816.73	4286.4	-0.358679	0.177547	-2.0202	0.0433631	0.465952
ENSMUSG00000023873	CN	WT	32.477	83.0724	57.7747	-1.35455	0.670552	-2.02006	0.0433776	0.465952
ENSMUSG00000027282	CN	WT	1079.33	1489.55	1284.44	-0.464565	0.229998	-2.01986	0.0433978	0.465952
ENSMUSG00000036528	CN	WT	759.144	456.37	607.757	0.734408	0.363685	2.01936	0.0434503	0.465952
ENSMUSG00000034853	CN	WT	763.245	470.196	616.721	0.698464	0.345922	2.01914	0.0434732	0.465952
ENSMUSG00000020647	CN	WT	1308.52	975.805	1142.16	0.423229	0.209648	2.01876	0.0435122	0.465958
ENSMUSG00000021484	CN	WT	5380.48	6696.66	6038.57	-0.315591	0.156357	-2.0184	0.0435496	0.465958
ENSMUSG00000022360	CN	WT	2881.28	3547.82	3214.55	-0.300266	0.148878	-2.01685	0.0437108	0.467275
ENSMUSG00000021423	CN	WT	235.517	472.699	354.108	-1.00371	0.498097	-2.01509	0.0438952	0.468647
ENSMUSG00000029102	CN	WT	287.767	118.07	202.919	1.28565	0.638165	2.0146	0.0439465	0.468647
ENSMUSG00000003813	CN	WT	1306.26	1715.37	1510.81	-0.393343	0.19529	-2.01414	0.0439946	0.468647
ENSMUSG00000036864	CN	WT	854.497	616.437	735.467	0.47074	0.233753	2.01383	0.0440271	0.468647
ENSMUSG00000027566	CN	WT	4925.98	6369.32	5647.65	-0.370647	0.184061	-2.01372	0.0440391	0.468647
ENSMUSG00000050714	CN	WT	210.694	111.944	161.319	0.911639	0.452776	2.01344	0.044068	0.468647
ENSMUSG00000032217	CN	WT	1640.2	1247.36	1443.78	0.394747	0.196162	2.01235	0.0441827	0.469153
ENSMUSG00000018427	CN	WT	487.204	259.107	373.155	0.910095	0.452391	2.01174	0.0442471	0.469153
ENSMUSG00000024097	CN	WT	7504.86	9478.83	8491.84	-0.336818	0.167441	-2.01156	0.0442666	0.469153
ENSMUSG00000067847	CN	WT	580.289	852.709	716.499	-0.555215	0.276032	-2.01142	0.0442816	0.469153
ENSMUSG00000028923	CN	WT	1538.35	2311.77	1925.06	-0.587559	0.292262	-2.01038	0.0443907	0.469153
ENSMUSG00000004568	CN	WT	4087.8	3275.56	3681.68	0.319569	0.158998	2.0099	0.0444421	0.469153
ENSMUSG00000041147	CN	WT	1872.59	1471.4	1672	0.347792	0.173126	2.00889	0.0445484	0.469153
ENSMUSG00000021009	CN	WT	833.019	502.52	667.77	0.728971	0.362905	2.00871	0.0445677	0.469153
ENSMUSG00000078908	CN	WT	1157.77	859.074	1008.42	0.430457	0.214336	2.00833	0.0446081	0.469153
ENSMUSG00000027365	CN	WT	3604.12	2878.08	3241.1	0.324446	0.161557	2.00825	0.044617	0.469153
ENSMUSG00000029777	CN	WT	3036.54	3954.23	3495.39	-0.381011	0.189758	-2.00788	0.0446562	0.469153
ENSMUSG00000043154	CN	WT	927.036	607.093	767.065	0.61059	0.304128	2.00767	0.0446781	0.469153
ENSMUSG00000062300	CN	WT	71.13	162.827	116.978	-1.19325	0.59435	-2.00766	0.0446798	0.469153
ENSMUSG00000041974	CN	WT	571.381	795.596	683.489	-0.477288	0.237759	-2.00744	0.0447028	0.469153
ENSMUSG00000024697	CN	WT	49.245	149.213	99.2292	-1.59803	0.796056	-2.00743	0.0447038	0.469153
ENSMUSG00000026748	CN	WT	511.159	243.177	377.168	1.07147	0.533811	2.00722	0.0447267	0.469153
ENSMUSG00000022150	CN	WT	5.7025	34.2443	19.9734	-2.59679	1.29425	-2.00641	0.0448123	0.46965
ENSMUSG00000018770	CN	WT	4934.94	6481.52	5708.23	-0.39319	0.19623	-2.00372	0.0450995	0.472257
ENSMUSG00000061371	CN	WT	241.414	140.123	190.769	0.784238	0.391498	2.00317	0.0451588	0.472274
ENSMUSG00000024055	CN	WT	659.661	466.889	563.275	0.498923	0.249089	2.00299	0.045178	0.472274
ENSMUSG00000040549	CN	WT	4315.68	3515.77	3915.72	0.29571	0.147665	2.00257	0.0452231	0.472343
ENSMUSG00000022110	CN	WT	1389.19	1887.6	1638.4	-0.442299	0.221018	-2.00119	0.0453724	0.4735
ENSMUSG00000027405	CN	WT	3849.1	4917.69	4383.39	-0.353563	0.176767	-2.00016	0.0454831	0.473867
ENSMUSG00000024556	CN	WT	1627.62	2137.04	1882.33	-0.392935	0.196453	-2.00014	0.0454847	0.473867
ENSMUSG00000022452	CN	WT	1415.09	1972.34	1693.71	-0.478605	0.239462	-1.99866	0.0456446	0.474812
ENSMUSG00000021140	CN	WT	1993.82	1458.78	1726.3	0.450861	0.22568	1.99779	0.0457394	0.474812
ENSMUSG00000031231	CN	WT	1309.16	1729.69	1519.42	-0.401829	0.201152	-1.99764	0.0457562	0.474812
ENSMUSG00000056201	CN	WT	10921.9	13362.7	12142.3	-0.29093	0.145639	-1.99761	0.0457591	0.474812
ENSMUSG00000019471	CN	WT	9220.3	11381.3	10300.8	-0.303754	0.152069	-1.99747	0.0457738	0.474812
ENSMUSG00000047766	CN	WT	967.208	698.388	832.798	0.470196	0.235432	1.99716	0.0458074	0.474812
ENSMUSG00000030298	CN	WT	1689.67	2244.37	1967.02	-0.409294	0.205062	-1.99595	0.0459391	0.475776
ENSMUSG00000046658	CN	WT	1326.4	991.771	1159.08	0.419786	0.210406	1.99513	0.0460289	0.476155
ENSMUSG00000026638	CN	WT	399.389	188.276	293.833	1.08514	0.544104	1.99437	0.0461121	0.476155
ENSMUSG00000036499	CN	WT	1245.03	949.068	1097.05	0.39145	0.196302	1.99412	0.0461389	0.476155
ENSMUSG00000038855	CN	WT	3047.89	2187.4	2617.64	0.478604	0.240053	1.99374	0.0461807	0.476155
ENSMUSG00000074682	CN	WT	169.02	283.405	226.212	-0.745799	0.374072	-1.99373	0.0461814	0.476155
ENSMUSG00000009863	CN	WT	2221.3	3097.3	2659.3	-0.479414	0.240531	-1.99315	0.0462454	0.476155
ENSMUSG00000031074	CN	WT	283.573	485.936	384.754	-0.776885	0.389781	-1.99313	0.0462471	0.476155
ENSMUSG00000024462	CN	WT	2572.57	1470.07	2021.32	0.807276	0.405377	1.99142	0.0464347	0.477686
ENSMUSG00000016382	CN	WT	342.151	209.586	275.869	0.706617	0.354897	1.99105	0.0464758	0.477709
ENSMUSG00000036333	CN	WT	3682.92	2938.01	3310.46	0.325902	0.163789	1.98977	0.0466166	0.478588
ENSMUSG00000025409	CN	WT	5297.11	4059.46	4678.28	0.383832	0.192975	1.98902	0.0466985	0.478588
ENSMUSG00000004631	CN	WT	431.221	284.391	357.806	0.601014	0.302266	1.98836	0.046772	0.478588
ENSMUSG00000016427	CN	WT	744.557	1057.17	900.865	-0.505191	0.254144	-1.98781	0.0468323	0.478588
ENSMUSG00000022427	CN	WT	857.87	1226.78	1042.33	-0.515901	0.259553	-1.98765	0.0468503	0.478588
ENSMUSG00000028932	CN	WT	2461.69	3187.79	2824.74	-0.372888	0.187631	-1.98735	0.0468841	0.478588
ENSMUSG00000031835	CN	WT	4073.67	3345.89	3709.78	0.283945	0.142925	1.98667	0.0469592	0.478588
ENSMUSG00000031902	CN	WT	4087.35	3170.99	3629.17	0.366067	0.184327	1.98597	0.0470366	0.478588
ENSMUSG00000033845	CN	WT	1276.95	1686.73	1481.84	-0.401657	0.202265	-1.98579	0.0470563	0.478588
ENSMUSG00000030199	CN	WT	14808.8	11827.7	13318.2	0.324261	0.163293	1.98576	0.0470596	0.478588
ENSMUSG00000034032	CN	WT	2205.55	1729.12	1967.33	0.350929	0.176815	1.98473	0.0471748	0.478588
ENSMUSG00000023805	CN	WT	373.562	631.926	502.744	-0.759055	0.382463	-1.98465	0.0471837	0.478588
ENSMUSG00000007656	CN	WT	1989.46	2499.77	2244.62	-0.329445	0.166016	-1.98442	0.047209	0.478588
ENSMUSG00000039183	CN	WT	1731.88	2325.64	2028.76	-0.425008	0.214232	-1.98387	0.04727	0.478588
ENSMUSG00000020546	CN	WT	1358.46	1000.98	1179.72	0.440605	0.222097	1.98384	0.0472741	0.478588
ENSMUSG00000024420	CN	WT	940.374	652.177	796.276	0.527704	0.266009	1.98378	0.0472802	0.478588
ENSMUSG00000020075	CN	WT	8223.38	9898.33	9060.86	-0.267457	0.134847	-1.98341	0.0473216	0.478588
ENSMUSG00000029074	CN	WT	27.2948	2.35734	14.8261	3.547	1.78846	1.98327	0.0473377	0.478588
ENSMUSG00000032724	CN	WT	86.0763	212.075	149.076	-1.30087	0.656114	-1.98268	0.0474029	0.478588
ENSMUSG00000028622	CN	WT	1386.76	1838.61	1612.69	-0.406722	0.205161	-1.98245	0.0474289	0.478588
ENSMUSG00000056629	CN	WT	894.315	1280.63	1087.48	-0.517449	0.26106	-1.98211	0.0474675	0.478588
ENSMUSG00000004788	CN	WT	1532.64	2051.77	1792.21	-0.420495	0.21218	-1.98179	0.0475027	0.478588
ENSMUSG00000030313	CN	WT	513.389	246.171	379.78	1.06054	0.535188	1.98163	0.0475209	0.478588
ENSMUSG00000019699	CN	WT	1261.59	906.03	1083.81	0.477143	0.240791	1.98156	0.0475281	0.478588
ENSMUSG00000022687	CN	WT	128.187	36.4468	82.3169	1.81297	0.914949	1.9815	0.0475354	0.478588
ENSMUSG00000024018	CN	WT	281.791	151.741	216.766	0.8929	0.450765	1.98085	0.0476075	0.478922
ENSMUSG00000051590	CN	WT	3.37525	23.9038	13.6396	-2.83258	1.43031	-1.98039	0.0476598	0.478969
ENSMUSG00000036057	CN	WT	1802.75	1229.13	1515.94	0.552562	0.279064	1.98005	0.0476977	0.478969
ENSMUSG00000015501	CN	WT	732.576	482.374	607.475	0.603233	0.304698	1.97977	0.0477292	0.478969
ENSMUSG00000059555	CN	WT	1366.99	999.837	1183.42	0.450817	0.227856	1.97852	0.0478703	0.479993
ENSMUSG00000022488	CN	WT	7191.41	5857.94	6524.68	0.295873	0.149601	1.97775	0.0479565	0.48011
ENSMUSG00000044533	CN	WT	644.267	932.737	788.502	-0.533143	0.269672	-1.977	0.0480414	0.48011
ENSMUSG00000022956	CN	WT	1652.41	2263.19	1957.8	-0.453727	0.229553	-1.97657	0.0480905	0.48011
ENSMUSG00000025094	CN	WT	2492.22	1731.95	2112.08	0.524729	0.265524	1.9762	0.0481317	0.48011
ENSMUSG00000003438	CN	WT	2067.06	2795.48	2431.27	-0.435421	0.220337	-1.97616	0.0481365	0.48011
ENSMUSG00000024583	CN	WT	3048.01	3905	3476.51	-0.357467	0.180896	-1.9761	0.048144	0.48011
ENSMUSG00000022560	CN	WT	509.379	703.074	606.226	-0.465039	0.235345	-1.97599	0.0481556	0.48011
ENSMUSG00000071531	CN	WT	110.205	24.7376	67.4712	2.15244	1.09013	1.97449	0.0483265	0.481018
ENSMUSG00000030793	CN	WT	628.862	957.017	792.94	-0.605074	0.306462	-1.97439	0.0483379	0.481018
ENSMUSG00000001056	CN	WT	2468.6	3284.23	2876.42	-0.411785	0.208666	-1.97342	0.0484481	0.481018
ENSMUSG00000014294	CN	WT	1425.33	1958.3	1691.81	-0.457952	0.232135	-1.97278	0.0485208	0.481018
ENSMUSG00000039640	CN	WT	1125	1687.37	1406.18	-0.584647	0.296367	-1.97271	0.0485283	0.481018
ENSMUSG00000022234	CN	WT	11029.7	14012.7	12521.2	-0.345333	0.17508	-1.97243	0.048561	0.481018
ENSMUSG00000046572	CN	WT	472.952	307.277	390.115	0.621728	0.315314	1.97177	0.0486357	0.481018
ENSMUSG00000028101	CN	WT	946.349	702.149	824.249	0.430605	0.218439	1.97128	0.0486921	0.481018
ENSMUSG00000099083	CN	WT	1590.28	1153.2	1371.74	0.463326	0.235043	1.97124	0.0486967	0.481018
ENSMUSG00000005824	CN	WT	543.212	374.162	458.687	0.538185	0.273027	1.97118	0.0487031	0.481018
ENSMUSG00000031666	CN	WT	2210.93	1660.05	1935.49	0.413242	0.209646	1.97114	0.0487081	0.481018
ENSMUSG00000020642	CN	WT	3730.62	3031.96	3381.29	0.299107	0.151768	1.97082	0.048744	0.481018
ENSMUSG00000020728	CN	WT	147.261	70.4907	108.876	1.0639	0.539855	1.97072	0.0487558	0.481018
ENSMUSG00000003955	CN	WT	752.691	1100.32	926.506	-0.547742	0.278023	-1.97013	0.0488236	0.4813
ENSMUSG00000038167	CN	WT	96.4185	25.628	61.0232	1.91185	0.970993	1.96897	0.0489571	0.482229
ENSMUSG00000073609	CN	WT	715.329	497.4	606.364	0.524739	0.266626	1.96808	0.0490593	0.482802
ENSMUSG00000048960	CN	WT	187.045	92.1464	139.596	1.02118	0.51895	1.96778	0.0490939	0.482802
ENSMUSG00000034278	CN	WT	100.282	182.227	141.255	-0.861595	0.437985	-1.96718	0.0491627	0.483
ENSMUSG00000038256	CN	WT	1648.36	1165.6	1406.98	0.500139	0.254275	1.96692	0.0491927	0.483
ENSMUSG00000016356	CN	WT	112.088	44.3387	78.2134	1.3389	0.68135	1.96507	0.0494061	0.484637
ENSMUSG00000045594	CN	WT	1517.33	1910.77	1714.05	-0.332583	0.16929	-1.96457	0.0494635	0.484637
ENSMUSG00000036036	CN	WT	260.787	148.17	204.479	0.815425	0.41509	1.96445	0.0494777	0.484637
ENSMUSG00000026335	CN	WT	1401.35	1065.05	1233.2	0.396211	0.201745	1.96392	0.049539	0.484701
ENSMUSG00000026127	CN	WT	2070.17	2618.86	2344.52	-0.339327	0.172799	-1.96371	0.0495632	0.484701
ENSMUSG00000006442	CN	WT	2646.69	3601.96	3124.32	-0.444472	0.226387	-1.96333	0.0496084	0.484757
ENSMUSG00000030861	CN	WT	850.335	625.877	738.106	0.44242	0.225532	1.96167	0.0498004	0.485835
ENSMUSG00000020922	CN	WT	892.999	1207.49	1050.24	-0.435359	0.221972	-1.96132	0.0498414	0.485835
ENSMUSG00000001444	CN	WT	16.88	65.0833	40.9817	-1.94358	0.991647	-1.95996	0.0500009	0.485835
ENSMUSG00000030045	CN	WT	1167.46	1578.86	1373.16	-0.435314	0.222124	-1.95977	0.0500221	0.485835
ENSMUSG00000032128	CN	WT	98.8725	246.387	172.63	-1.31913	0.673206	-1.95948	0.0500567	0.485835
ENSMUSG00000055720	CN	WT	2346.38	1873.77	2110.07	0.324453	0.165587	1.95941	0.0500647	0.485835
ENSMUSG00000034616	CN	WT	1409.77	1036.02	1222.89	0.444335	0.226796	1.95918	0.0500917	0.485835
ENSMUSG00000020143	CN	WT	8824.3	7067.33	7945.82	0.320356	0.163609	1.95807	0.0502223	0.485835
ENSMUSG00000034771	CN	WT	1372.19	812.353	1092.27	0.756281	0.386318	1.95766	0.0502696	0.485835
ENSMUSG00000029270	CN	WT	280.024	444.393	362.208	-0.665255	0.339983	-1.95673	0.0503788	0.485835
ENSMUSG00000029014	CN	WT	2255.75	2844.06	2549.91	-0.334345	0.170894	-1.95645	0.0504123	0.485835
ENSMUSG00000047502	CN	WT	47.0875	12.4656	29.7765	1.915	0.979058	1.95596	0.0504697	0.485835
ENSMUSG00000027293	CN	WT	2803.97	2196.07	2500.02	0.352759	0.180381	1.95564	0.0505079	0.485835
ENSMUSG00000045665	CN	WT	810.714	1127.57	969.141	-0.475888	0.243399	-1.95517	0.0505626	0.485835
ENSMUSG00000107002	CN	WT	930.904	1255.16	1093.03	-0.431016	0.220511	-1.95462	0.0506278	0.485835
ENSMUSG00000054079	CN	WT	1557.13	1955.4	1756.27	-0.328579	0.16814	-1.9542	0.0506777	0.485835
ENSMUSG00000051236	CN	WT	543.374	380.305	461.839	0.514683	0.263402	1.95398	0.0507032	0.485835
ENSMUSG00000087403	CN	WT	276.142	150.579	213.361	0.873971	0.447302	1.95387	0.0507165	0.485835
ENSMUSG00000016256	CN	WT	2565.73	3720.38	3143.06	-0.535826	0.274256	-1.95374	0.050732	0.485835
ENSMUSG00000038990	CN	WT	999.741	692.762	846.252	0.529112	0.270869	1.95339	0.050774	0.485835
ENSMUSG00000037369	CN	WT	1674.95	1237.9	1456.42	0.436311	0.223394	1.9531	0.0508078	0.485835
ENSMUSG00000011179	CN	WT	1635.43	2637.45	2136.44	-0.689404	0.35301	-1.95293	0.0508277	0.485835
ENSMUSG00000040048	CN	WT	1765.41	2390.72	2078.07	-0.437202	0.223874	-1.95289	0.0508323	0.485835
ENSMUSG00000037601	CN	WT	1292.35	1771.06	1531.71	-0.454546	0.232797	-1.95254	0.050874	0.485835
ENSMUSG00000066043	CN	WT	1939.59	1485.16	1712.37	0.384827	0.197104	1.9524	0.0508903	0.485835
ENSMUSG00000015314	CN	WT	34.985	115.273	75.1292	-1.71668	0.879434	-1.95203	0.050935	0.485835
ENSMUSG00000050244	CN	WT	2125.05	2757.9	2441.47	-0.376049	0.192662	-1.95187	0.0509542	0.485835
ENSMUSG00000021482	CN	WT	1307.4	981.174	1144.29	0.413921	0.212083	1.9517	0.050974	0.485835
ENSMUSG00000031010	CN	WT	2248.09	1747.57	1997.83	0.363198	0.186147	1.95114	0.0510405	0.485835
ENSMUSG00000038793	CN	WT	24.3279	71.3313	47.8296	-1.55326	0.796297	-1.9506	0.0511042	0.485835
ENSMUSG00000025486	CN	WT	2507.79	2017.81	2262.8	0.313534	0.160739	1.95058	0.0511072	0.485835
ENSMUSG00000016757	CN	WT	1240.88	1866.47	1553.67	-0.589096	0.302121	-1.94987	0.0511917	0.485835
ENSMUSG00000021190	CN	WT	135.925	334.758	235.341	-1.29855	0.665988	-1.94982	0.0511981	0.485835
ENSMUSG00000023909	CN	WT	54.5858	133.645	94.1156	-1.29481	0.664078	-1.94979	0.0512012	0.485835
ENSMUSG00000062421	CN	WT	962.43	1283.88	1123.15	-0.415506	0.213117	-1.94966	0.0512164	0.485835
ENSMUSG00000024427	CN	WT	184.298	80.7151	132.507	1.18999	0.610477	1.94929	0.0512614	0.485835
ENSMUSG00000031827	CN	WT	3950.55	5654.27	4802.41	-0.517132	0.265374	-1.9487	0.0513319	0.485835
ENSMUSG00000039850	CN	WT	1202.6	909.549	1056.08	0.402633	0.206626	1.94861	0.0513419	0.485835
ENSMUSG00000037152	CN	WT	394.574	612.383	503.478	-0.633657	0.325253	-1.94819	0.0513918	0.485835
ENSMUSG00000037270	CN	WT	2706.81	2099.96	2403.39	0.366026	0.187933	1.94764	0.0514577	0.485835
ENSMUSG00000015850	CN	WT	38.1217	93.2829	65.7023	-1.2908	0.662818	-1.94745	0.0514809	0.485835
ENSMUSG00000048429	CN	WT	1446.9	1838.87	1642.89	-0.345711	0.17753	-1.94734	0.0514944	0.485835
ENSMUSG00000040690	CN	WT	1337.66	813.819	1075.74	0.716687	0.368058	1.94721	0.0515091	0.485835
ENSMUSG00000050272	CN	WT	25.788	82.7102	54.2491	-1.67669	0.861095	-1.94716	0.0515159	0.485835
ENSMUSG00000035227	CN	WT	3226.99	4143.29	3685.14	-0.360383	0.185082	-1.94716	0.0515161	0.485835
ENSMUSG00000035455	CN	WT	1389.97	1835.45	1612.71	-0.40087	0.206005	-1.94592	0.051664	0.485835
ENSMUSG00000017861	CN	WT	867.399	1146.56	1006.98	-0.402295	0.206773	-1.94558	0.0517049	0.485835
ENSMUSG00000001517	CN	WT	2367.63	1884.2	2125.91	0.32952	0.16939	1.94534	0.0517345	0.485835
ENSMUSG00000073409	CN	WT	11510.1	8011.07	9760.61	0.52285	0.268803	1.9451	0.0517627	0.485835
ENSMUSG00000071072	CN	WT	1436.51	1876.38	1656.44	-0.385336	0.198108	-1.94508	0.0517652	0.485835
ENSMUSG00000090272	CN	WT	2562.25	2054.56	2308.41	0.31858	0.163789	1.94507	0.0517666	0.485835
ENSMUSG00000006411	CN	WT	275.351	170.349	222.85	0.692862	0.356228	1.945	0.0517755	0.485835
ENSMUSG00000037202	CN	WT	21.6501	84.0969	52.8735	-1.9577	1.00723	-1.94366	0.051937	0.486979
ENSMUSG00000029499	CN	WT	54.5969	125.592	90.0943	-1.20089	0.618249	-1.94241	0.0520876	0.487665
ENSMUSG00000061898	CN	WT	597.938	402.801	500.369	0.56927	0.293077	1.94239	0.0520895	0.487665
ENSMUSG00000038482	CN	WT	2285.23	2872.74	2578.98	-0.329969	0.169939	-1.94169	0.0521751	0.488093
ENSMUSG00000021375	CN	WT	2105.98	1679.43	1892.7	0.326445	0.168242	1.94032	0.0523404	0.489142
ENSMUSG00000003873	CN	WT	1027.93	1371.69	1199.81	-0.41604	0.214442	-1.94011	0.0523668	0.489142
ENSMUSG00000022913	CN	WT	929.856	1259.3	1094.58	-0.43743	0.225535	-1.93952	0.0524378	0.489433
ENSMUSG00000075700	CN	WT	2253.9	2818.96	2536.43	-0.322659	0.166471	-1.93823	0.0525955	0.489807
ENSMUSG00000027611	CN	WT	1016.52	583.669	800.092	0.800507	0.413025	1.93815	0.0526044	0.489807
ENSMUSG00000003814	CN	WT	28073.4	37488.3	32780.8	-0.417207	0.215265	-1.93811	0.0526096	0.489807
ENSMUSG00000007880	CN	WT	12730	9974.19	11352.1	0.351922	0.181601	1.93788	0.0526374	0.489807
ENSMUSG00000022610	CN	WT	332.983	149.401	241.192	1.15642	0.596918	1.93732	0.0527063	0.490077
ENSMUSG00000027951	CN	WT	2835.64	2278.55	2557.1	0.315643	0.162957	1.93697	0.0527488	0.490101
ENSMUSG00000041959	CN	WT	2918.75	3878.68	3398.71	-0.409996	0.211776	-1.93599	0.0528687	0.490844
ENSMUSG00000047141	CN	WT	1407.58	1088.04	1247.81	0.371347	0.191863	1.93548	0.0529311	0.491052
ENSMUSG00000035206	CN	WT	1367.43	2102.77	1735.1	-0.62072	0.32116	-1.93274	0.0532679	0.493073
ENSMUSG00000031162	CN	WT	285.615	1265.91	775.762	-2.14799	1.11151	-1.93251	0.0532969	0.493073
ENSMUSG00000022698	CN	WT	5372.88	6547.91	5960.39	-0.285287	0.147651	-1.93218	0.0533377	0.493073
ENSMUSG00000074129	CN	WT	1461.24	1945.67	1703.45	-0.413128	0.213817	-1.93216	0.0533399	0.493073
ENSMUSG00000021636	CN	WT	272.709	147.42	210.065	0.887092	0.459139	1.93208	0.0533501	0.493073
ENSMUSG00000041801	CN	WT	63.3315	146.304	104.818	-1.20582	0.624247	-1.93164	0.0534038	0.493073
ENSMUSG00000029430	CN	WT	4161.08	5376.98	4769.03	-0.369817	0.191473	-1.93143	0.0534299	0.493073
ENSMUSG00000031239	CN	WT	519.154	355.152	437.153	0.547953	0.283817	1.93066	0.0535255	0.493286
ENSMUSG00000052920	CN	WT	422.123	202.482	312.303	1.05906	0.548568	1.93059	0.0535333	0.493286
ENSMUSG00000039652	CN	WT	23.7498	78.3757	51.0627	-1.71817	0.890186	-1.93012	0.0535918	0.493455
ENSMUSG00000029145	CN	WT	952.847	1284.7	1118.77	-0.430986	0.223402	-1.92919	0.0537068	0.49396
ENSMUSG00000027863	CN	WT	5.76401	185.308	95.5359	-5.00227	2.59315	-1.92903	0.0537272	0.49396
ENSMUSG00000041935	CN	WT	1452.11	1094.79	1273.45	0.407134	0.211429	1.92563	0.0541507	0.497236
ENSMUSG00000036825	CN	WT	518.815	771.775	645.295	-0.573203	0.297765	-1.92502	0.054227	0.497236
ENSMUSG00000035049	CN	WT	1499.88	1930.01	1714.95	-0.364049	0.189136	-1.9248	0.054254	0.497236
ENSMUSG00000010048	CN	WT	2237.76	3157.17	2697.46	-0.496686	0.258089	-1.92448	0.0542946	0.497236
ENSMUSG00000032478	CN	WT	332.756	504.035	418.396	-0.598406	0.310958	-1.92439	0.0543053	0.497236
ENSMUSG00000040034	CN	WT	392.571	554.31	473.44	-0.497774	0.258688	-1.92423	0.0543263	0.497236
ENSMUSG00000068744	CN	WT	1386.24	1004.19	1195.21	0.465158	0.241812	1.92363	0.0544007	0.497457
ENSMUSG00000033016	CN	WT	2903.33	2186.93	2545.13	0.408968	0.212629	1.92339	0.0544315	0.497457
ENSMUSG00000019828	CN	WT	57.6179	17.8453	37.7316	1.6932	0.880778	1.92239	0.054557	0.49758
ENSMUSG00000035164	CN	WT	515.19	338.352	426.771	0.606853	0.315704	1.92222	0.0545782	0.49758
ENSMUSG00000025393	CN	WT	24108.7	29861.7	26985.2	-0.30874	0.160627	-1.92209	0.054594	0.49758
ENSMUSG00000040867	CN	WT	239.813	109.682	174.747	1.12796	0.586939	1.92176	0.0546357	0.49758
ENSMUSG00000026944	CN	WT	9467.22	7461.04	8464.13	0.343504	0.178753	1.92167	0.0546475	0.49758
ENSMUSG00000029287	CN	WT	457.203	758.918	608.061	-0.731886	0.380939	-1.92127	0.054698	0.497671
ENSMUSG00000032177	CN	WT	1269.59	973.707	1121.65	0.382669	0.199269	1.92037	0.0548118	0.498337
ENSMUSG00000022901	CN	WT	72.1669	186.679	129.423	-1.37107	0.714199	-1.91973	0.0548924	0.4987
ENSMUSG00000034949	CN	WT	142.173	64.1681	103.17	1.14606	0.597548	1.91794	0.0551189	0.500388
ENSMUSG00000055717	CN	WT	1644.14	1191	1417.57	0.465418	0.242813	1.91678	0.055266	0.500984
ENSMUSG00000058470	CN	WT	12.4567	55.5696	34.0132	-2.15273	1.1231	-1.91678	0.055266	0.500984
ENSMUSG00000004328	CN	WT	271.928	116.82	194.374	1.21765	0.635824	1.91507	0.0554838	0.502278
ENSMUSG00000026573	CN	WT	6.81201	54.7498	30.7809	-2.99658	1.56478	-1.91501	0.0554906	0.502278
ENSMUSG00000070808	CN	WT	1708.52	1126.55	1417.54	0.600644	0.313889	1.91355	0.0556773	0.503306
ENSMUSG00000037251	CN	WT	549.712	375.41	462.561	0.549706	0.28728	1.91348	0.0556862	0.503306
ENSMUSG00000020361	CN	WT	8026.9	9512.38	8769.64	-0.244958	0.128073	-1.91265	0.0557933	0.503526
ENSMUSG00000044707	CN	WT	124.487	59.4852	91.9861	1.0645	0.556745	1.91201	0.0558755	0.503526
ENSMUSG00000030091	CN	WT	10160.1	12249.4	11204.8	-0.269747	0.141094	-1.91183	0.0558981	0.503526
ENSMUSG00000028672	CN	WT	930.507	1247.7	1089.1	-0.422766	0.221135	-1.9118	0.0559015	0.503526
ENSMUSG00000074497	CN	WT	738.896	518.605	628.751	0.510319	0.266997	1.91133	0.0559628	0.503526
ENSMUSG00000042851	CN	WT	580.317	408.948	494.633	0.504777	0.264128	1.91111	0.0559905	0.503526
ENSMUSG00000021371	CN	WT	1867.73	1460.82	1664.27	0.35453	0.185551	1.91069	0.056045	0.503526
ENSMUSG00000089715	CN	WT	4375.47	3395.84	3885.66	0.365532	0.19134	1.91038	0.0560843	0.503526
ENSMUSG00000026255	CN	WT	30.5003	6.32956	18.4149	2.27019	1.18843	1.91024	0.0561019	0.503526
ENSMUSG00000022550	CN	WT	861.971	1134.76	998.366	-0.396778	0.207727	-1.9101	0.0561204	0.503526
ENSMUSG00000000594	CN	WT	4642.73	6373.1	5507.91	-0.456871	0.239328	-1.90898	0.0562652	0.504426
ENSMUSG00000036114	CN	WT	388.886	648.837	518.861	-0.737812	0.386555	-1.90868	0.0563029	0.504426
ENSMUSG00000035478	CN	WT	4141.58	5166.51	4654.04	-0.318917	0.167214	-1.90724	0.0564899	0.505732
ENSMUSG00000034799	CN	WT	316.017	184.842	250.429	0.773693	0.405981	1.90574	0.0566845	0.507106
ENSMUSG00000029787	CN	WT	1587.51	1155.37	1371.44	0.458445	0.24063	1.90519	0.0567558	0.507374
ENSMUSG00000072825	CN	WT	885.662	537.962	711.812	0.719464	0.377794	1.90438	0.0568607	0.507578
ENSMUSG00000026355	CN	WT	12165.5	14531.8	13348.6	-0.256437	0.134694	-1.90384	0.0569304	0.507578
ENSMUSG00000079426	CN	WT	4758.58	6147.58	5453.08	-0.369342	0.194026	-1.90357	0.0569664	0.507578
ENSMUSG00000040669	CN	WT	2195.59	1617.97	1906.78	0.440238	0.231314	1.9032	0.0570139	0.507578
ENSMUSG00000021357	CN	WT	2796.67	2256.37	2526.52	0.30966	0.162707	1.90318	0.0570167	0.507578
ENSMUSG00000041857	CN	WT	23.457	94.1526	58.8048	-2.00279	1.05238	-1.90311	0.0570266	0.507578
ENSMUSG00000027189	CN	WT	4367.03	3472.04	3919.54	0.330782	0.173869	1.90248	0.0571085	0.507939
ENSMUSG00000059734	CN	WT	1803.78	2357.17	2080.48	-0.385956	0.20292	-1.90201	0.0571704	0.508054
ENSMUSG00000029310	CN	WT	867.176	1240.74	1053.96	-0.516785	0.271779	-1.90149	0.0572383	0.508054
ENSMUSG00000030123	CN	WT	2052.23	1463.07	1757.65	0.48849	0.256967	1.90099	0.057304	0.508054
ENSMUSG00000038179	CN	WT	80.9052	272.188	176.547	-1.74947	0.920584	-1.90039	0.0573822	0.508054
ENSMUSG00000019179	CN	WT	6010.48	7636.94	6823.71	-0.345464	0.181821	-1.90002	0.0574301	0.508054
ENSMUSG00000033910	CN	WT	540.236	317.586	428.911	0.765517	0.403004	1.89953	0.0574951	0.508054
ENSMUSG00000028245	CN	WT	3640.95	2919.39	3280.17	0.318544	0.167707	1.89941	0.0575107	0.508054
ENSMUSG00000004897	CN	WT	11891.8	16449.9	14170.9	-0.468129	0.246467	-1.89936	0.0575178	0.508054
ENSMUSG00000026170	CN	WT	95.4468	219.742	157.594	-1.20294	0.63339	-1.89921	0.0575369	0.508054
ENSMUSG00000074890	CN	WT	486.908	680.263	583.586	-0.482875	0.254284	-1.89896	0.0575697	0.508054
ENSMUSG00000057265	CN	WT	173.027	94.0005	133.514	0.879925	0.463516	1.89837	0.0576475	0.508054
ENSMUSG00000045193	CN	WT	4193.46	3323.8	3758.63	0.335135	0.176556	1.89818	0.0576722	0.508054
ENSMUSG00000028059	CN	WT	11114.3	9055.47	10084.9	0.29549	0.155689	1.89795	0.0577025	0.508054
ENSMUSG00000038866	CN	WT	2046.7	1542.14	1794.42	0.408287	0.215186	1.89737	0.0577794	0.508054
ENSMUSG00000043219	CN	WT	145.151	68.9076	107.029	1.07581	0.56704	1.89724	0.0577967	0.508054
ENSMUSG00000018677	CN	WT	2580.85	3176.29	2878.57	-0.299537	0.1579	-1.89701	0.0578269	0.508054
ENSMUSG00000023243	CN	WT	1240.24	760.878	1000.56	0.70459	0.371467	1.89678	0.0578575	0.508054
ENSMUSG00000045671	CN	WT	1135.12	751.011	943.067	0.595502	0.313965	1.89671	0.0578659	0.508054
ENSMUSG00000040938	CN	WT	1173.4	750.756	962.079	0.644037	0.339694	1.89593	0.0579688	0.508231
ENSMUSG00000074656	CN	WT	1290.79	1684.57	1487.68	-0.384363	0.202741	-1.89583	0.0579824	0.508231
ENSMUSG00000021149	CN	WT	2804.56	3427.77	3116.17	-0.289583	0.152786	-1.89535	0.0580456	0.508231
ENSMUSG00000039414	CN	WT	991.171	753.619	872.395	0.395327	0.208588	1.89525	0.0580594	0.508231
ENSMUSG00000039153	CN	WT	4573.7	3514.19	4043.95	0.380186	0.200636	1.8949	0.0581053	0.508231
ENSMUSG00000033965	CN	WT	146.943	66.5959	106.769	1.1411	0.602287	1.89462	0.0581427	0.508231
ENSMUSG00000028013	CN	WT	779.223	1103.85	941.538	-0.50248	0.26525	-1.89436	0.058177	0.508231
ENSMUSG00000038188	CN	WT	1645.75	1182.7	1414.22	0.476617	0.251638	1.89406	0.0582171	0.508231
ENSMUSG00000031967	CN	WT	2064.26	2663.39	2363.82	-0.36743	0.194037	-1.89361	0.0582762	0.508385
ENSMUSG00000026049	CN	WT	713.356	1021.77	867.561	-0.51812	0.273963	-1.89121	0.0585968	0.510709
ENSMUSG00000042520	CN	WT	5625.07	4500.02	5062.54	0.321833	0.170236	1.89052	0.0586891	0.510709
ENSMUSG00000040746	CN	WT	2379.68	1918.14	2148.91	0.311093	0.164571	1.89033	0.0587142	0.510709
ENSMUSG00000020089	CN	WT	1845.28	2441.43	2143.36	-0.403859	0.213665	-1.89015	0.0587384	0.510709
ENSMUSG00000035208	CN	WT	683.158	494.902	589.03	0.46479	0.245928	1.88994	0.0587661	0.510709
ENSMUSG00000024900	CN	WT	4874.25	4037.43	4455.84	0.271757	0.143824	1.88951	0.0588233	0.510709
ENSMUSG00000030142	CN	WT	552.535	371.586	462.061	0.572575	0.303129	1.88888	0.0589078	0.510709
ENSMUSG00000047731	CN	WT	3366.39	2708.06	3037.22	0.313909	0.166207	1.88866	0.0589368	0.510709
ENSMUSG00000022307	CN	WT	2617.56	1895.06	2256.31	0.465804	0.24669	1.88822	0.0589967	0.510709
ENSMUSG00000029171	CN	WT	1015.95	1412.52	1214.24	-0.475279	0.251745	-1.88794	0.0590343	0.510709
ENSMUSG00000059142	CN	WT	705.101	503.655	604.378	0.484894	0.256891	1.88755	0.0590866	0.510709
ENSMUSG00000036850	CN	WT	316.473	541.836	429.154	-0.77517	0.410718	-1.88735	0.0591126	0.510709
ENSMUSG00000021947	CN	WT	572.548	818.574	695.561	-0.515623	0.273228	-1.88715	0.0591398	0.510709
ENSMUSG00000034160	CN	WT	5852.05	4055.8	4953.93	0.528805	0.280334	1.88634	0.0592494	0.510709
ENSMUSG00000026211	CN	WT	1013.74	596.728	805.234	0.764254	0.405157	1.88632	0.0592524	0.510709
ENSMUSG00000035311	CN	WT	4538.77	3645.07	4091.92	0.316225	0.167654	1.88618	0.0592704	0.510709
ENSMUSG00000033632	CN	WT	682.08	457.421	569.751	0.57601	0.305461	1.88571	0.0593343	0.510709
ENSMUSG00000025499	CN	WT	901.771	1268.26	1085.02	-0.491698	0.260777	-1.88551	0.0593607	0.510709
ENSMUSG00000030214	CN	WT	137.826	1029.02	583.423	-2.90027	1.53823	-1.88545	0.0593685	0.510709
ENSMUSG00000031536	CN	WT	502.545	727.312	614.928	-0.533907	0.283183	-1.88538	0.0593788	0.510709
ENSMUSG00000027259	CN	WT	358.945	225.377	292.161	0.672331	0.356703	1.88485	0.0594502	0.510709
ENSMUSG00000034274	CN	WT	1364.31	1769.1	1566.7	-0.37501	0.198978	-1.88468	0.0594725	0.510709
ENSMUSG00000021366	CN	WT	2043.62	1544.09	1793.86	0.404314	0.214612	1.88393	0.0595742	0.510709
ENSMUSG00000022678	CN	WT	3052.73	2471.99	2762.36	0.304307	0.161564	1.88351	0.0596317	0.510709
ENSMUSG00000037278	CN	WT	294.415	514.037	404.226	-0.803356	0.426548	-1.88339	0.0596477	0.510709
ENSMUSG00000037400	CN	WT	6710.06	5578.33	6144.19	0.266481	0.141496	1.88331	0.0596579	0.510709
ENSMUSG00000004609	CN	WT	673.627	417.523	545.575	0.689944	0.366356	1.88326	0.0596652	0.510709
ENSMUSG00000013629	CN	WT	5753.74	7291.64	6522.69	-0.341791	0.181625	-1.88185	0.0598559	0.511827
ENSMUSG00000031954	CN	WT	1854.36	2419.07	2136.71	-0.3837	0.203914	-1.88168	0.0598792	0.511827
ENSMUSG00000024534	CN	WT	125.097	29.361	77.229	2.09132	1.11209	1.88053	0.0600353	0.512278
ENSMUSG00000020705	CN	WT	3602.58	4385.14	3993.86	-0.28371	0.150897	-1.88016	0.0600869	0.512278
ENSMUSG00000006576	CN	WT	120.245	42.5621	81.4034	1.50073	0.798264	1.87999	0.0601098	0.512278
ENSMUSG00000020863	CN	WT	3960.76	4903.52	4432.14	-0.308018	0.163852	-1.87985	0.0601288	0.512278
ENSMUSG00000031529	CN	WT	2250.71	1770.36	2010.54	0.346146	0.184152	1.87968	0.0601522	0.512278
ENSMUSG00000035674	CN	WT	1268.06	1617.51	1442.78	-0.351054	0.186792	-1.87939	0.0601919	0.512278
ENSMUSG00000025240	CN	WT	769.115	553.965	661.54	0.473338	0.251895	1.87911	0.0602301	0.512278
ENSMUSG00000030603	CN	WT	2545.72	3403.75	2974.74	-0.418842	0.222925	-1.87885	0.0602655	0.512278
ENSMUSG00000022394	CN	WT	988.433	1363.6	1176.02	-0.463914	0.247116	-1.87731	0.0604757	0.513709
ENSMUSG00000071014	CN	WT	612.607	871.881	742.244	-0.508669	0.27118	-1.87576	0.0606884	0.514648
ENSMUSG00000095325	CN	WT	332.954	197.071	265.013	0.755474	0.402791	1.8756	0.0607108	0.514648
ENSMUSG00000032596	CN	WT	6681.28	4976.11	5828.7	0.425026	0.22661	1.87559	0.0607122	0.514648
ENSMUSG00000022475	CN	WT	3954.62	5137.73	4546.17	-0.377587	0.201349	-1.87528	0.0607538	0.514648
ENSMUSG00000027342	CN	WT	3432.3	4267.15	3849.72	-0.314183	0.167743	-1.873	0.0610686	0.516793
ENSMUSG00000004054	CN	WT	3888	3092.92	3490.46	0.330179	0.176299	1.87283	0.0610912	0.516793
ENSMUSG00000009614	CN	WT	72.5101	24.6532	48.5817	1.55405	0.830682	1.87081	0.0613715	0.518681
ENSMUSG00000022641	CN	WT	1781.35	1311.72	1546.53	0.441408	0.23597	1.87061	0.0613988	0.518681
ENSMUSG00000035459	CN	WT	20.1937	66.0332	43.1134	-1.71165	0.915434	-1.86977	0.0615157	0.519035
ENSMUSG00000042408	CN	WT	974.037	725.028	849.533	0.425552	0.227633	1.86946	0.0615586	0.519035
ENSMUSG00000050071	CN	WT	361.568	202.029	281.798	0.839199	0.448914	1.8694	0.0615676	0.519035
ENSMUSG00000022561	CN	WT	1858.2	2351.79	2105	-0.339659	0.181764	-1.86868	0.0616667	0.519238
ENSMUSG00000038437	CN	WT	2712.94	2077.15	2395.04	0.385258	0.2062	1.86837	0.0617108	0.519238
ENSMUSG00000044807	CN	WT	230.942	139.806	185.374	0.723823	0.387421	1.86831	0.0617184	0.519238
ENSMUSG00000010517	CN	WT	1738.46	2198.67	1968.56	-0.338764	0.181396	-1.86754	0.0618265	0.5193
ENSMUSG00000049670	CN	WT	232.279	140.2	186.239	0.727949	0.389807	1.86746	0.061837	0.5193
ENSMUSG00000076435	CN	WT	685.612	502.459	594.035	0.448155	0.239995	1.86735	0.0618526	0.5193
ENSMUSG00000024360	CN	WT	4718.21	5758.4	5238.3	-0.287351	0.153979	-1.86617	0.0620171	0.520045
ENSMUSG00000091191	CN	WT	99.6425	30.6523	65.1474	1.70377	0.913093	1.86594	0.0620501	0.520045
ENSMUSG00000026005	CN	WT	752.879	1045.01	898.947	-0.472545	0.253266	-1.86581	0.0620683	0.520045
ENSMUSG00000053293	CN	WT	3280.18	2643.68	2961.93	0.311168	0.166819	1.8653	0.0621392	0.520247
ENSMUSG00000056608	CN	WT	2653.51	2100.78	2377.15	0.336845	0.180625	1.86489	0.0621969	0.520247
ENSMUSG00000040688	CN	WT	1854.66	2314.93	2084.79	-0.319921	0.171564	-1.86473	0.0622196	0.520247
ENSMUSG00000056204	CN	WT	635.037	444.926	539.982	0.512818	0.275065	1.86435	0.0622723	0.520334
ENSMUSG00000046756	CN	WT	1222.37	1694.1	1458.23	-0.470531	0.252435	-1.86397	0.0623261	0.520429
ENSMUSG00000008136	CN	WT	105.619	39.0047	72.312	1.43511	0.770209	1.86327	0.0624241	0.520777
ENSMUSG00000039699	CN	WT	158.109	66.99	112.55	1.23803	0.664552	1.86296	0.0624676	0.520777
ENSMUSG00000028333	CN	WT	7272.93	9062.39	8167.66	-0.317346	0.170386	-1.86251	0.0625307	0.520777
ENSMUSG00000024571	CN	WT	4578.8	5579.96	5079.38	-0.285269	0.153167	-1.86247	0.0625373	0.520777
ENSMUSG00000024570	CN	WT	2104.39	2654.3	2379.35	-0.334827	0.179862	-1.86158	0.062663	0.521444
ENSMUSG00000044017	CN	WT	321.137	185.268	253.202	0.793735	0.426442	1.8613	0.0627024	0.521444
ENSMUSG00000049608	CN	WT	10.48	87.429	48.9545	-3.05416	1.64155	-1.86054	0.0628094	0.521981
ENSMUSG00000034343	CN	WT	494.849	701.856	598.352	-0.503928	0.270986	-1.85961	0.0629406	0.522384
ENSMUSG00000058794	CN	WT	6927.29	5569.52	6248.4	0.314685	0.169222	1.85959	0.062943	0.522384
ENSMUSG00000035027	CN	WT	3499.13	4350.58	3924.85	-0.314112	0.168988	-1.85878	0.0630584	0.522667
ENSMUSG00000032437	CN	WT	4423.56	5477.58	4950.57	-0.308188	0.165803	-1.85875	0.0630621	0.522667
ENSMUSG00000037124	CN	WT	171.174	85.1339	128.154	1.00644	0.541592	1.8583	0.063126	0.52279
ENSMUSG00000031807	CN	WT	3186.65	4069.62	3628.14	-0.352782	0.189884	-1.85788	0.0631858	0.52279
ENSMUSG00000031917	CN	WT	1111.43	1548.08	1329.75	-0.477741	0.257161	-1.85775	0.0632047	0.52279
ENSMUSG00000024644	CN	WT	1445.51	1821.8	1633.66	-0.333787	0.179756	-1.85689	0.0633262	0.522812
ENSMUSG00000061436	CN	WT	1024.78	712.272	868.525	0.524922	0.282714	1.85672	0.0633507	0.522812
ENSMUSG00000053411	CN	WT	1551.15	1037.77	1294.46	0.579904	0.312331	1.85669	0.0633546	0.522812
ENSMUSG00000022811	CN	WT	2641.08	2116.83	2378.95	0.319097	0.171882	1.85649	0.0633831	0.522812
ENSMUSG00000039067	CN	WT	3176.68	4094.48	3635.58	-0.366146	0.197252	-1.85623	0.0634201	0.522812
ENSMUSG00000049775	CN	WT	21233.2	30408.6	25820.9	-0.51813	0.279178	-1.85591	0.0634659	0.522838
ENSMUSG00000093668	CN	WT	9.19707	39.9932	24.5951	-2.11647	1.14075	-1.85532	0.06355	0.52318
ENSMUSG00000028902	CN	WT	2009.26	2507.93	2258.6	-0.31983	0.172455	-1.85457	0.0636573	0.523713
ENSMUSG00000022540	CN	WT	462.498	676.081	569.29	-0.54695	0.29505	-1.85376	0.0637738	0.52432
ENSMUSG00000038371	CN	WT	216.533	96.2348	156.384	1.1694	0.631548	1.85164	0.0640773	0.526322
ENSMUSG00000047248	CN	WT	2887.52	2262.3	2574.91	0.351908	0.19007	1.85146	0.064103	0.526322
ENSMUSG00000018398	CN	WT	1218.08	2138.66	1678.37	-0.812358	0.439009	-1.85044	0.0642507	0.526889
ENSMUSG00000036362	CN	WT	16.121	53.0077	34.5643	-1.71991	0.929595	-1.85017	0.0642892	0.526889
ENSMUSG00000054720	CN	WT	1530.22	1946.21	1738.21	-0.346822	0.187462	-1.85009	0.0643008	0.526889
ENSMUSG00000022422	CN	WT	377.159	547.93	462.544	-0.538611	0.291189	-1.84969	0.0643581	0.527007
ENSMUSG00000037916	CN	WT	3074.63	4011.96	3543.3	-0.383818	0.207591	-1.84891	0.0644704	0.527325
ENSMUSG00000060152	CN	WT	587.351	845.064	716.208	-0.524274	0.283571	-1.84883	0.0644828	0.527325
ENSMUSG00000060708	CN	WT	805.12	1056.62	930.87	-0.392034	0.212149	-1.84791	0.0646149	0.528054
ENSMUSG00000032553	CN	WT	605.213	863.977	734.595	-0.51285	0.277625	-1.84727	0.0647073	0.528457
ENSMUSG00000036550	CN	WT	6332.33	5222.96	5777.65	0.277772	0.150442	1.84638	0.0648376	0.52917
ENSMUSG00000039633	CN	WT	678.03	462.495	570.262	0.552094	0.299128	1.84568	0.0649393	0.529648
ENSMUSG00000024276	CN	WT	1019.09	768.445	893.769	0.406906	0.220567	1.84482	0.0650639	0.530312
ENSMUSG00000078453	CN	WT	753.689	1028.32	891.003	-0.447717	0.242775	-1.84417	0.0651588	0.530733
ENSMUSG00000049988	CN	WT	60.0141	151.991	106.003	-1.33799	0.725735	-1.84363	0.0652373	0.53102
ENSMUSG00000023977	CN	WT	3314.58	2698.08	3006.33	0.296772	0.161005	1.84325	0.0652929	0.531121
ENSMUSG00000005354	CN	WT	2772.28	3516.74	3144.51	-0.343117	0.186248	-1.84225	0.065438	0.531949
ENSMUSG00000025137	CN	WT	1779.18	2194.76	1986.97	-0.302848	0.164494	-1.84109	0.0656089	0.532986
ENSMUSG00000040204	CN	WT	1561.56	2195.52	1878.54	-0.491196	0.266859	-1.84066	0.0656716	0.533017
ENSMUSG00000022199	CN	WT	851.519	592.735	722.127	0.522755	0.284034	1.84047	0.0656996	0.533017
ENSMUSG00000037331	CN	WT	8370.52	9902.92	9136.72	-0.242525	0.131804	-1.84005	0.0657611	0.533084
ENSMUSG00000006127	CN	WT	2728.14	2188.2	2458.17	0.317984	0.172834	1.83982	0.0657946	0.533084
ENSMUSG00000001366	CN	WT	2405.95	1875.8	2140.87	0.358832	0.195107	1.83916	0.0658914	0.53317
ENSMUSG00000028528	CN	WT	1913.75	1509.9	1711.82	0.341699	0.185791	1.83916	0.065892	0.53317
ENSMUSG00000025232	CN	WT	2720.15	3630.91	3175.53	-0.416394	0.226526	-1.83817	0.0660373	0.533993
ENSMUSG00000038644	CN	WT	6059.95	7397.79	6728.87	-0.287724	0.156557	-1.83782	0.0660885	0.534056
ENSMUSG00000037552	CN	WT	839.009	551.817	695.413	0.604785	0.329146	1.83744	0.0661456	0.534166
ENSMUSG00000025034	CN	WT	3813.64	3021.38	3417.51	0.335811	0.182842	1.83661	0.0662668	0.534793
ENSMUSG00000037103	CN	WT	2274.74	2796.75	2535.75	-0.297903	0.162392	-1.83446	0.0665851	0.536691
ENSMUSG00000067889	CN	WT	74.5409	20.6354	47.5881	1.85351	1.01042	1.8344	0.0665948	0.536691
ENSMUSG00000028980	CN	WT	1454.18	1110.7	1282.44	0.388441	0.211784	1.83414	0.066633	0.536691
ENSMUSG00000017188	CN	WT	888.695	1147.94	1018.32	-0.369155	0.201345	-1.83344	0.0667371	0.537177
ENSMUSG00000029730	CN	WT	4747.86	5819.84	5283.85	-0.293724	0.16027	-1.83268	0.0668496	0.537288
ENSMUSG00000038578	CN	WT	3609.8	2805.49	3207.64	0.363452	0.198336	1.83251	0.0668751	0.537288
ENSMUSG00000013275	CN	WT	1025.01	691.926	858.467	0.567127	0.309489	1.83247	0.0668821	0.537288
ENSMUSG00000068606	CN	WT	129.893	59.8018	94.8474	1.11756	0.610038	1.83196	0.066958	0.537466
ENSMUSG00000051695	CN	WT	12049.7	14415.3	13232.5	-0.258556	0.141154	-1.83173	0.0669918	0.537466
ENSMUSG00000022105	CN	WT	689.157	915.84	802.498	-0.410614	0.224217	-1.83132	0.0670523	0.5376
ENSMUSG00000014856	CN	WT	615.671	838.717	727.194	-0.445941	0.24355	-1.831	0.0671003	0.537634
ENSMUSG00000023274	CN	WT	90.2683	236.81	163.539	-1.39114	0.759894	-1.83071	0.0671444	0.537636
ENSMUSG00000071042	CN	WT	36.2102	148.378	92.2943	-2.03174	1.10999	-1.83041	0.0671888	0.537641
ENSMUSG00000026728	CN	WT	18743.6	28207.6	23475.6	-0.589662	0.32232	-1.82943	0.0673354	0.538464
ENSMUSG00000022303	CN	WT	46.267	9.78469	28.0259	2.24639	1.22824	1.82896	0.0674061	0.538678
ENSMUSG00000046675	CN	WT	454.176	660.931	557.553	-0.54053	0.29566	-1.82821	0.0675177	0.53922
ENSMUSG00000026842	CN	WT	5999.02	4995.44	5497.23	0.264104	0.144539	1.82722	0.0676667	0.53968
ENSMUSG00000029623	CN	WT	2196.03	2904.79	2550.41	-0.403739	0.220975	-1.82708	0.0676883	0.53968
ENSMUSG00000003808	CN	WT	3465.86	4580.08	4022.97	-0.402075	0.22008	-1.82695	0.0677071	0.53968
ENSMUSG00000024673	CN	WT	11.2894	49.9895	30.6394	-2.15027	1.17762	-1.82594	0.0678588	0.540538
ENSMUSG00000020721	CN	WT	2424.62	1921.35	2172.99	0.335563	0.183828	1.82542	0.0679381	0.540819
ENSMUSG00000055653	CN	WT	58.7274	119.881	89.3045	-1.02909	0.563955	-1.82477	0.0680364	0.541251
ENSMUSG00000051255	CN	WT	952.273	1266.12	1109.2	-0.410724	0.225131	-1.82438	0.0680944	0.541362
ENSMUSG00000048078	CN	WT	49.6386	14.0348	31.8367	1.82146	0.99893	1.82342	0.0682404	0.541748
ENSMUSG00000018583	CN	WT	5583.78	6805.49	6194.64	-0.285498	0.1566	-1.8231	0.0682884	0.541748
ENSMUSG00000059939	CN	WT	1998.53	1524.63	1761.58	0.39015	0.214028	1.82289	0.0683205	0.541748
ENSMUSG00000014859	CN	WT	2649.95	3291.2	2970.58	-0.312689	0.17154	-1.82283	0.0683285	0.541748
ENSMUSG00000040997	CN	WT	2531.64	2008.55	2270.09	0.333716	0.183156	1.82203	0.0684503	0.541748
ENSMUSG00000008730	CN	WT	5587.42	4419.64	5003.53	0.338234	0.185644	1.82195	0.068463	0.541748
ENSMUSG00000004221	CN	WT	1545.08	1227.59	1386.33	0.331958	0.182284	1.82111	0.0685905	0.541748
ENSMUSG00000031398	CN	WT	709.916	427.55	568.733	0.731041	0.401435	1.82107	0.0685967	0.541748
ENSMUSG00000020573	CN	WT	3890.9	3136.24	3513.57	0.311143	0.170877	1.82086	0.0686274	0.541748
ENSMUSG00000032612	CN	WT	3029.78	3788.94	3409.36	-0.322491	0.177155	-1.82038	0.0687007	0.541748
ENSMUSG00000020297	CN	WT	77.8731	218.725	148.299	-1.48945	0.818318	-1.82014	0.0687373	0.541748
ENSMUSG00000027901	CN	WT	1657.26	1204.45	1430.86	0.460323	0.25291	1.82011	0.0687426	0.541748
ENSMUSG00000031563	CN	WT	1548.03	1183.82	1365.93	0.38666	0.212469	1.81984	0.0687831	0.541748
ENSMUSG00000024856	CN	WT	1500.22	2028.59	1764.4	-0.43491	0.239037	-1.81943	0.0688464	0.541748
ENSMUSG00000050310	CN	WT	1889.86	1456.71	1673.29	0.375765	0.206543	1.81931	0.068864	0.541748
ENSMUSG00000027018	CN	WT	2379.3	2977.14	2678.22	-0.323257	0.177773	-1.81837	0.0690072	0.541748
ENSMUSG00000075028	CN	WT	1172.19	861.975	1017.08	0.4434	0.24385	1.81833	0.0690138	0.541748
ENSMUSG00000014226	CN	WT	1755.48	2426.92	2091.2	-0.467077	0.25688	-1.81827	0.0690228	0.541748
ENSMUSG00000002699	CN	WT	3024.11	2280.34	2652.22	0.407445	0.224084	1.81827	0.0690233	0.541748
ENSMUSG00000022462	CN	WT	8811.34	6848.42	7829.88	0.363624	0.199985	1.81826	0.0690251	0.541748
ENSMUSG00000044864	CN	WT	771.459	512.301	641.88	0.590195	0.324744	1.81742	0.0691529	0.542274
ENSMUSG00000034203	CN	WT	778.949	1081.25	930.097	-0.472854	0.260205	-1.81724	0.0691805	0.542274
ENSMUSG00000024120	CN	WT	1829.28	2439.23	2134.25	-0.415323	0.228663	-1.81631	0.0693226	0.542899
ENSMUSG00000031659	CN	WT	5316.89	4300	4808.45	0.306217	0.168608	1.81614	0.0693485	0.542899
ENSMUSG00000025967	CN	WT	19371.4	23804	21587.7	-0.297252	0.163764	-1.81512	0.0695052	0.543436
ENSMUSG00000028701	CN	WT	174.396	69.0445	121.72	1.33525	0.735636	1.8151	0.0695091	0.543436
ENSMUSG00000026458	CN	WT	144.515	280.912	212.713	-0.958337	0.528059	-1.81483	0.0695499	0.543436
ENSMUSG00000028062	CN	WT	1151.59	1565.17	1358.38	-0.442266	0.243791	-1.81412	0.0696591	0.543943
ENSMUSG00000029551	CN	WT	304.772	495.454	400.113	-0.700281	0.386175	-1.81338	0.0697734	0.54404
ENSMUSG00000030741	CN	WT	1136	1444	1290	-0.34587	0.190802	-1.81272	0.0698756	0.54404
ENSMUSG00000034685	CN	WT	589.565	411.301	500.433	0.5188	0.286264	1.81232	0.0699373	0.54404
ENSMUSG00000022325	CN	WT	469.581	690.814	580.197	-0.557054	0.307399	-1.81215	0.069963	0.54404
ENSMUSG00000070780	CN	WT	134.331	275.163	204.747	-1.03379	0.570549	-1.81191	0.0699998	0.54404
ENSMUSG00000000168	CN	WT	1365.16	1771.52	1568.34	-0.375809	0.207412	-1.8119	0.0700019	0.54404
ENSMUSG00000004748	CN	WT	215.359	367.617	291.488	-0.771147	0.425608	-1.81187	0.0700057	0.54404
ENSMUSG00000020580	CN	WT	3729.78	2862.69	3296.24	0.381597	0.210624	1.81174	0.0700258	0.54404
ENSMUSG00000074793	CN	WT	479.778	306.971	393.375	0.643644	0.355493	1.81057	0.070208	0.545111
ENSMUSG00000005362	CN	WT	937.433	709.087	823.26	0.402509	0.222401	1.80984	0.0703208	0.545282
ENSMUSG00000021557	CN	WT	1307.88	938.949	1123.42	0.477694	0.263971	1.80964	0.070351	0.545282
ENSMUSG00000001774	CN	WT	1975.3	2465.13	2220.21	-0.319482	0.17658	-1.80928	0.0704071	0.545282
ENSMUSG00000028322	CN	WT	1226.24	1622.97	1424.61	-0.404185	0.223396	-1.80928	0.0704077	0.545282
ENSMUSG00000031848	CN	WT	3203.01	4169.21	3686.11	-0.38021	0.210189	-1.8089	0.0704672	0.545399
ENSMUSG00000050232	CN	WT	20.8985	90.0255	55.462	-2.1029	1.16306	-1.80807	0.0705961	0.546053
ENSMUSG00000005779	CN	WT	5094.61	6509.94	5802.27	-0.35355	0.195649	-1.80706	0.0707533	0.546923
ENSMUSG00000023068	CN	WT	1402.5	1747.5	1575	-0.317142	0.175547	-1.80659	0.0708263	0.546923
ENSMUSG00000019851	CN	WT	233.138	125.712	179.425	0.8912	0.493391	1.80628	0.0708753	0.546923
ENSMUSG00000005417	CN	WT	9476.37	7829.85	8653.11	0.275402	0.152476	1.8062	0.0708867	0.546923
ENSMUSG00000031715	CN	WT	1305.35	1709.98	1507.66	-0.389276	0.215591	-1.80563	0.0709767	0.546936
ENSMUSG00000029798	CN	WT	752.364	482.24	617.302	0.641436	0.355282	1.80543	0.0710078	0.546936
ENSMUSG00000026851	CN	WT	713.583	964.964	839.273	-0.434952	0.240984	-1.8049	0.0710907	0.546936
ENSMUSG00000081769	CN	WT	236.929	140.091	188.51	0.757037	0.419521	1.80453	0.0711489	0.546936
ENSMUSG00000038365	CN	WT	409.602	268.948	339.275	0.606469	0.336118	1.80434	0.0711786	0.546936
ENSMUSG00000024844	CN	WT	3977.84	5086.69	4532.27	-0.354664	0.196571	-1.80426	0.0711911	0.546936
ENSMUSG00000021879	CN	WT	21.4188	91.0652	56.242	-2.08839	1.15767	-1.80397	0.071236	0.546936
ENSMUSG00000063787	CN	WT	770.83	1128.52	949.676	-0.549476	0.304602	-1.80392	0.0712446	0.546936
ENSMUSG00000021396	CN	WT	60.2342	21.0363	40.6353	1.51532	0.840245	1.80343	0.0713212	0.547182
ENSMUSG00000019979	CN	WT	1352.91	1705.19	1529.05	-0.333712	0.185153	-1.80236	0.071489	0.547538
ENSMUSG00000027367	CN	WT	3142.86	3934.97	3538.91	-0.324342	0.17998	-1.8021	0.0715296	0.547538
ENSMUSG00000034413	CN	WT	411.909	270.82	341.365	0.605827	0.336187	1.80206	0.0715367	0.547538
ENSMUSG00000018001	CN	WT	644.747	983.77	814.259	-0.610004	0.338516	-1.802	0.0715459	0.547538
ENSMUSG00000026750	CN	WT	1958.08	2471.37	2214.72	-0.335764	0.186405	-1.80126	0.0716618	0.548083
ENSMUSG00000031749	CN	WT	1466.92	1118	1292.46	0.39214	0.217803	1.80044	0.0717917	0.548189
ENSMUSG00000036905	CN	WT	40.0405	127.989	84.0148	-1.67652	0.931247	-1.8003	0.071814	0.548189
ENSMUSG00000046062	CN	WT	3484.82	4419.48	3952.15	-0.342707	0.190386	-1.80006	0.0718508	0.548189
ENSMUSG00000040234	CN	WT	2073.66	2738.47	2406.07	-0.401003	0.222774	-1.80004	0.0718541	0.548189
ENSMUSG00000024696	CN	WT	97.1997	198.571	147.885	-1.02953	0.57225	-1.7991	0.0720028	0.548906
ENSMUSG00000021171	CN	WT	2431.1	1947.1	2189.1	0.320255	0.178056	1.79862	0.072079	0.548906
ENSMUSG00000005299	CN	WT	1866	2354.86	2110.43	-0.335552	0.186563	-1.7986	0.0720822	0.548906
ENSMUSG00000026087	CN	WT	718.046	978.125	848.085	-0.446029	0.248071	-1.79799	0.0721787	0.5493
ENSMUSG00000042207	CN	WT	2502.5	2027.13	2264.82	0.303824	0.169031	1.79744	0.0722651	0.549617
ENSMUSG00000002028	CN	WT	6531.12	4645.57	5588.35	0.491375	0.273465	1.79685	0.0723598	0.549998
ENSMUSG00000039458	CN	WT	2217.36	1656.76	1937.06	0.420323	0.234106	1.79544	0.0725837	0.551358
ENSMUSG00000053110	CN	WT	66.6846	18.6334	42.659	1.83881	1.02513	1.79374	0.0728546	0.552157
ENSMUSG00000002222	CN	WT	3407.73	2811.7	3109.72	0.277249	0.154572	1.79366	0.0728674	0.552157
ENSMUSG00000002565	CN	WT	144.222	333.687	238.955	-1.21079	0.675247	-1.79311	0.0729552	0.552157
ENSMUSG00000030346	CN	WT	648.452	892.738	770.595	-0.460942	0.257144	-1.79254	0.0730462	0.552157
ENSMUSG00000045098	CN	WT	2179.11	1748.87	1963.99	0.317347	0.177038	1.79253	0.0730477	0.552157
ENSMUSG00000032498	CN	WT	845.613	1192.09	1018.85	-0.494994	0.27616	-1.79242	0.0730663	0.552157
ENSMUSG00000029096	CN	WT	27.7031	5.78067	16.7419	2.25626	1.25883	1.79234	0.0730779	0.552157
ENSMUSG00000032014	CN	WT	280.23	438.023	359.126	-0.645337	0.360095	-1.79213	0.0731122	0.552157
ENSMUSG00000067931	CN	WT	138.859	69.7482	104.304	0.992137	0.55365	1.79199	0.073134	0.552157
ENSMUSG00000025261	CN	WT	12144.1	9127.53	10635.8	0.411906	0.229862	1.79197	0.0731384	0.552157
ENSMUSG00000032519	CN	WT	690.44	916.835	803.638	-0.409485	0.228613	-1.79117	0.0732663	0.552695
ENSMUSG00000021990	CN	WT	1642.27	1198.96	1420.61	0.45394	0.25347	1.7909	0.0733093	0.552695
ENSMUSG00000025066	CN	WT	5461.25	4305.84	4883.54	0.343033	0.19158	1.79055	0.073365	0.552695
ENSMUSG00000021686	CN	WT	3817.61	3134.37	3475.99	0.284407	0.158851	1.7904	0.0733897	0.552695
ENSMUSG00000032827	CN	WT	1367.1	908.236	1137.67	0.589884	0.329639	1.78948	0.0735371	0.552699
ENSMUSG00000037600	CN	WT	48.1822	12.3425	30.2624	1.96547	1.0985	1.78924	0.0735769	0.552699
ENSMUSG00000051378	CN	WT	1903.08	1473.14	1688.11	0.369456	0.206529	1.78888	0.0736341	0.552699
ENSMUSG00000033088	CN	WT	2923.01	2320.32	2621.66	0.333348	0.186367	1.78866	0.0736694	0.552699
ENSMUSG00000003824	CN	WT	1477.75	1899.73	1688.74	-0.362535	0.202701	-1.78852	0.0736926	0.552699
ENSMUSG00000030946	CN	WT	305.115	476.303	390.709	-0.641915	0.358949	-1.78832	0.0737248	0.552699
ENSMUSG00000027130	CN	WT	2335.83	1825.03	2080.43	0.355776	0.198962	1.78816	0.0737497	0.552699
ENSMUSG00000029141	CN	WT	637.267	858.055	747.661	-0.428685	0.239735	-1.78816	0.0737501	0.552699
ENSMUSG00000028899	CN	WT	741.083	979.828	860.456	-0.403092	0.225505	-1.78751	0.0738546	0.552807
ENSMUSG00000032594	CN	WT	4286.09	3566.42	3926.26	0.2651	0.148357	1.7869	0.0739533	0.552807
ENSMUSG00000032204	CN	WT	1337.89	862.007	1099.95	0.633678	0.354658	1.78673	0.0739812	0.552807
ENSMUSG00000005043	CN	WT	825.308	580.757	703.033	0.506576	0.283551	1.78654	0.0740115	0.552807
ENSMUSG00000025810	CN	WT	112.041	196.125	154.083	-0.806767	0.451636	-1.78632	0.0740469	0.552807
ENSMUSG00000020473	CN	WT	98.5723	31.092	64.8322	1.66464	0.931934	1.78622	0.074064	0.552807
ENSMUSG00000016194	CN	WT	61.4163	221.463	141.44	-1.84836	1.03485	-1.78612	0.0740797	0.552807
ENSMUSG00000027429	CN	WT	1628.18	2055.47	1841.83	-0.335914	0.18817	-1.78517	0.074234	0.553622
ENSMUSG00000026589	CN	WT	150.167	65.794	107.98	1.19259	0.66824	1.78467	0.0743143	0.553845
ENSMUSG00000021811	CN	WT	2877.71	3635.88	3256.79	-0.337287	0.189017	-1.78443	0.0743541	0.553845
ENSMUSG00000001943	CN	WT	124.472	50.0489	87.2606	1.31305	0.736277	1.78336	0.0745271	0.554798
ENSMUSG00000042063	CN	WT	1246.08	974.988	1110.53	0.353713	0.198384	1.78297	0.0745915	0.554941
ENSMUSG00000026134	CN	WT	1143.52	1464.79	1304.16	-0.356995	0.200298	-1.78232	0.0746968	0.555388
ENSMUSG00000052688	CN	WT	126.963	351.992	239.477	-1.4697	0.824896	-1.78167	0.0748023	0.555836
ENSMUSG00000024486	CN	WT	429.789	254.091	341.94	0.758446	0.425765	1.78137	0.0748518	0.555867
ENSMUSG00000022365	CN	WT	1976.6	2645.73	2311.17	-0.420331	0.236039	-1.78077	0.0749504	0.556264
ENSMUSG00000029249	CN	WT	2789.49	2270.77	2530.13	0.296686	0.166681	1.77996	0.0750823	0.556906
ENSMUSG00000021112	CN	WT	899.03	666.791	782.911	0.430697	0.242106	1.77896	0.0752469	0.557696
ENSMUSG00000064109	CN	WT	191.837	308.158	249.997	-0.682994	0.383973	-1.77876	0.0752796	0.557696
ENSMUSG00000001552	CN	WT	722.303	515.774	619.038	0.486465	0.273678	1.77751	0.0754846	0.558877
ENSMUSG00000047824	CN	WT	1768.85	2254.91	2011.88	-0.349974	0.196996	-1.77656	0.0756411	0.559611
ENSMUSG00000007035	CN	WT	432.463	269.447	350.955	0.681615	0.383716	1.77635	0.0756749	0.559611
ENSMUSG00000028716	CN	WT	922.363	619.842	771.102	0.572834	0.322767	1.77476	0.0759378	0.56119
ENSMUSG00000021156	CN	WT	3456.12	2632.95	3044.54	0.392355	0.221148	1.77417	0.0760348	0.56119
ENSMUSG00000094724	CN	WT	54.1197	125.641	89.8805	-1.21763	0.686667	-1.77324	0.0761885	0.56119
ENSMUSG00000023495	CN	WT	242.235	361.052	301.643	-0.576159	0.324934	-1.77316	0.0762026	0.56119
ENSMUSG00000022438	CN	WT	175.293	296.827	236.06	-0.761184	0.429343	-1.7729	0.0762449	0.56119
ENSMUSG00000036570	CN	WT	63.147	23.2001	43.1735	1.44224	0.813631	1.7726	0.0762948	0.56119
ENSMUSG00000060550	CN	WT	4741.11	3523.42	4132.27	0.428287	0.241618	1.77258	0.0762984	0.56119
ENSMUSG00000001467	CN	WT	703.62	944.221	823.92	-0.423836	0.239142	-1.77232	0.0763412	0.56119
ENSMUSG00000030591	CN	WT	4176.03	5085.39	4630.71	-0.284138	0.16032	-1.77232	0.0763422	0.56119
ENSMUSG00000027593	CN	WT	9914.73	11666.1	10790.4	-0.234631	0.132388	-1.7723	0.0763453	0.56119
ENSMUSG00000039826	CN	WT	546.305	767.916	657.111	-0.490953	0.277333	-1.77026	0.076683	0.562801
ENSMUSG00000022193	CN	WT	454.523	651.554	553.038	-0.518961	0.293162	-1.77022	0.07669	0.562801
ENSMUSG00000034201	CN	WT	86.3113	157.405	121.858	-0.867012	0.489795	-1.77015	0.0767018	0.562801
ENSMUSG00000020886	CN	WT	1799.73	1291.84	1545.79	0.478316	0.27044	1.76866	0.0769507	0.563932
ENSMUSG00000036553	CN	WT	178.922	326.046	252.484	-0.864642	0.488932	-1.76843	0.0769886	0.563932
ENSMUSG00000041035	CN	WT	511.469	781.871	646.67	-0.611532	0.345855	-1.76817	0.0770321	0.563932
ENSMUSG00000026249	CN	WT	327.632	497.037	412.334	-0.601053	0.339937	-1.76813	0.0770396	0.563932
ENSMUSG00000002763	CN	WT	2939.57	3537.97	3238.77	-0.267257	0.151183	-1.76777	0.0770989	0.564006
ENSMUSG00000048752	CN	WT	8.14537	187.465	97.805	-4.52773	2.56163	-1.76752	0.0771417	0.564006
ENSMUSG00000000938	CN	WT	580.996	399.428	490.212	0.540259	0.305714	1.76721	0.0771938	0.564052
ENSMUSG00000021451	CN	WT	2718.36	3304.29	3011.32	-0.281501	0.159337	-1.76671	0.0772771	0.564325
ENSMUSG00000002320	CN	WT	1276.23	1633.39	1454.81	-0.355672	0.201447	-1.76559	0.077465	0.56517
ENSMUSG00000002910	CN	WT	458.624	638.838	548.731	-0.478609	0.271115	-1.76534	0.0775068	0.56517
ENSMUSG00000030983	CN	WT	1436.87	1822.62	1629.75	-0.342812	0.194234	-1.76495	0.0775726	0.56517
ENSMUSG00000028614	CN	WT	1692.16	2171.45	1931.8	-0.359657	0.203803	-1.76473	0.0776093	0.56517
ENSMUSG00000042042	CN	WT	2543.93	3550.26	3047.1	-0.480661	0.272385	-1.76464	0.0776244	0.56517
ENSMUSG00000025001	CN	WT	1919.53	2371.3	2145.42	-0.304711	0.172702	-1.76437	0.0776689	0.56517
ENSMUSG00000025762	CN	WT	394.421	551.875	473.148	-0.485172	0.275067	-1.76383	0.077761	0.565506
ENSMUSG00000021550	CN	WT	679.238	905.672	792.455	-0.414668	0.235229	-1.76283	0.0779293	0.565956
ENSMUSG00000002059	CN	WT	122.449	60.3438	91.3963	1.02084	0.579119	1.76274	0.0779439	0.565956
ENSMUSG00000058153	CN	WT	40.626	12.2651	26.4456	1.72967	0.981295	1.76264	0.0779612	0.565956
ENSMUSG00000042333	CN	WT	353.235	237.979	295.607	0.569993	0.323756	1.76056	0.0783127	0.567107
ENSMUSG00000016493	CN	WT	135.075	67.8167	101.446	0.993322	0.564251	1.76043	0.0783354	0.567107
ENSMUSG00000030611	CN	WT	463.821	640.555	552.188	-0.465617	0.26451	-1.7603	0.0783575	0.567107
ENSMUSG00000028927	CN	WT	995.213	1402.66	1198.94	-0.494613	0.280989	-1.76026	0.0783642	0.567107
ENSMUSG00000024548	CN	WT	84.909	32.1124	58.5107	1.40409	0.797671	1.76023	0.0783687	0.567107
ENSMUSG00000029674	CN	WT	1865.62	1495.34	1680.48	0.319396	0.181469	1.76007	0.0783967	0.567107
ENSMUSG00000027544	CN	WT	1370.36	840.368	1105.36	0.705565	0.401089	1.75913	0.0785562	0.567926
ENSMUSG00000038967	CN	WT	637.353	467.388	552.371	0.447086	0.254232	1.75858	0.0786493	0.568113
ENSMUSG00000006589	CN	WT	1728.93	2298.96	2013.94	-0.410805	0.233621	-1.75843	0.0786746	0.568113
ENSMUSG00000040428	CN	WT	76.2507	29.2449	52.7478	1.38526	0.78836	1.75715	0.0788929	0.568642
ENSMUSG00000027963	CN	WT	523.712	375.77	449.741	0.47929	0.272768	1.75713	0.0788952	0.568642
ENSMUSG00000032528	CN	WT	19.4422	84.6776	52.0599	-2.11961	1.20637	-1.75701	0.0789161	0.568642
ENSMUSG00000026426	CN	WT	1363.2	1072.04	1217.62	0.346841	0.197415	1.75691	0.0789331	0.568642
ENSMUSG00000025512	CN	WT	627.456	886.135	756.796	-0.497404	0.283199	-1.75638	0.0790236	0.56896
ENSMUSG00000090698	CN	WT	217.754	85.8349	151.795	1.34358	0.76525	1.75575	0.0791319	0.569407
ENSMUSG00000014932	CN	WT	178.264	96.5058	137.385	0.885739	0.504885	1.75434	0.0793722	0.570453
ENSMUSG00000051515	CN	WT	52.0273	17.2577	34.6425	1.59203	0.907507	1.75429	0.0793811	0.570453
ENSMUSG00000020444	CN	WT	775.166	1038.28	906.724	-0.42117	0.240108	-1.75408	0.0794166	0.570453
ENSMUSG00000032875	CN	WT	331.013	185.236	258.125	0.837146	0.477388	1.7536	0.0794998	0.570717
ENSMUSG00000030742	CN	WT	1225.57	1726.63	1476.1	-0.494476	0.282101	-1.75283	0.0796311	0.571325
ENSMUSG00000079363	CN	WT	270.324	128.481	199.403	1.07383	0.612724	1.75255	0.0796798	0.571341
ENSMUSG00000024059	CN	WT	134.807	23.7808	79.2939	2.50312	1.42857	1.75219	0.0797417	0.571451
ENSMUSG00000041852	CN	WT	2284.03	1779.2	2031.62	0.360126	0.205578	1.75178	0.0798124	0.571551
ENSMUSG00000004364	CN	WT	4450.6	3726.42	4088.51	0.256212	0.146276	1.75156	0.0798486	0.571551
ENSMUSG00000020098	CN	WT	230.707	134.754	182.73	0.776365	0.443352	1.75113	0.0799238	0.571756
ENSMUSG00000068114	CN	WT	517.362	691.583	604.472	-0.418458	0.239079	-1.75029	0.0800677	0.572451
ENSMUSG00000037553	CN	WT	2828.27	2219.43	2523.85	0.349678	0.199865	1.74957	0.0801922	0.572538
ENSMUSG00000052512	CN	WT	696.142	508.469	602.306	0.453411	0.259194	1.74931	0.0802371	0.572538
ENSMUSG00000029571	CN	WT	1276.45	983.987	1130.22	0.375445	0.214638	1.7492	0.0802566	0.572538
ENSMUSG00000025854	CN	WT	417.769	213.517	315.643	0.968313	0.553593	1.74914	0.0802663	0.572538
ENSMUSG00000029062	CN	WT	2950.65	3628.67	3289.66	-0.298314	0.17066	-1.748	0.0804637	0.573379
ENSMUSG00000030041	CN	WT	127.519	68.0947	97.8069	0.90488	0.517689	1.74792	0.0804775	0.573379
ENSMUSG00000035941	CN	WT	1885.76	2300.28	2093.02	-0.286603	0.164028	-1.74728	0.0805893	0.573843
ENSMUSG00000058979	CN	WT	571.623	786.034	678.829	-0.458882	0.262692	-1.74685	0.080664	0.573919
ENSMUSG00000027778	CN	WT	787.947	594.23	691.088	0.407416	0.233252	1.74668	0.0806935	0.573919
ENSMUSG00000037336	CN	WT	638.727	2238.38	1438.56	-1.8092	1.03614	-1.74609	0.080796	0.574316
ENSMUSG00000028851	CN	WT	3231.75	3864.12	3547.93	-0.257767	0.1477	-1.74521	0.0809485	0.574524
ENSMUSG00000035203	CN	WT	3187.65	3834.21	3510.93	-0.26633	0.152628	-1.74496	0.0809913	0.574524
ENSMUSG00000008206	CN	WT	1522.11	1110.75	1316.43	0.454113	0.260255	1.74487	0.0810071	0.574524
ENSMUSG00000029461	CN	WT	1751.67	1324.9	1538.29	0.402711	0.230801	1.74484	0.0810125	0.574524
ENSMUSG00000078496	CN	WT	64.318	24.8468	44.5824	1.37334	0.787319	1.74432	0.0811025	0.57469
ENSMUSG00000074649	CN	WT	544.353	395.282	469.818	0.461339	0.26452	1.74406	0.0811487	0.57469
ENSMUSG00000067928	CN	WT	307.72	183.476	245.598	0.745357	0.427442	1.74376	0.0812005	0.57469
ENSMUSG00000003452	CN	WT	514.532	348.425	431.478	0.561681	0.322132	1.74363	0.081223	0.57469
ENSMUSG00000049339	CN	WT	3037.85	3657.84	3347.84	-0.267978	0.153794	-1.74245	0.0814294	0.575819
ENSMUSG00000030583	CN	WT	2496.79	1869.99	2183.39	0.416998	0.239371	1.74206	0.0814986	0.575977
ENSMUSG00000021902	CN	WT	838.214	629.078	733.646	0.413704	0.237566	1.74143	0.0816086	0.576218
ENSMUSG00000030744	CN	WT	44770.9	55285.8	50028.4	-0.304333	0.174771	-1.74132	0.0816266	0.576218
ENSMUSG00000028741	CN	WT	702.156	935.212	818.684	-0.413551	0.237657	-1.74012	0.0818385	0.577085
ENSMUSG00000030785	CN	WT	48.0236	113.454	80.7387	-1.23712	0.710954	-1.74009	0.0818433	0.577085
ENSMUSG00000047415	CN	WT	16.3597	71.265	43.8123	-2.11684	1.21682	-1.73965	0.0819204	0.577297
ENSMUSG00000018169	CN	WT	4068.32	3172.14	3620.23	0.359079	0.206453	1.73927	0.0819865	0.577431
ENSMUSG00000055493	CN	WT	451.732	298.13	374.931	0.598854	0.344381	1.73893	0.0820474	0.577529
ENSMUSG00000027384	CN	WT	259.534	387.331	323.433	-0.576819	0.331883	-1.73802	0.0822072	0.578047
ENSMUSG00000024072	CN	WT	1095.67	1390.06	1242.87	-0.343183	0.197461	-1.73798	0.0822151	0.578047
ENSMUSG00000028811	CN	WT	1732.29	2185.38	1958.84	-0.335217	0.192931	-1.7375	0.0822998	0.578083
ENSMUSG00000026812	CN	WT	1775.4	1333.87	1554.64	0.412256	0.237282	1.73741	0.0823143	0.578083
ENSMUSG00000041540	CN	WT	100.495	35.2329	67.8639	1.50965	0.869405	1.73642	0.0824901	0.578272
ENSMUSG00000050390	CN	WT	687.837	445.618	566.727	0.626257	0.360683	1.73631	0.0825095	0.578272
ENSMUSG00000020027	CN	WT	291.717	145.379	218.548	1.00409	0.57831	1.73626	0.0825185	0.578272
ENSMUSG00000028455	CN	WT	1147.05	1557.21	1352.13	-0.440763	0.253881	-1.7361	0.0825455	0.578272
ENSMUSG00000040433	CN	WT	1907.87	1447.5	1677.68	0.398213	0.2294	1.73589	0.0825831	0.578272
ENSMUSG00000096188	CN	WT	412.735	259.104	335.92	0.671449	0.386926	1.73535	0.0826797	0.578272
ENSMUSG00000037134	CN	WT	494.433	698.938	596.686	-0.499498	0.287871	-1.73514	0.0827153	0.578272
ENSMUSG00000022623	CN	WT	2326.68	1453.89	1890.29	0.678102	0.390824	1.73506	0.0827305	0.578272
ENSMUSG00000030688	CN	WT	1810.3	2331.48	2070.89	-0.365211	0.210545	-1.7346	0.082812	0.578272
ENSMUSG00000014633	CN	WT	486.83	694	590.415	-0.51084	0.294501	-1.7346	0.0828121	0.578272
ENSMUSG00000024587	CN	WT	4255.67	5326.16	4790.92	-0.323558	0.186706	-1.73298	0.0830997	0.579748
ENSMUSG00000037349	CN	WT	176.356	274.472	225.414	-0.637896	0.368114	-1.73288	0.0831178	0.579748
ENSMUSG00000025161	CN	WT	150.702	270.75	210.726	-0.843563	0.487546	-1.73022	0.0835902	0.582712
ENSMUSG00000030750	CN	WT	1139.58	1475.73	1307.66	-0.372561	0.21539	-1.72971	0.0836824	0.583024
ENSMUSG00000014763	CN	WT	1077.93	829.763	953.844	0.377137	0.218106	1.72915	0.0837826	0.583268
ENSMUSG00000028049	CN	WT	1481.07	1862.62	1671.84	-0.330793	0.191322	-1.72898	0.0838124	0.583268
ENSMUSG00000025272	CN	WT	94.0409	38.2166	66.1287	1.29729	0.750563	1.72842	0.0839123	0.583548
ENSMUSG00000061577	CN	WT	53.4874	148.702	101.095	-1.47442	0.853138	-1.72823	0.0839477	0.583548
ENSMUSG00000025616	CN	WT	1118.71	1412.11	1265.41	-0.335784	0.194335	-1.72786	0.0840133	0.583674
ENSMUSG00000073705	CN	WT	452.296	614.105	533.2	-0.440859	0.255326	-1.72665	0.0842304	0.584851
ENSMUSG00000028080	CN	WT	1719.37	1291.14	1505.26	0.413146	0.239386	1.72586	0.0843734	0.585299
ENSMUSG00000007867	CN	WT	52.1393	14.2284	33.1838	1.87469	1.0863	1.72576	0.0843902	0.585299
ENSMUSG00000028854	CN	WT	2141.08	1631.76	1886.42	0.391828	0.227102	1.72534	0.0844663	0.585497
ENSMUSG00000016833	CN	WT	196.091	318.69	257.39	-0.700395	0.406059	-1.72486	0.0845531	0.585588
ENSMUSG00000006360	CN	WT	2413.29	3479.16	2946.23	-0.52752	0.305904	-1.72446	0.0846243	0.585588
ENSMUSG00000035704	CN	WT	989.367	1253.25	1121.31	-0.341279	0.197919	-1.72433	0.0846477	0.585588
ENSMUSG00000005534	CN	WT	1351.8	1083.69	1217.74	0.31892	0.184966	1.72421	0.0846702	0.585588
ENSMUSG00000049709	CN	WT	242.943	152.581	197.762	0.67157	0.389844	1.72266	0.0849497	0.587191
ENSMUSG00000060636	CN	WT	325.42	468.827	397.124	-0.526003	0.30552	-1.72166	0.0851308	0.587947
ENSMUSG00000041926	CN	WT	2073.54	2698.04	2385.79	-0.37951	0.220481	-1.72128	0.0851994	0.587947
ENSMUSG00000039943	CN	WT	926.898	632.576	779.737	0.550733	0.319958	1.72127	0.0852027	0.587947
ENSMUSG00000037960	CN	WT	1641.42	1273.08	1457.25	0.366895	0.21324	1.72058	0.0853279	0.588163
ENSMUSG00000028132	CN	WT	43.0615	132.272	87.6669	-1.62196	0.942691	-1.72056	0.0853298	0.588163
ENSMUSG00000090394	CN	WT	379.24	556.83	468.035	-0.55384	0.322015	-1.71992	0.0854466	0.588638
ENSMUSG00000068328	CN	WT	2647.82	3204.41	2926.11	-0.275097	0.160051	-1.71881	0.0856489	0.5897
ENSMUSG00000056069	CN	WT	895.229	1184.45	1039.84	-0.403416	0.23478	-1.71827	0.085747	0.590045
ENSMUSG00000030019	CN	WT	3674.67	2983.88	3329.27	0.300611	0.174983	1.71795	0.0858061	0.590121
ENSMUSG00000054428	CN	WT	1827.45	2616.84	2222.14	-0.517977	0.301668	-1.71704	0.0859711	0.590631
ENSMUSG00000037720	CN	WT	1247.09	1631.26	1439.17	-0.38708	0.225438	-1.71701	0.0859764	0.590631
ENSMUSG00000078429	CN	WT	6280.15	5321.81	5800.98	0.238897	0.139172	1.71656	0.0860599	0.590874
ENSMUSG00000022885	CN	WT	181.213	442.58	311.897	-1.28713	0.749964	-1.71626	0.0861153	0.590924
ENSMUSG00000032249	CN	WT	6908.81	8355.52	7632.16	-0.274271	0.159874	-1.71554	0.0862458	0.591071
ENSMUSG00000046456	CN	WT	126.251	221.612	173.932	-0.810094	0.472217	-1.71551	0.0862515	0.591071
ENSMUSG00000023960	CN	WT	574.113	405.218	489.665	0.502378	0.292872	1.71535	0.0862811	0.591071
ENSMUSG00000046574	CN	WT	3666.92	2904.39	3285.65	0.336274	0.196179	1.71412	0.0865074	0.592025
ENSMUSG00000041164	CN	WT	5608.49	4672.35	5140.42	0.263405	0.153673	1.71407	0.0865167	0.592025
ENSMUSG00000000563	CN	WT	2561.22	3306.99	2934.1	-0.368581	0.215109	-1.71346	0.0866275	0.592453
ENSMUSG00000021763	CN	WT	116.211	44.1383	80.1748	1.39734	0.815656	1.71315	0.0866857	0.592521
ENSMUSG00000014956	CN	WT	6076.98	7154.25	6615.61	-0.235399	0.137445	-1.71268	0.0867713	0.592777
ENSMUSG00000025730	CN	WT	751.444	566.557	659	0.407216	0.237914	1.71161	0.0869688	0.593467
ENSMUSG00000064326	CN	WT	780.351	1050.26	915.304	-0.428011	0.250064	-1.71161	0.086969	0.593467
ENSMUSG00000037860	CN	WT	1256.59	968.824	1112.71	0.374996	0.219147	1.71116	0.0870514	0.593699
ENSMUSG00000025872	CN	WT	1609.42	2075.08	1842.25	-0.366711	0.214358	-1.71075	0.087128	0.593892
ENSMUSG00000031133	CN	WT	4801.87	3826.41	4314.14	0.32771	0.191624	1.71017	0.087235	0.594291
ENSMUSG00000053877	CN	WT	358.189	206.35	282.269	0.795155	0.465099	1.70965	0.0873312	0.594617
ENSMUSG00000038412	CN	WT	169.894	261.799	215.847	-0.623394	0.364763	-1.70904	0.087444	0.595055
ENSMUSG00000001270	CN	WT	101.724	249.747	175.735	-1.29637	0.758799	-1.70845	0.0875527	0.595089
ENSMUSG00000022696	CN	WT	29.1521	140.504	84.8283	-2.27074	1.32939	-1.70811	0.0876153	0.595089
ENSMUSG00000004980	CN	WT	23125.5	27794.5	25460	-0.265337	0.155346	-1.70803	0.0876301	0.595089
ENSMUSG00000021676	CN	WT	7233.63	6182.32	6707.97	0.226549	0.132648	1.7079	0.0876553	0.595089
ENSMUSG00000070407	CN	WT	15.4236	48.0718	31.7477	-1.6389	0.959814	-1.70752	0.0877261	0.595089
ENSMUSG00000055116	CN	WT	431.599	290.347	360.973	0.571239	0.334644	1.70701	0.0878204	0.595089
ENSMUSG00000020544	CN	WT	171.297	275.306	223.301	-0.683951	0.400689	-1.70694	0.0878334	0.595089
ENSMUSG00000050271	CN	WT	297.602	170.909	234.255	0.801446	0.469527	1.70692	0.0878366	0.595089
ENSMUSG00000000399	CN	WT	1839.88	2339.63	2089.76	-0.346508	0.203078	-1.70628	0.0879554	0.595465
ENSMUSG00000037890	CN	WT	441.953	289.333	365.643	0.610318	0.357727	1.7061	0.087989	0.595465
ENSMUSG00000031938	CN	WT	1161.34	903.699	1032.52	0.361901	0.212158	1.70581	0.0880435	0.595506
ENSMUSG00000049421	CN	WT	1015.23	783.778	899.505	0.373295	0.218896	1.70535	0.0881292	0.595757
ENSMUSG00000037674	CN	WT	2887.66	2263.46	2575.56	0.351238	0.20609	1.70429	0.0883271	0.59646
ENSMUSG00000022246	CN	WT	928.102	684.406	806.254	0.439252	0.257736	1.70427	0.0883303	0.59646
ENSMUSG00000021203	CN	WT	317.809	178.638	248.223	0.829807	0.487198	1.70322	0.088526	0.597453
ENSMUSG00000048756	CN	WT	5800.16	4781.61	5290.88	0.27848	0.163542	1.7028	0.0886051	0.597658
ENSMUSG00000054312	CN	WT	311.974	453.962	382.968	-0.540802	0.317741	-1.70202	0.0887513	0.597789
ENSMUSG00000009013	CN	WT	1208.52	1622.1	1415.31	-0.424168	0.249226	-1.70194	0.0887673	0.597789
ENSMUSG00000028743	CN	WT	765.275	1029.66	897.465	-0.427699	0.251404	-1.70124	0.0888982	0.597789
ENSMUSG00000027782	CN	WT	2692.8	3271.91	2982.35	-0.281007	0.165178	-1.70124	0.0888988	0.597789
ENSMUSG00000022329	CN	WT	859.001	666.233	762.617	0.366658	0.215535	1.70115	0.0889145	0.597789
ENSMUSG00000040097	CN	WT	1180.55	931.979	1056.26	0.340857	0.20041	1.7008	0.0889804	0.597789
ENSMUSG00000024493	CN	WT	2812.72	3464.15	3138.43	-0.300496	0.176705	-1.70055	0.0890271	0.597789
ENSMUSG00000031393	CN	WT	2001.78	1566.83	1784.3	0.353116	0.207676	1.70032	0.0890705	0.597789
ENSMUSG00000050821	CN	WT	137.211	53.3105	95.2605	1.36278	0.801565	1.70015	0.0891031	0.597789
ENSMUSG00000004846	CN	WT	1952.05	2597.36	2274.71	-0.411758	0.242217	-1.69995	0.0891396	0.597789
ENSMUSG00000058558	CN	WT	174.303	280.052	227.177	-0.685373	0.403197	-1.69985	0.0891598	0.597789
ENSMUSG00000028458	CN	WT	660.93	466.344	563.637	0.503446	0.296338	1.69889	0.08934	0.598524
ENSMUSG00000008855	CN	WT	3172.44	2636.17	2904.3	0.267187	0.157292	1.69867	0.0893823	0.598524
ENSMUSG00000046380	CN	WT	265.757	152.887	209.322	0.796886	0.469202	1.69839	0.0894348	0.598524
ENSMUSG00000026709	CN	WT	807.021	1157.41	982.216	-0.519972	0.30626	-1.69781	0.0895433	0.598524
ENSMUSG00000017679	CN	WT	591.957	780.418	686.188	-0.399149	0.235098	-1.6978	0.0895458	0.598524
ENSMUSG00000100235	CN	WT	24.0967	62.2048	43.1507	-1.36741	0.805441	-1.69771	0.0895618	0.598524
ENSMUSG00000075232	CN	WT	204.29	308.329	256.31	-0.593973	0.350042	-1.69686	0.0897231	0.598756
ENSMUSG00000025155	CN	WT	1645.52	2071.9	1858.71	-0.332364	0.195896	-1.69664	0.0897654	0.598756
ENSMUSG00000028465	CN	WT	26164.3	22495.9	24330.1	0.217927	0.128466	1.69638	0.0898137	0.598756
ENSMUSG00000026303	CN	WT	133.796	61.8674	97.8317	1.11368	0.656501	1.69638	0.0898138	0.598756
ENSMUSG00000034255	CN	WT	2617.58	1917.12	2267.35	0.449554	0.26503	1.69624	0.0898402	0.598756
ENSMUSG00000031386	CN	WT	7920.37	6689.59	7304.98	0.243576	0.143636	1.69579	0.0899249	0.598995
ENSMUSG00000037395	CN	WT	866.492	649.011	757.751	0.417057	0.246011	1.69528	0.0900225	0.599321
ENSMUSG00000015599	CN	WT	102.649	39.0752	70.8619	1.39272	0.821929	1.69445	0.0901797	0.599783
ENSMUSG00000032035	CN	WT	1356.66	1952.85	1654.75	-0.525261	0.310041	-1.69417	0.0902332	0.599783
ENSMUSG00000033952	CN	WT	1954.26	1494.24	1724.25	0.387258	0.228587	1.69414	0.0902385	0.599783
ENSMUSG00000039217	CN	WT	349.87	196.073	272.971	0.835361	0.493315	1.69336	0.0903865	0.599793
ENSMUSG00000030213	CN	WT	3914.77	3107.28	3511.02	0.333089	0.196719	1.69323	0.0904126	0.599793
ENSMUSG00000025736	CN	WT	742.366	566.283	654.325	0.39078	0.230882	1.69255	0.0905406	0.599793
ENSMUSG00000032549	CN	WT	599.512	356.904	478.208	0.747661	0.441788	1.69235	0.0905792	0.599793
ENSMUSG00000018848	CN	WT	2178.47	2691.73	2435.1	-0.305214	0.180362	-1.69223	0.0906019	0.599793
ENSMUSG00000062861	CN	WT	196.561	113.274	154.917	0.795493	0.470217	1.69176	0.0906918	0.599793
ENSMUSG00000052565	CN	WT	119.775	209.048	164.412	-0.803652	0.475098	-1.69155	0.0907319	0.599793
ENSMUSG00000026223	CN	WT	2285.07	2978.8	2631.94	-0.382334	0.226045	-1.6914	0.0907596	0.599793
ENSMUSG00000048154	CN	WT	6400.88	4980.27	5690.58	0.361973	0.214041	1.69114	0.0908105	0.599793
ENSMUSG00000032815	CN	WT	941.232	1187.7	1064.47	-0.335747	0.198535	-1.69112	0.0908132	0.599793
ENSMUSG00000028896	CN	WT	2503.19	3309.4	2906.3	-0.402602	0.238072	-1.6911	0.0908182	0.599793
ENSMUSG00000034863	CN	WT	950.233	1229.06	1089.65	-0.371378	0.219613	-1.69106	0.090826	0.599793
ENSMUSG00000037531	CN	WT	385.011	542.396	463.704	-0.494498	0.292622	-1.68988	0.0910503	0.600951
ENSMUSG00000062963	CN	WT	1705.92	2193.27	1949.6	-0.362201	0.214381	-1.68952	0.0911202	0.60097
ENSMUSG00000001281	CN	WT	1909.73	2749.56	2329.65	-0.525606	0.31116	-1.68918	0.0911844	0.60097
ENSMUSG00000039197	CN	WT	1246.87	1756.37	1501.62	-0.49419	0.292612	-1.68889	0.09124	0.60097
ENSMUSG00000042148	CN	WT	775.386	1033.99	904.686	-0.41515	0.245852	-1.68861	0.0912937	0.60097
ENSMUSG00000016637	CN	WT	477.853	649.098	563.476	-0.441393	0.261426	-1.68841	0.0913331	0.60097
ENSMUSG00000032323	CN	WT	462.01	315.499	388.755	0.549813	0.325654	1.68834	0.0913467	0.60097
ENSMUSG00000042272	CN	WT	861.613	652.434	757.024	0.401428	0.237838	1.68782	0.0914455	0.601298
ENSMUSG00000036751	CN	WT	2417.95	3153.22	2785.59	-0.382885	0.226897	-1.68748	0.0915104	0.601403
ENSMUSG00000006362	CN	WT	7501.38	5786.88	6644.13	0.374307	0.221877	1.687	0.0916036	0.601483
ENSMUSG00000016528	CN	WT	6526.04	8457.36	7491.7	-0.373881	0.221667	-1.68668	0.0916657	0.601483
ENSMUSG00000028410	CN	WT	1531.78	2352.02	1941.9	-0.618592	0.366791	-1.6865	0.0916999	0.601483
ENSMUSG00000109324	CN	WT	5170	6390.9	5780.45	-0.305802	0.181334	-1.6864	0.0917184	0.601483
ENSMUSG00000027359	CN	WT	22.2934	59.9884	41.1409	-1.42482	0.845134	-1.6859	0.0918144	0.601736
ENSMUSG00000024070	CN	WT	2892.08	2330.77	2611.43	0.311502	0.184792	1.68569	0.091855	0.601736
ENSMUSG00000004446	CN	WT	1895.51	1436.95	1666.23	0.399888	0.237279	1.68531	0.0919295	0.601903
ENSMUSG00000027804	CN	WT	1301.24	1675.07	1488.16	-0.364368	0.216264	-1.68483	0.0920212	0.602183
ENSMUSG00000038145	CN	WT	1084.77	848.032	966.401	0.355457	0.211028	1.68441	0.092103	0.602397
ENSMUSG00000000409	CN	WT	923.328	1467.61	1195.47	-0.668514	0.397064	-1.68364	0.0922503	0.602617
ENSMUSG00000027546	CN	WT	193.76	112.349	153.054	0.787498	0.467871	1.68315	0.0923459	0.602617
ENSMUSG00000021707	CN	WT	1057.33	1345.97	1201.65	-0.347948	0.206727	-1.68313	0.09235	0.602617
ENSMUSG00000002767	CN	WT	1599.71	2158.32	1879.02	-0.43194	0.256647	-1.68301	0.0923724	0.602617
ENSMUSG00000029432	CN	WT	1898.52	1551.01	1724.77	0.291511	0.173262	1.68248	0.0924755	0.602617
ENSMUSG00000005883	CN	WT	247.315	120.392	183.853	1.03743	0.616728	1.68214	0.0925409	0.602617
ENSMUSG00000019854	CN	WT	3097.1	2568.01	2832.56	0.270224	0.160735	1.68117	0.0927292	0.602617
ENSMUSG00000020219	CN	WT	1750.94	2513.8	2132.37	-0.521492	0.310232	-1.68098	0.0927673	0.602617
ENSMUSG00000026656	CN	WT	397.635	683.777	540.706	-0.781112	0.464694	-1.68092	0.092779	0.602617
ENSMUSG00000028772	CN	WT	836.936	1141.9	989.419	-0.447796	0.266401	-1.68091	0.0927804	0.602617
ENSMUSG00000025492	CN	WT	3629.33	2946.57	3287.95	0.300837	0.178999	1.68067	0.0928277	0.602617
ENSMUSG00000009630	CN	WT	2840.88	3430.57	3135.73	-0.271943	0.161851	-1.68021	0.0929174	0.602617
ENSMUSG00000021767	CN	WT	1156.22	723.637	939.928	0.67601	0.402416	1.67988	0.0929815	0.602617
ENSMUSG00000028982	CN	WT	156.751	262.696	209.724	-0.743431	0.442658	-1.67947	0.0930602	0.602617
ENSMUSG00000070803	CN	WT	80.2508	175.274	127.762	-1.12919	0.672411	-1.67931	0.0930907	0.602617
ENSMUSG00000027187	CN	WT	3314.01	2764.21	3039.11	0.261637	0.155807	1.67923	0.0931066	0.602617
ENSMUSG00000022664	CN	WT	225.301	136.446	180.874	0.724418	0.431403	1.67921	0.0931106	0.602617
ENSMUSG00000057236	CN	WT	6200.92	7536.19	6868.56	-0.281267	0.167536	-1.67884	0.0931829	0.602617
ENSMUSG00000024098	CN	WT	1743.53	1419.86	1581.69	0.29617	0.176434	1.67864	0.0932215	0.602617
ENSMUSG00000076432	CN	WT	789.381	1008.46	898.919	-0.35362	0.210678	-1.67849	0.093252	0.602617
ENSMUSG00000026520	CN	WT	1602.56	1969.84	1786.2	-0.297497	0.17726	-1.67831	0.093287	0.602617
ENSMUSG00000029449	CN	WT	736.315	505.95	621.133	0.541096	0.32247	1.67797	0.0933522	0.602617
ENSMUSG00000071662	CN	WT	1048.73	1376.33	1212.53	-0.391737	0.233487	-1.67777	0.093392	0.602617
ENSMUSG00000046573	CN	WT	356.423	507.525	431.974	-0.510438	0.304289	-1.67748	0.0934495	0.602617
ENSMUSG00000056209	CN	WT	854.803	1210.34	1032.57	-0.501555	0.299064	-1.67709	0.0935257	0.602617
ENSMUSG00000045362	CN	WT	704.375	503.773	604.074	0.484195	0.288745	1.67689	0.0935631	0.602617
ENSMUSG00000031681	CN	WT	1303.18	1043.43	1173.31	0.320544	0.191187	1.6766	0.0936211	0.602617
ENSMUSG00000005057	CN	WT	546.837	757.264	652.05	-0.469102	0.279823	-1.67642	0.0936551	0.602617
ENSMUSG00000048277	CN	WT	3174.38	3902.74	3538.56	-0.29782	0.17768	-1.67616	0.0937074	0.602617
ENSMUSG00000043671	CN	WT	1531.15	1158.44	1344.8	0.402273	0.240009	1.67608	0.0937229	0.602617
ENSMUSG00000030766	CN	WT	2748.62	2286.28	2517.45	0.265734	0.158552	1.67601	0.0937368	0.602617
ENSMUSG00000049502	CN	WT	2143.15	1771.75	1957.45	0.274491	0.16382	1.67557	0.0938223	0.602617
ENSMUSG00000036880	CN	WT	1467.83	1844.07	1655.95	-0.329441	0.196618	-1.67554	0.0938282	0.602617
ENSMUSG00000040785	CN	WT	4353.91	3444.86	3899.39	0.337701	0.201553	1.67549	0.0938373	0.602617
ENSMUSG00000005986	CN	WT	589.098	428.602	508.85	0.458645	0.273842	1.67485	0.0939632	0.602617
ENSMUSG00000050323	CN	WT	262.531	481.724	372.127	-0.87488	0.522434	-1.67462	0.0940079	0.602617
ENSMUSG00000037740	CN	WT	1213.22	1598.57	1405.89	-0.397706	0.23752	-1.67441	0.0940505	0.602617
ENSMUSG00000041684	CN	WT	654.819	493.41	574.114	0.408068	0.243723	1.67431	0.0940699	0.602617
ENSMUSG00000102752	CN	WT	862.812	653.155	757.984	0.401205	0.239645	1.67416	0.0940986	0.602617
ENSMUSG00000031877	CN	WT	341.613	1277.28	809.444	-1.90279	1.13672	-1.67394	0.0941432	0.602617
ENSMUSG00000018983	CN	WT	714.32	1048.54	881.43	-0.553376	0.330682	-1.67344	0.0942414	0.602617
ENSMUSG00000044795	CN	WT	111.21	50.7526	80.9813	1.13098	0.67587	1.67337	0.0942538	0.602617
ENSMUSG00000001942	CN	WT	1041.4	820.999	931.2	0.342929	0.204957	1.67318	0.0942926	0.602617
ENSMUSG00000004637	CN	WT	639.132	474.499	556.815	0.429996	0.25702	1.673	0.0943266	0.602617
ENSMUSG00000032860	CN	WT	539.872	384.707	462.289	0.489134	0.292445	1.67257	0.0944129	0.602617
ENSMUSG00000015656	CN	WT	3233.56	4175.01	3704.29	-0.368699	0.220445	-1.67252	0.0944213	0.602617
ENSMUSG00000000171	CN	WT	2724.35	3592.33	3158.34	-0.398904	0.238553	-1.67218	0.0944888	0.602617
ENSMUSG00000046229	CN	WT	1493.34	2028.89	1761.11	-0.441748	0.264177	-1.67217	0.0944915	0.602617
ENSMUSG00000054280	CN	WT	1335.06	1056.83	1195.94	0.336916	0.201555	1.67158	0.0946068	0.602796
ENSMUSG00000023328	CN	WT	158.825	310.491	234.658	-0.968089	0.579165	-1.67153	0.0946178	0.602796
ENSMUSG00000092116	CN	WT	308.663	461.411	385.037	-0.57898	0.346538	-1.67076	0.0947698	0.603451
ENSMUSG00000040857	CN	WT	2067.58	1612.53	1840.06	0.358709	0.214739	1.67044	0.0948319	0.603534
ENSMUSG00000032648	CN	WT	784.041	436.573	610.307	0.844718	0.505837	1.66994	0.094931	0.603575
ENSMUSG00000040329	CN	WT	91.0851	43.9972	67.5412	1.0489	0.628119	1.6699	0.0949388	0.603575
ENSMUSG00000024955	CN	WT	780.969	1003.85	892.411	-0.361984	0.2168	-1.66966	0.0949858	0.603575
ENSMUSG00000028496	CN	WT	1830.68	1292.74	1561.71	0.501642	0.300667	1.66843	0.0952308	0.603853
ENSMUSG00000028033	CN	WT	280.946	183.81	232.378	0.611877	0.366937	1.66753	0.0954098	0.603853
ENSMUSG00000039634	CN	WT	293.673	175.925	234.799	0.738017	0.442602	1.66745	0.0954247	0.603853
ENSMUSG00000110277	CN	WT	190.276	103.856	147.066	0.875112	0.524826	1.66743	0.0954285	0.603853
ENSMUSG00000022559	CN	WT	1838.42	2314.57	2076.49	-0.332175	0.199222	-1.66736	0.095443	0.603853
ENSMUSG00000014668	CN	WT	1058.05	1411.98	1235.02	-0.415973	0.249485	-1.66733	0.0954489	0.603853
ENSMUSG00000040687	CN	WT	4067.08	3336.77	3701.92	0.285447	0.171207	1.66726	0.0954618	0.603853
ENSMUSG00000019158	CN	WT	1062.66	1441.47	1252.07	-0.439369	0.263533	-1.66723	0.0954696	0.603853
ENSMUSG00000025920	CN	WT	688.928	436.375	562.651	0.65872	0.395103	1.66721	0.095472	0.603853
ENSMUSG00000058503	CN	WT	1519.95	1936.39	1728.17	-0.349446	0.209705	-1.66637	0.0956401	0.603858
ENSMUSG00000018076	CN	WT	4864.68	3880.78	4372.73	0.325984	0.195646	1.6662	0.095674	0.603858
ENSMUSG00000005442	CN	WT	6655.91	5263.09	5959.5	0.338709	0.203352	1.66563	0.0957863	0.603858
ENSMUSG00000023277	CN	WT	2019.86	2864.23	2442.04	-0.503582	0.302352	-1.66555	0.0958036	0.603858
ENSMUSG00000056493	CN	WT	1825.97	1328.99	1577.48	0.458303	0.275167	1.66555	0.0958039	0.603858
ENSMUSG00000036565	CN	WT	7737.8	6282.73	7010.27	0.300483	0.180417	1.66549	0.0958152	0.603858
ENSMUSG00000039515	CN	WT	6663.94	8351.61	7507.78	-0.32562	0.195511	-1.66548	0.0958169	0.603858
ENSMUSG00000000686	CN	WT	242.712	153.686	198.199	0.659674	0.396326	1.66447	0.0960182	0.604816
ENSMUSG00000053977	CN	WT	27.7536	404.805	216.279	-3.86744	2.32476	-1.66359	0.0961945	0.605616
ENSMUSG00000028066	CN	WT	2090.4	2748.99	2419.69	-0.394883	0.237415	-1.66326	0.0962598	0.605717
ENSMUSG00000030029	CN	WT	42.3604	119.319	80.8396	-1.49747	0.900581	-1.66279	0.0963551	0.606006
ENSMUSG00000033253	CN	WT	2523.75	1880.9	2202.33	0.424047	0.25515	1.66195	0.0965227	0.606749
ENSMUSG00000062743	CN	WT	252.194	150.523	201.359	0.743865	0.447657	1.66168	0.096576	0.606774
ENSMUSG00000050930	CN	WT	43.9435	90.2288	67.0861	-1.03725	0.624494	-1.66095	0.0967238	0.606954
ENSMUSG00000062007	CN	WT	547.212	406.953	477.082	0.427172	0.257193	1.6609	0.0967334	0.606954
ENSMUSG00000035181	CN	WT	3576.14	2729.41	3152.77	0.389581	0.234574	1.6608	0.0967529	0.606954
ENSMUSG00000051355	CN	WT	550.671	763.325	656.998	-0.470865	0.28358	-1.66043	0.0968275	0.607112
ENSMUSG00000003031	CN	WT	2409.68	2939.74	2674.71	-0.287056	0.172965	-1.65962	0.0969913	0.607829
ENSMUSG00000071637	CN	WT	522.719	921.312	722.016	-0.81696	0.492342	-1.65933	0.0970485	0.607877
ENSMUSG00000049764	CN	WT	280.645	396.877	338.761	-0.500061	0.301432	-1.65895	0.0971256	0.60805
ENSMUSG00000059981	CN	WT	4049.75	3420.37	3735.06	0.243604	0.14687	1.65864	0.097188	0.60813
ENSMUSG00000028211	CN	WT	856.839	1282.85	1069.85	-0.582056	0.350982	-1.65836	0.0972441	0.608172
ENSMUSG00000048490	CN	WT	3044.17	2411.47	2727.82	0.335903	0.202704	1.65711	0.0974969	0.609443
ENSMUSG00000024456	CN	WT	10493.8	8740.13	9616.98	0.263739	0.159188	1.65677	0.0975656	0.609562
ENSMUSG00000006906	CN	WT	795.951	584.669	690.31	0.444509	0.2685	1.65552	0.0978181	0.610828
ENSMUSG00000033769	CN	WT	991.505	702.757	847.131	0.496161	0.299979	1.65399	0.0981301	0.612465
ENSMUSG00000047036	CN	WT	2685.92	2107.29	2396.6	0.349754	0.21176	1.65166	0.0986042	0.614625
ENSMUSG00000030733	CN	WT	4322.98	3608.94	3965.96	0.260519	0.157747	1.6515	0.0986371	0.614625
ENSMUSG00000070520	CN	WT	1160.05	1469.96	1315.01	-0.341389	0.206745	-1.65126	0.0986853	0.614625
ENSMUSG00000031352	CN	WT	808.346	1034.09	921.216	-0.355674	0.215434	-1.65097	0.0987449	0.614625
ENSMUSG00000051319	CN	WT	489.239	645.513	567.376	-0.400049	0.242401	-1.65036	0.0988688	0.614625
ENSMUSG00000063358	CN	WT	5127.87	6246.7	5687.28	-0.284832	0.172624	-1.65001	0.0989408	0.614625
ENSMUSG00000033295	CN	WT	166.157	93.1668	129.662	0.834837	0.505968	1.64998	0.0989473	0.614625
ENSMUSG00000043099	CN	WT	17.7508	55.8476	36.7992	-1.65354	1.00244	-1.64952	0.0990414	0.614625
ENSMUSG00000027677	CN	WT	1790.42	1368.73	1579.58	0.387109	0.234696	1.64941	0.0990638	0.614625
ENSMUSG00000002496	CN	WT	2745.1	2262.56	2503.83	0.278876	0.169096	1.64922	0.0991019	0.614625
ENSMUSG00000035212	CN	WT	914.649	1174.14	1044.4	-0.360407	0.218593	-1.64876	0.099197	0.614625
ENSMUSG00000028251	CN	WT	43.0111	89.6868	66.3489	-1.06068	0.643345	-1.64869	0.0992102	0.614625
ENSMUSG00000029616	CN	WT	3232.66	4450.92	3841.79	-0.461179	0.279743	-1.64858	0.0992338	0.614625
ENSMUSG00000032477	CN	WT	1913.33	2376.28	2144.81	-0.312365	0.189512	-1.64826	0.0992987	0.614625
ENSMUSG00000031168	CN	WT	835.403	1098.44	966.92	-0.394627	0.239497	-1.64773	0.0994077	0.614625
ENSMUSG00000031156	CN	WT	533.31	701.086	617.198	-0.394527	0.23945	-1.64764	0.0994266	0.614625
ENSMUSG00000055305	CN	WT	114.824	58.6197	86.7217	0.96894	0.588117	1.64753	0.0994494	0.614625
ENSMUSG00000053886	CN	WT	27.0094	75.4266	51.218	-1.47937	0.897974	-1.64745	0.0994661	0.614625
ENSMUSG00000078771	CN	WT	274.618	480.233	377.425	-0.805322	0.488873	-1.6473	0.0994955	0.614625
ENSMUSG00000028757	CN	WT	6500.41	8238.79	7369.6	-0.341784	0.207564	-1.64664	0.0996315	0.614625
ENSMUSG00000048905	CN	WT	248.469	162.412	205.44	0.613667	0.372757	1.64629	0.0997033	0.614625
ENSMUSG00000050332	CN	WT	567.629	386.876	477.253	0.552343	0.335521	1.64622	0.0997177	0.614625
ENSMUSG00000035051	CN	WT	1274.52	1002.62	1138.57	0.345872	0.210144	1.64588	0.0997886	0.614625
ENSMUSG00000032353	CN	WT	1896.91	2805.91	2351.41	-0.564512	0.343002	-1.64579	0.099806	0.614625
ENSMUSG00000005575	CN	WT	3248.57	3905.14	3576.85	-0.265577	0.161367	-1.64579	0.0998064	0.614625
ENSMUSG00000042225	CN	WT	478.37	676.262	577.316	-0.499585	0.303622	-1.64542	0.0998839	0.614625
ENSMUSG00000038349	CN	WT	190.644	98.7926	144.718	0.94771	0.575978	1.64539	0.0998888	0.614625
ENSMUSG00000022822	CN	WT	1014.69	1283.67	1149.18	-0.339365	0.206265	-1.64529	0.0999098	0.614625
ENSMUSG00000056529	CN	WT	229.12	125.511	177.316	0.868448	0.527954	1.64493	0.0999842	0.614625
ENSMUSG00000015759	CN	WT	1218.04	1565.91	1391.97	-0.362209	0.220209	-1.64484	0.100003	0.614625
ENSMUSG00000023345	CN	WT	496.068	810.391	653.23	-0.707293	0.430038	-1.64472	0.100027	0.614625
[truncated: 10,284 more rows]

## Sheet: F_vs_WT
GeneID	sampleA	sampleB	baseMeanA	baseMeanB	baseMean	log2FoldChange	lfcSE	stat	pvalue	padj
ENSMUSG00000020027	FLT3ITD	WT	8975.07	164.11	4569.59	5.77347	0.466942	12.3644	4.07192e-35	5.00072e-31
ENSMUSG00000037362	FLT3ITD	WT	872.989	10.7818	441.885	6.34362	0.63732	9.95358	2.43279e-23	1.49385e-19
ENSMUSG00000004552	FLT3ITD	WT	4311.25	1013.75	2662.5	2.08809	0.258421	8.08018	6.46694e-16	2.09047e-12
ENSMUSG00000022995	FLT3ITD	WT	1005.33	34.2792	519.804	4.87851	0.604232	8.0739	6.80878e-16	2.09047e-12
ENSMUSG00000005474	FLT3ITD	WT	3251.22	285.72	1768.47	3.50909	0.459174	7.64218	2.13574e-14	4.75692e-11
ENSMUSG00000021662	FLT3ITD	WT	87.5449	522.997	305.271	-2.57852	0.337887	-7.6313	2.32404e-14	4.75692e-11
ENSMUSG00000009876	FLT3ITD	WT	418.753	32.0257	225.389	3.71343	0.501649	7.40246	1.33687e-13	2.34543e-10
ENSMUSG00000018930	FLT3ITD	WT	666.537	3999.14	2332.84	-2.58488	0.376741	-6.86115	6.83066e-12	1.04859e-08
ENSMUSG00000036256	FLT3ITD	WT	881.774	80.7915	481.283	3.44776	0.519375	6.63827	3.17377e-11	4.33078e-08
ENSMUSG00000020773	FLT3ITD	WT	494.624	1326.03	910.327	-1.42259	0.222021	-6.40745	1.47977e-10	1.8173e-07
ENSMUSG00000043415	FLT3ITD	WT	540.749	1620.78	1080.76	-1.58355	0.251639	-6.29296	3.1147e-10	3.47742e-07
ENSMUSG00000005125	FLT3ITD	WT	1369.7	4590.61	2980.16	-1.74485	0.283408	-6.15667	7.42928e-10	7.60325e-07
ENSMUSG00000000982	FLT3ITD	WT	1999.56	7186.62	4593.09	-1.84559	0.313179	-5.89307	3.79094e-09	3.58127e-06
ENSMUSG00000094910	FLT3ITD	WT	198.373	2.65793	100.515	6.25363	1.07228	5.83207	5.47441e-09	4.80223e-06
ENSMUSG00000020646	FLT3ITD	WT	734.346	215.453	474.899	1.76835	0.305494	5.7885	7.1019e-09	5.81456e-06
ENSMUSG00000073643	FLT3ITD	WT	661.217	2419.99	1540.6	-1.87178	0.328652	-5.69531	1.23147e-08	9.45234e-06
ENSMUSG00000025491	FLT3ITD	WT	13384	2460.86	7922.43	2.44332	0.4325	5.64929	1.61109e-08	1.16387e-05
ENSMUSG00000020120	FLT3ITD	WT	3191.83	7866.8	5529.31	-1.30135	0.23476	-5.54331	2.96811e-08	2.02507e-05
ENSMUSG00000032766	FLT3ITD	WT	174.58	559.967	367.274	-1.68153	0.314176	-5.35221	8.68855e-08	5.616e-05
ENSMUSG00000041488	FLT3ITD	WT	316.668	913.867	615.268	-1.52918	0.289071	-5.28997	1.22336e-07	7.2004e-05
ENSMUSG00000038175	FLT3ITD	WT	538.322	1311.96	925.143	-1.28519	0.243002	-5.2888	1.23124e-07	7.2004e-05
ENSMUSG00000022876	FLT3ITD	WT	2673.12	4746.8	3709.96	-0.828408	0.157231	-5.26872	1.3738e-07	7.6689e-05
ENSMUSG00000066687	FLT3ITD	WT	37.457	219.193	128.325	-2.54907	0.495969	-5.13957	2.75367e-07	0.000147034
ENSMUSG00000016995	FLT3ITD	WT	0	84.1311	42.0655	-8.87734	1.73705	-5.11059	3.21162e-07	0.000164341
ENSMUSG00000070348	FLT3ITD	WT	320.017	782.829	551.423	-1.29041	0.255329	-5.05391	4.32861e-07	0.000212638
ENSMUSG00000006389	FLT3ITD	WT	1277.44	2850.34	2063.89	-1.15786	0.230553	-5.02207	5.1118e-07	0.000241454
ENSMUSG00000066026	FLT3ITD	WT	499.368	1451.72	975.546	-1.53967	0.307364	-5.00928	5.46351e-07	0.000248509
ENSMUSG00000024620	FLT3ITD	WT	435.572	1891.08	1163.33	-2.11827	0.423628	-5.0003	5.72425e-07	0.00025107
ENSMUSG00000002006	FLT3ITD	WT	77.8163	297.05	187.433	-1.93268	0.388782	-4.97112	6.65672e-07	0.0002819
ENSMUSG00000005947	FLT3ITD	WT	670.572	96.6705	383.621	2.79609	0.57384	4.8726	1.10141e-06	0.000450879
ENSMUSG00000023927	FLT3ITD	WT	2502.52	6450.31	4476.42	-1.36598	0.283096	-4.82514	1.39907e-06	0.000554257
ENSMUSG00000055639	FLT3ITD	WT	812.311	2068.24	1440.28	-1.34844	0.281358	-4.79262	1.64617e-06	0.000631769
ENSMUSG00000022762	FLT3ITD	WT	182.24	7.01827	94.6292	4.69223	0.98575	4.76007	1.9353e-06	0.000720227
ENSMUSG00000021719	FLT3ITD	WT	551.334	119.663	335.498	2.20486	0.467709	4.71418	2.42689e-06	0.000874419
ENSMUSG00000025746	FLT3ITD	WT	17.0312	174.23	95.6307	-3.35456	0.712405	-4.70878	2.49203e-06	0.000874419
ENSMUSG00000079037	FLT3ITD	WT	1196.68	216.274	706.477	2.46839	0.530109	4.65639	3.21805e-06	0.00107778
ENSMUSG00000026748	FLT3ITD	WT	952.002	274.478	613.24	1.79479	0.385869	4.65129	3.29872e-06	0.00107778
ENSMUSG00000015966	FLT3ITD	WT	88.0372	343.034	215.536	-1.96255	0.422141	-4.64904	3.33487e-06	0.00107778
ENSMUSG00000031779	FLT3ITD	WT	83.6487	2.61553	43.1321	5.01865	1.09314	4.59104	4.41042e-06	0.00138883
ENSMUSG00000021457	FLT3ITD	WT	4554.54	7302.82	5928.68	-0.681149	0.150607	-4.5227	6.10555e-06	0.00187456
ENSMUSG00000028289	FLT3ITD	WT	41.3453	191.844	116.595	-2.21426	0.491527	-4.50487	6.64139e-06	0.00198934
ENSMUSG00000018924	FLT3ITD	WT	43.7883	358.231	201.009	-3.03196	0.676891	-4.47924	7.49103e-06	0.0021418
ENSMUSG00000032238	FLT3ITD	WT	159.996	486.862	323.429	-1.60517	0.358376	-4.47901	7.49917e-06	0.0021418
ENSMUSG00000018593	FLT3ITD	WT	515.629	16.926	266.277	4.93419	1.11027	4.44414	8.82434e-06	0.00246299
ENSMUSG00000022305	FLT3ITD	WT	1351.09	435.207	893.149	1.63464	0.388203	4.21078	2.54493e-05	0.0069454
ENSMUSG00000035637	FLT3ITD	WT	1267.11	632.827	949.969	1.00146	0.239747	4.17714	2.95194e-05	0.00788103
ENSMUSG00000020142	FLT3ITD	WT	281.66	80.5991	181.13	1.80534	0.434706	4.15301	3.28126e-05	0.00849381
ENSMUSG00000004558	FLT3ITD	WT	914.565	293.723	604.144	1.63915	0.394958	4.15018	3.3222e-05	0.00849381
ENSMUSG00000036461	FLT3ITD	WT	4912.84	7753	6332.92	-0.658193	0.158768	-4.14562	3.38895e-05	0.00849381
ENSMUSG00000050965	FLT3ITD	WT	446.487	861.605	654.046	-0.94841	0.229887	-4.12555	3.69844e-05	0.0090765
ENSMUSG00000043557	FLT3ITD	WT	1618.94	4263.87	2941.41	-1.39712	0.33901	-4.12119	3.76925e-05	0.0090765
ENSMUSG00000021759	FLT3ITD	WT	186.851	26.2206	106.536	2.83513	0.694997	4.07934	4.51643e-05	0.0106666
ENSMUSG00000068417	FLT3ITD	WT	231.044	67.7334	149.389	1.77012	0.435102	4.06829	4.73599e-05	0.0109741
ENSMUSG00000019960	FLT3ITD	WT	2216.72	6941.13	4578.92	-1.6467	0.40819	-4.03417	5.47967e-05	0.0124622
ENSMUSG00000026581	FLT3ITD	WT	4606.46	7930.01	6268.24	-0.783709	0.194964	-4.01976	5.82565e-05	0.0130081
ENSMUSG00000052684	FLT3ITD	WT	56819.4	184016	120417	-1.69537	0.42262	-4.01157	6.03155e-05	0.0132274
ENSMUSG00000034220	FLT3ITD	WT	428.609	1700.32	1064.46	-1.98795	0.496247	-4.00598	6.17619e-05	0.013307
ENSMUSG00000026580	FLT3ITD	WT	199.888	497.22	348.554	-1.3144	0.329165	-3.99312	6.52091e-05	0.0138075
ENSMUSG00000000753	FLT3ITD	WT	1059.71	1825.66	1442.69	-0.784687	0.196727	-3.98872	6.64315e-05	0.0138279
ENSMUSG00000056124	FLT3ITD	WT	390.117	1496.53	943.324	-1.93949	0.487869	-3.97544	7.02485e-05	0.0141573
ENSMUSG00000044162	FLT3ITD	WT	106.021	301.283	203.652	-1.50697	0.379092	-3.9752	7.03198e-05	0.0141573
ENSMUSG00000030930	FLT3ITD	WT	493.664	922.559	708.112	-0.902196	0.227373	-3.96791	7.25067e-05	0.0143622
ENSMUSG00000027487	FLT3ITD	WT	379.834	749.166	564.5	-0.979806	0.248714	-3.93949	8.16547e-05	0.0159175
ENSMUSG00000029859	FLT3ITD	WT	83.155	397.956	240.556	-2.25832	0.57721	-3.91248	9.13542e-05	0.01751
ENSMUSG00000056004	FLT3ITD	WT	214.973	65.819	140.396	1.7079	0.436914	3.90901	9.26757e-05	0.01751
ENSMUSG00000058626	FLT3ITD	WT	1.45842	49.4865	25.4725	-5.08409	1.3074	-3.88871	0.000100777	0.0187521
ENSMUSG00000018585	FLT3ITD	WT	2356.53	1438.46	1897.5	0.712029	0.184194	3.86565	0.000110793	0.0200422
ENSMUSG00000037169	FLT3ITD	WT	2389.5	806.826	1598.17	1.56617	0.405193	3.86525	0.000110974	0.0200422
ENSMUSG00000066551	FLT3ITD	WT	1920.22	3734.38	2827.3	-0.959555	0.248864	-3.85574	0.00011538	0.0204627
ENSMUSG00000051236	FLT3ITD	WT	153.65	429.369	291.51	-1.48261	0.384826	-3.85269	0.000116828	0.0204627
ENSMUSG00000004105	FLT3ITD	WT	285.093	80.5567	182.825	1.82345	0.47367	3.84962	0.000118301	0.0204627
ENSMUSG00000047604	FLT3ITD	WT	3779.39	5851.79	4815.59	-0.630767	0.164769	-3.82819	0.000129088	0.0220185
ENSMUSG00000041481	FLT3ITD	WT	8582.77	3571.09	6076.93	1.26513	0.331071	3.82133	0.000132735	0.0223304
ENSMUSG00000009418	FLT3ITD	WT	1058.33	1742.58	1400.45	-0.719354	0.18888	-3.80853	0.000139797	0.0232006
ENSMUSG00000051314	FLT3ITD	WT	480.902	1037.08	758.99	-1.10874	0.291932	-3.79792	0.000145914	0.0238929
ENSMUSG00000005672	FLT3ITD	WT	8025.61	14610.9	11318.3	-0.864391	0.228361	-3.7852	0.000153586	0.0245857
ENSMUSG00000032657	FLT3ITD	WT	909.932	1664.6	1287.27	-0.871494	0.23038	-3.78285	0.000155041	0.0245857
ENSMUSG00000042817	FLT3ITD	WT	4340.09	13978.5	9159.28	-1.6874	0.446276	-3.78108	0.000156151	0.0245857
ENSMUSG00000024538	FLT3ITD	WT	1583.26	800.359	1191.81	0.984183	0.261211	3.76776	0.000164718	0.0256063
ENSMUSG00000028927	FLT3ITD	WT	927.406	1583.58	1255.49	-0.771938	0.205503	-3.75633	0.000172421	0.0262923
ENSMUSG00000063415	FLT3ITD	WT	4.86095	67.7562	36.3086	-3.80119	1.01233	-3.7549	0.000173412	0.0262923
ENSMUSG00000026358	FLT3ITD	WT	4448.56	15651.5	10050	-1.81488	0.484185	-3.74832	0.000178022	0.0266621
ENSMUSG00000071076	FLT3ITD	WT	11733	32073.1	21903.1	-1.45078	0.389056	-3.72897	0.000192267	0.0284485
ENSMUSG00000031740	FLT3ITD	WT	107.927	415.489	261.708	-1.94446	0.52386	-3.7118	0.000205789	0.0300868
ENSMUSG00000000078	FLT3ITD	WT	16208.7	63843.9	40026.3	-1.97778	0.536416	-3.68702	0.000226892	0.0327114
ENSMUSG00000029570	FLT3ITD	WT	1831.6	857.307	1344.46	1.09527	0.297256	3.68459	0.000229068	0.0327114
ENSMUSG00000030268	FLT3ITD	WT	141.046	28.7318	84.8888	2.29271	0.625812	3.66358	0.000248715	0.034951
ENSMUSG00000033295	FLT3ITD	WT	385.525	105.16	245.343	1.87499	0.512314	3.65984	0.000252374	0.034951
ENSMUSG00000041515	FLT3ITD	WT	11060.3	6179.22	8619.76	0.839955	0.229574	3.65875	0.000253452	0.034951
ENSMUSG00000055629	FLT3ITD	WT	973.798	319.751	646.774	1.60711	0.439576	3.65605	0.000256135	0.034951
ENSMUSG00000058145	FLT3ITD	WT	140.56	35.6848	88.1225	1.97795	0.543314	3.64052	0.000272083	0.0367053
ENSMUSG00000050600	FLT3ITD	WT	358.847	858.846	608.846	-1.25884	0.346045	-3.63781	0.000274968	0.0367053
ENSMUSG00000069270	FLT3ITD	WT	382.781	808.381	595.581	-1.07826	0.298013	-3.61816	0.000296705	0.039181
ENSMUSG00000032128	FLT3ITD	WT	51.0725	278.33	164.701	-2.44668	0.677016	-3.61392	0.000301604	0.0394042
ENSMUSG00000006154	FLT3ITD	WT	217.96	684.433	451.196	-1.65064	0.457356	-3.60909	0.000307277	0.0397228
ENSMUSG00000046442	FLT3ITD	WT	37.4504	144.315	90.8825	-1.94638	0.539746	-3.6061	0.000310836	0.0397644
ENSMUSG00000022651	FLT3ITD	WT	4.8689	102.838	53.8532	-4.40057	1.22125	-3.60334	0.000314151	0.039774
ENSMUSG00000030785	FLT3ITD	WT	23.8403	128.064	75.9519	-2.42517	0.674201	-3.59711	0.000321775	0.0403236
ENSMUSG00000026594	FLT3ITD	WT	746.074	1245.85	995.963	-0.739833	0.206054	-3.59047	0.000330077	0.0409462
ENSMUSG00000022218	FLT3ITD	WT	457.132	193.605	325.369	1.24017	0.346271	3.5815	0.000341626	0.041955
ENSMUSG00000027583	FLT3ITD	WT	516.167	189.933	353.05	1.44176	0.404048	3.56828	0.000359326	0.0436919
ENSMUSG00000032578	FLT3ITD	WT	960.127	291.381	625.754	1.72078	0.482861	3.56372	0.000365642	0.044024
ENSMUSG00000040249	FLT3ITD	WT	2201.88	682.717	1442.3	1.6897	0.478276	3.53291	0.000411019	0.0490071
ENSMUSG00000112023	FLT3ITD	WT	169.825	640.455	405.14	-1.91489	0.543636	-3.52238	0.000427695	0.050505
ENSMUSG00000051910	FLT3ITD	WT	156.171	484.674	320.423	-1.63419	0.466026	-3.50664	0.000453797	0.053077
ENSMUSG00000041849	FLT3ITD	WT	45.2229	181.014	113.118	-2.00044	0.573476	-3.48827	0.000486158	0.0560137
ENSMUSG00000003617	FLT3ITD	WT	157.721	14.6529	86.1871	3.4264	0.982551	3.48724	0.000488028	0.0560137
ENSMUSG00000025461	FLT3ITD	WT	41.8376	188.3	115.069	-2.17073	0.623598	-3.48098	0.000499592	0.0568101
ENSMUSG00000033044	FLT3ITD	WT	59.7938	1.59476	30.6943	5.25638	1.51418	3.47143	0.000517688	0.0582787
ENSMUSG00000026558	FLT3ITD	WT	11018.4	7117.27	9067.86	0.630521	0.181857	3.46712	0.00052607	0.0582787
ENSMUSG00000030224	FLT3ITD	WT	9494.02	6440.51	7967.27	0.559857	0.161492	3.46677	0.000526743	0.0582787
ENSMUSG00000014599	FLT3ITD	WT	285.554	689.693	487.624	-1.27197	0.367189	-3.46408	0.000532048	0.05834
ENSMUSG00000025289	FLT3ITD	WT	2400.82	1484.2	1942.51	0.693989	0.201023	3.45229	0.000555844	0.06025
ENSMUSG00000031822	FLT3ITD	WT	2412.54	3700.68	3056.61	-0.617272	0.178973	-3.44897	0.000562738	0.06025
ENSMUSG00000020044	FLT3ITD	WT	310.226	87.5783	198.902	1.82319	0.528727	3.44827	0.000564185	0.06025
ENSMUSG00000030287	FLT3ITD	WT	756.231	1306.74	1031.49	-0.78893	0.228985	-3.44533	0.000570362	0.0603846
ENSMUSG00000006369	FLT3ITD	WT	233.855	56.6515	145.253	2.04701	0.595869	3.43533	0.000591823	0.0616123
ENSMUSG00000069792	FLT3ITD	WT	92.8584	320.752	206.805	-1.78805	0.5205	-3.43526	0.000591992	0.0616123
ENSMUSG00000022469	FLT3ITD	WT	205.777	482.508	344.143	-1.22939	0.358231	-3.43182	0.000599536	0.0618731
ENSMUSG00000019850	FLT3ITD	WT	7061.76	25053.6	16057.7	-1.82691	0.535118	-3.41403	0.000640087	0.0655076
ENSMUSG00000055723	FLT3ITD	WT	669.999	262.953	466.476	1.3498	0.395773	3.41054	0.000648334	0.0658033
ENSMUSG00000040254	FLT3ITD	WT	25.7526	265.024	145.388	-3.36296	0.988687	-3.40144	0.000670312	0.0674762
ENSMUSG00000030124	FLT3ITD	WT	267.093	633.629	450.361	-1.2463	0.367022	-3.39571	0.000684502	0.0683445
ENSMUSG00000041842	FLT3ITD	WT	17.5169	104.909	61.2128	-2.58273	0.762007	-3.38937	0.000700525	0.0693802
ENSMUSG00000046598	FLT3ITD	WT	574.604	214.448	394.526	1.4221	0.420643	3.38077	0.000722832	0.0707479
ENSMUSG00000004040	FLT3ITD	WT	3016.32	4881.87	3949.09	-0.694573	0.205528	-3.37945	0.000726304	0.0707479
ENSMUSG00000020644	FLT3ITD	WT	1573.71	591.111	1082.41	1.4131	0.418394	3.37745	0.000731617	0.0707479
ENSMUSG00000031786	FLT3ITD	WT	288.833	701.637	495.235	-1.28072	0.379717	-3.37282	0.00074402	0.0713852
ENSMUSG00000004296	FLT3ITD	WT	67.5915	5.23107	36.4113	3.70263	1.10246	3.35851	0.000783638	0.0736274
ENSMUSG00000027447	FLT3ITD	WT	24908.7	10600.6	17754.7	1.23253	0.366997	3.35842	0.000783902	0.0736274
ENSMUSG00000056758	FLT3ITD	WT	1308.84	356.998	832.921	1.87429	0.558175	3.3579	0.000785375	0.0736274
ENSMUSG00000038042	FLT3ITD	WT	143.955	323.59	233.772	-1.16866	0.348825	-3.35027	0.000807325	0.0751118
ENSMUSG00000020034	FLT3ITD	WT	679.361	1168.97	924.166	-0.783014	0.234031	-3.34576	0.000820562	0.0757694
ENSMUSG00000068129	FLT3ITD	WT	1201.76	1981.83	1591.79	-0.721545	0.215869	-3.34251	0.000830242	0.076091
ENSMUSG00000016559	FLT3ITD	WT	25343.6	51675.5	38509.6	-1.02785	0.308177	-3.33527	0.000852155	0.0773029
ENSMUSG00000027698	FLT3ITD	WT	916.602	1747.3	1331.95	-0.930651	0.279159	-3.33377	0.00085677	0.0773029
ENSMUSG00000054641	FLT3ITD	WT	303.543	850.521	577.032	-1.4867	0.446194	-3.33197	0.000862348	0.0773029
ENSMUSG00000025037	FLT3ITD	WT	861.305	501.059	681.182	0.781372	0.2348	3.32781	0.000875306	0.0778959
ENSMUSG00000053398	FLT3ITD	WT	1713.36	1099	1406.18	0.640745	0.193059	3.31891	0.000903702	0.0798443
ENSMUSG00000036356	FLT3ITD	WT	422.469	1052.25	737.361	-1.31652	0.397207	-3.31443	0.000918288	0.0802523
ENSMUSG00000042757	FLT3ITD	WT	227.021	57.1212	142.071	1.99088	0.600842	3.31349	0.000921389	0.0802523
ENSMUSG00000038370	FLT3ITD	WT	527.525	1362.57	945.048	-1.36887	0.414326	-3.30385	0.000953678	0.0821046
ENSMUSG00000050075	FLT3ITD	WT	1115.52	1984.25	1549.89	-0.83078	0.251724	-3.30036	0.000965602	0.0821046
ENSMUSG00000027803	FLT3ITD	WT	1.45709	48.2114	24.8342	-5.04744	1.52985	-3.2993	0.000969275	0.0821046
ENSMUSG00000028649	FLT3ITD	WT	6129.96	8991.53	7560.75	-0.552652	0.167508	-3.29926	0.000969397	0.0821046
ENSMUSG00000045165	FLT3ITD	WT	1130.27	1939.24	1534.76	-0.778677	0.236717	-3.28948	0.00100371	0.0842321
ENSMUSG00000025270	FLT3ITD	WT	497.2	31.0473	264.124	4.00227	1.21716	3.28822	0.00100823	0.0842321
ENSMUSG00000037926	FLT3ITD	WT	1628.97	2870.95	2249.96	-0.817525	0.248907	-3.28446	0.00102179	0.0847879
ENSMUSG00000038893	FLT3ITD	WT	4555.52	7626.43	6090.97	-0.743426	0.227236	-3.27161	0.00106938	0.0881409
ENSMUSG00000056643	FLT3ITD	WT	39.9028	215.906	127.904	-2.43549	0.745407	-3.26733	0.00108569	0.0888889
ENSMUSG00000033192	FLT3ITD	WT	327.865	708.864	518.365	-1.11266	0.340882	-3.26406	0.00109829	0.0893254
ENSMUSG00000024646	FLT3ITD	WT	2329.75	1558.67	1944.21	0.579945	0.177991	3.25829	0.00112087	0.0905616
ENSMUSG00000046908	FLT3ITD	WT	196.541	589.69	393.115	-1.58485	0.487972	-3.24782	0.00116293	0.0933459
ENSMUSG00000026994	FLT3ITD	WT	388.605	153.772	271.189	1.33857	0.412417	3.24568	0.0011717	0.0934389
ENSMUSG00000025492	FLT3ITD	WT	6657.48	3326.16	4991.82	1.00116	0.308974	3.24027	0.00119418	0.0945566
ENSMUSG00000030401	FLT3ITD	WT	59.3704	432.538	245.954	-2.86479	0.884571	-3.23862	0.00120111	0.0945566
ENSMUSG00000026170	FLT3ITD	WT	874.747	247.928	561.338	1.81971	0.562325	3.23605	0.00121198	0.0946758
ENSMUSG00000061414	FLT3ITD	WT	431.282	969.383	700.333	-1.16826	0.361174	-3.23462	0.00121804	0.0946758
ENSMUSG00000028716	FLT3ITD	WT	368.137	699.863	534	-0.927032	0.287082	-3.22915	0.00124158	0.0958981
ENSMUSG00000015533	FLT3ITD	WT	40.3752	139.188	89.7815	-1.78548	0.554638	-3.21919	0.00128555	0.0986736
ENSMUSG00000039087	FLT3ITD	WT	1952.26	2837.19	2394.73	-0.539265	0.167779	-3.21413	0.00130839	0.0998035
ENSMUSG00000031355	FLT3ITD	WT	380.923	825.784	603.353	-1.11642	0.347588	-3.21191	0.00131856	0.09982
ENSMUSG00000002944	FLT3ITD	WT	526.249	96.4552	311.352	2.44932	0.763086	3.20976	0.00132847	0.09982
ENSMUSG00000022272	FLT3ITD	WT	755.713	357.35	556.532	1.08107	0.33691	3.20878	0.00133299	0.09982
ENSMUSG00000003528	FLT3ITD	WT	4438.59	3014.02	3726.3	0.558319	0.17447	3.20009	0.00137384	0.101794
ENSMUSG00000060470	FLT3ITD	WT	4908.63	9596.01	7252.32	-0.967122	0.302258	-3.19965	0.00137592	0.101794
ENSMUSG00000071392	FLT3ITD	WT	52.9835	1.59476	27.2891	5.07982	1.59091	3.19303	0.00140789	0.103534
ENSMUSG00000050315	FLT3ITD	WT	67.5796	220.237	143.908	-1.70455	0.534579	-3.18858	0.00142972	0.104514
ENSMUSG00000005533	FLT3ITD	WT	3011.82	4481.46	3746.64	-0.573368	0.179928	-3.18666	0.00143925	0.104589
ENSMUSG00000003882	FLT3ITD	WT	177.637	640.699	409.168	-1.85066	0.58107	-3.18491	0.00144797	0.104603
ENSMUSG00000023243	FLT3ITD	WT	1843.11	858.941	1351.03	1.10159	0.346574	3.1785	0.00148041	0.105574
ENSMUSG00000031548	FLT3ITD	WT	4.85963	60.0792	32.4694	-3.62804	1.14144	-3.17848	0.0014805	0.105574
ENSMUSG00000054672	FLT3ITD	WT	50.6159	293.6	172.108	-2.53656	0.798577	-3.17635	0.00149141	0.105574
ENSMUSG00000032549	FLT3ITD	WT	179.427	402.933	291.18	-1.16713	0.367722	-3.17396	0.00150373	0.105574
ENSMUSG00000042207	FLT3ITD	WT	1517.95	2288.72	1903.34	-0.592514	0.186687	-3.17383	0.0015044	0.105574
ENSMUSG00000031074	FLT3ITD	WT	195.096	548.775	371.935	-1.49231	0.470959	-3.16866	0.00153142	0.10686
ENSMUSG00000023942	FLT3ITD	WT	4904.9	3008.97	3956.94	0.704957	0.222925	3.16231	0.00156523	0.108602
ENSMUSG00000061815	FLT3ITD	WT	30.6347	121.029	75.8319	-1.98249	0.628236	-3.15565	0.00160143	0.11049
ENSMUSG00000040430	FLT3ITD	WT	2507.12	3700.61	3103.87	-0.5618	0.178317	-3.15056	0.00162955	0.111802
ENSMUSG00000040616	FLT3ITD	WT	229.53	62.0945	145.812	1.88819	0.600261	3.14561	0.00165743	0.112515
ENSMUSG00000102752	FLT3ITD	WT	345.214	737.413	541.313	-1.095	0.348122	-3.14546	0.00165827	0.112515
ENSMUSG00000032864	FLT3ITD	WT	22.3686	125.67	74.0193	-2.49078	0.79332	-3.1397	0.00169122	0.113801
ENSMUSG00000026211	FLT3ITD	WT	301.147	673.603	487.375	-1.16132	0.369976	-3.13891	0.00169575	0.113801
ENSMUSG00000061311	FLT3ITD	WT	7.29077	69.7292	38.51	-3.25679	1.0405	-3.13002	0.00174795	0.116666
ENSMUSG00000066406	FLT3ITD	WT	6472.17	10492.6	8482.4	-0.697043	0.223119	-3.12408	0.00178361	0.118332
ENSMUSG00000032012	FLT3ITD	WT	329.255	158.093	243.674	1.05858	0.338998	3.12267	0.00179218	0.118332
ENSMUSG00000028657	FLT3ITD	WT	6442.68	2913.06	4677.87	1.14523	0.367077	3.11987	0.00180928	0.118822
ENSMUSG00000039715	FLT3ITD	WT	1472.33	930.663	1201.5	0.661632	0.212492	3.11368	0.00184771	0.120101
ENSMUSG00000030329	FLT3ITD	WT	269.418	39.4026	154.411	2.77636	0.891693	3.11358	0.00184831	0.120101
ENSMUSG00000078249	FLT3ITD	WT	1749.21	1061.86	1405.53	0.720201	0.232129	3.10259	0.00191836	0.123996
ENSMUSG00000028551	FLT3ITD	WT	806.93	1271.43	1039.18	-0.656004	0.211605	-3.10014	0.00193431	0.124373
ENSMUSG00000024601	FLT3ITD	WT	3561.21	2541.31	3051.26	0.486784	0.157252	3.09556	0.00196442	0.125651
ENSMUSG00000037946	FLT3ITD	WT	788.347	1237.38	1012.86	-0.650293	0.210183	-3.09393	0.00197522	0.125687
ENSMUSG00000090015	FLT3ITD	WT	138.59	42.3411	90.4653	1.71097	0.553794	3.08954	0.00200465	0.126902
ENSMUSG00000028655	FLT3ITD	WT	116.652	10.5045	63.5784	3.47958	1.12742	3.08632	0.00202652	0.127594
ENSMUSG00000028337	FLT3ITD	WT	10924	6235.17	8579.58	0.809	0.262247	3.08488	0.00203634	0.127594
ENSMUSG00000022280	FLT3ITD	WT	464.991	778.583	621.787	-0.743696	0.241685	-3.07713	0.00209003	0.129673
ENSMUSG00000040451	FLT3ITD	WT	1232.69	2058.08	1645.39	-0.739454	0.240313	-3.07704	0.00209064	0.129673
ENSMUSG00000035064	FLT3ITD	WT	5447.05	7995.11	6721.08	-0.553644	0.18013	-3.07358	0.00211505	0.130527
ENSMUSG00000036377	FLT3ITD	WT	858.571	437.669	648.12	0.971689	0.316838	3.06683	0.0021634	0.132844
ENSMUSG00000026072	FLT3ITD	WT	815.255	1966.11	1390.68	-1.26995	0.415069	-3.05962	0.00221621	0.135409
ENSMUSG00000020053	FLT3ITD	WT	186.383	35.7044	111.044	2.38616	0.780572	3.05694	0.0022361	0.135948
ENSMUSG00000026278	FLT3ITD	WT	559.442	159.515	359.479	1.81066	0.594157	3.04744	0.00230798	0.139627
ENSMUSG00000028763	FLT3ITD	WT	81.7443	11.8873	46.8158	2.78568	0.916122	3.04073	0.00236008	0.14186
ENSMUSG00000019947	FLT3ITD	WT	402.663	753.879	578.271	-0.904513	0.297565	-3.03972	0.00236799	0.14186
ENSMUSG00000019854	FLT3ITD	WT	5852.95	2899.08	4376.01	1.01358	0.333874	3.03582	0.00239884	0.14245
ENSMUSG00000050310	FLT3ITD	WT	1008.21	1644.33	1326.27	-0.705539	0.232426	-3.03554	0.00240104	0.14245
ENSMUSG00000070822	FLT3ITD	WT	114.307	392.745	253.526	-1.78027	0.586814	-3.03379	0.00241505	0.142592
ENSMUSG00000110622	FLT3ITD	WT	51.0698	380.86	215.965	-2.89843	0.957185	-3.02808	0.00246117	0.14462
ENSMUSG00000023828	FLT3ITD	WT	2052.02	3995.75	3023.89	-0.961502	0.317723	-3.02623	0.00247627	0.144815
ENSMUSG00000000532	FLT3ITD	WT	813.983	1439.73	1126.86	-0.822697	0.272432	-3.01982	0.00252922	0.14721
ENSMUSG00000032531	FLT3ITD	WT	34.0611	138.464	86.2625	-2.02325	0.670442	-3.01779	0.00254627	0.147504
ENSMUSG00000040721	FLT3ITD	WT	252.865	501.306	377.086	-0.987138	0.328283	-3.00697	0.00263865	0.152138
ENSMUSG00000020717	FLT3ITD	WT	2347.02	3640.38	2993.7	-0.633304	0.211376	-2.99611	0.00273452	0.156249
ENSMUSG00000039748	FLT3ITD	WT	1411.06	903.653	1157.36	0.642834	0.214663	2.99463	0.00274782	0.156249
ENSMUSG00000022982	FLT3ITD	WT	6555.65	4588.22	5571.94	0.514759	0.171896	2.99459	0.00274812	0.156249
ENSMUSG00000042810	FLT3ITD	WT	480.03	778.048	629.039	-0.696682	0.232994	-2.99013	0.00278858	0.157818
ENSMUSG00000105867	FLT3ITD	WT	32.1236	180.58	106.352	-2.49135	0.834942	-2.98386	0.00284636	0.160349
ENSMUSG00000033585	FLT3ITD	WT	72.9594	206.575	139.767	-1.501	0.503542	-2.98089	0.00287415	0.161175
ENSMUSG00000058441	FLT3ITD	WT	6.3207	49.7638	28.0422	-2.97705	0.999201	-2.97943	0.00288783	0.161206
ENSMUSG00000096210	FLT3ITD	WT	3105.85	4246.74	3676.3	-0.451375	0.151568	-2.97804	0.00290101	0.161209
ENSMUSG00000004347	FLT3ITD	WT	9.24284	58.9279	34.0854	-2.67221	0.898814	-2.97304	0.00294869	0.163121
ENSMUSG00000073433	FLT3ITD	WT	124.102	20.6504	72.3762	2.58511	0.870005	2.97138	0.00296466	0.163269
ENSMUSG00000036006	FLT3ITD	WT	2640.97	4091.24	3366.11	-0.631468	0.213474	-2.95805	0.0030959	0.169035
ENSMUSG00000046711	FLT3ITD	WT	1987.51	1256.62	1622.07	0.661284	0.223584	2.95766	0.00309985	0.169035
ENSMUSG00000030671	FLT3ITD	WT	508.201	936.422	722.311	-0.881513	0.298152	-2.95659	0.00311065	0.169035
ENSMUSG00000022351	FLT3ITD	WT	1826.33	1201.73	1514.03	0.603644	0.204326	2.95432	0.00313358	0.169482
ENSMUSG00000040990	FLT3ITD	WT	1799.72	2678.08	2238.9	-0.5734	0.194172	-2.95305	0.00314649	0.169482
ENSMUSG00000024181	FLT3ITD	WT	2996.69	2069.46	2533.08	0.534058	0.181281	2.94602	0.00321891	0.172626
ENSMUSG00000073940	FLT3ITD	WT	1674.36	122.49	898.425	3.77301	1.28403	2.93842	0.00329892	0.176148
ENSMUSG00000026473	FLT3ITD	WT	4785.15	8974.91	6880.03	-0.907296	0.309586	-2.93068	0.00338223	0.179815
ENSMUSG00000037548	FLT3ITD	WT	400.83	139.139	269.984	1.52764	0.524693	2.91149	0.00359714	0.190416
ENSMUSG00000035992	FLT3ITD	WT	638.933	1147.88	893.408	-0.845143	0.290515	-2.90912	0.00362451	0.191041
ENSMUSG00000052681	FLT3ITD	WT	7712.96	10579.1	9146.02	-0.455882	0.156903	-2.90551	0.00366657	0.192432
ENSMUSG00000025453	FLT3ITD	WT	2039.37	3283.08	2661.23	-0.686922	0.236608	-2.9032	0.00369368	0.19303
ENSMUSG00000035697	FLT3ITD	WT	11206.2	15735.1	13470.6	-0.489673	0.168898	-2.89922	0.00374097	0.194673
ENSMUSG00000018171	FLT3ITD	WT	2060.72	3005.16	2532.94	-0.544386	0.188289	-2.89123	0.00383738	0.198394
ENSMUSG00000038527	FLT3ITD	WT	128.4	274.524	201.462	-1.09602	0.379163	-2.89062	0.00384478	0.198394
ENSMUSG00000028434	FLT3ITD	WT	4768.51	2260.66	3514.58	1.07682	0.37271	2.88915	0.00386282	0.198491
ENSMUSG00000027776	FLT3ITD	WT	613.142	1149.4	881.269	-0.90668	0.316217	-2.86727	0.00414027	0.211861
ENSMUSG00000069917	FLT3ITD	WT	729.499	17.6924	373.596	5.36668	1.87611	2.86054	0.00422917	0.215512
ENSMUSG00000016933	FLT3ITD	WT	2060.28	3392.64	2726.46	-0.719512	0.251905	-2.85628	0.00428639	0.216721
ENSMUSG00000064023	FLT3ITD	WT	607.823	1053.51	830.667	-0.793457	0.277858	-2.85562	0.00429524	0.216721
ENSMUSG00000024736	FLT3ITD	WT	221.766	97.5479	159.657	1.18528	0.415181	2.85484	0.00430584	0.216721
ENSMUSG00000022015	FLT3ITD	WT	269.797	85.9573	177.877	1.65063	0.578575	2.85292	0.00433191	0.217135
ENSMUSG00000024053	FLT3ITD	WT	4155.36	1868.7	3012.03	1.15285	0.404275	2.85164	0.00434943	0.217135
ENSMUSG00000022440	FLT3ITD	WT	872.874	514.156	693.515	0.763585	0.268321	2.84579	0.00443013	0.220269
ENSMUSG00000034484	FLT3ITD	WT	3659.71	2385.08	3022.4	0.617694	0.217218	2.84366	0.00445989	0.220855
ENSMUSG00000020042	FLT3ITD	WT	92.9048	216.085	154.495	-1.21759	0.429084	-2.83764	0.00454478	0.222459
ENSMUSG00000024921	FLT3ITD	WT	2802.29	4551.53	3676.91	-0.69971	0.246807	-2.83505	0.00458186	0.222459
ENSMUSG00000020178	FLT3ITD	WT	369.996	757.528	563.762	-1.03377	0.364743	-2.83425	0.00459327	0.222459
ENSMUSG00000026727	FLT3ITD	WT	3011.5	2195.84	2603.67	0.455681	0.160821	2.83347	0.00460463	0.222459
ENSMUSG00000038034	FLT3ITD	WT	2456.95	1674.39	2065.67	0.553368	0.195297	2.83346	0.00460464	0.222459
ENSMUSG00000030786	FLT3ITD	WT	142.523	406.762	274.642	-1.51259	0.53394	-2.83288	0.00461311	0.222459
ENSMUSG00000029378	FLT3ITD	WT	15.5715	106.813	61.1922	-2.7775	0.980954	-2.83143	0.00463402	0.222459
ENSMUSG00000057897	FLT3ITD	WT	1544.64	357.2	950.922	2.1126	0.746182	2.83121	0.0046372	0.222459
ENSMUSG00000031821	FLT3ITD	WT	1678.54	1146.13	1412.33	0.550487	0.194687	2.82755	0.00469055	0.223707
ENSMUSG00000028859	FLT3ITD	WT	1573.2	3414	2493.6	-1.11771	0.395379	-2.82693	0.00469965	0.223707
ENSMUSG00000015468	FLT3ITD	WT	425.596	130.503	278.05	1.70667	0.604351	2.82398	0.00474321	0.224909
ENSMUSG00000036834	FLT3ITD	WT	107.403	16.6945	62.0487	2.68425	0.952779	2.81728	0.00484319	0.228766
ENSMUSG00000031749	FLT3ITD	WT	2046.81	1261.99	1654.4	0.697869	0.249414	2.79804	0.00514136	0.241527
ENSMUSG00000061665	FLT3ITD	WT	1065.06	588.467	826.762	0.856326	0.306123	2.79733	0.00515267	0.241527
ENSMUSG00000028035	FLT3ITD	WT	1219.74	2096.91	1658.33	-0.781543	0.279544	-2.79578	0.00517743	0.241764
ENSMUSG00000000184	FLT3ITD	WT	8959.83	6368.73	7664.28	0.492419	0.17635	2.79228	0.00523385	0.243473
ENSMUSG00000040658	FLT3ITD	WT	2174.46	1387.57	1781.01	0.647879	0.232475	2.78688	0.00532184	0.246632
ENSMUSG00000073910	FLT3ITD	WT	356.472	178.656	267.564	0.997225	0.358258	2.78354	0.00537688	0.248246
ENSMUSG00000043384	FLT3ITD	WT	1043.94	1815.12	1429.53	-0.797995	0.286908	-2.78136	0.00541313	0.248476
ENSMUSG00000018920	FLT3ITD	WT	273.309	94.1202	183.715	1.53949	0.553613	2.78081	0.00542231	0.248476
ENSMUSG00000015053	FLT3ITD	WT	4733.13	9025.28	6879.21	-0.931207	0.335785	-2.77323	0.00555032	0.253396
ENSMUSG00000030213	FLT3ITD	WT	2327.84	3508.18	2918.01	-0.591757	0.213511	-2.77155	0.00557906	0.253765
ENSMUSG00000047904	FLT3ITD	WT	108.378	403.964	256.171	-1.89797	0.685788	-2.76758	0.0056475	0.254083
ENSMUSG00000041642	FLT3ITD	WT	1615.96	2528.28	2072.12	-0.645669	0.233323	-2.76728	0.00565266	0.254083
ENSMUSG00000034135	FLT3ITD	WT	2036.77	2835.54	2436.15	-0.477296	0.17257	-2.76581	0.00567811	0.254083
ENSMUSG00000032841	FLT3ITD	WT	319.484	88.5043	203.994	1.85354	0.670255	2.76542	0.00568489	0.254083
ENSMUSG00000026688	FLT3ITD	WT	470.821	270.764	370.792	0.797993	0.288589	2.76516	0.00568952	0.254083
ENSMUSG00000005667	FLT3ITD	WT	1691.97	971.308	1331.64	0.800827	0.290089	2.76062	0.00576917	0.256707
ENSMUSG00000050730	FLT3ITD	WT	56.8876	6.78343	31.8355	3.07579	1.1152	2.75805	0.00581473	0.257801
ENSMUSG00000039452	FLT3ITD	WT	544.599	103.663	324.131	2.39453	0.868803	2.75612	0.00584912	0.258067
ENSMUSG00000041609	FLT3ITD	WT	1462.91	424.112	943.51	1.78662	0.648548	2.7548	0.00587281	0.258067
ENSMUSG00000001247	FLT3ITD	WT	205.15	65.457	135.303	1.64854	0.598711	2.75349	0.00589644	0.258067
ENSMUSG00000028367	FLT3ITD	WT	8077.9	5931.68	7004.79	0.44551	0.161829	2.75298	0.00590563	0.258067
ENSMUSG00000030208	FLT3ITD	WT	395.104	1504.46	949.78	-1.92885	0.700925	-2.75186	0.00592582	0.258067
ENSMUSG00000022957	FLT3ITD	WT	983.241	1667.95	1325.6	-0.762335	0.277351	-2.74863	0.00598454	0.259704
ENSMUSG00000024190	FLT3ITD	WT	19210.7	45998.2	32604.4	-1.25967	0.458607	-2.74672	0.00601938	0.260296
ENSMUSG00000025743	FLT3ITD	WT	1840.97	463.693	1152.33	1.98955	0.724784	2.74502	0.00605073	0.260733
ENSMUSG00000044156	FLT3ITD	WT	283.52	55.6274	169.574	2.35172	0.8572	2.74349	0.00607899	0.261035
ENSMUSG00000040865	FLT3ITD	WT	1639.74	2509.54	2074.64	-0.6139	0.224507	-2.73443	0.0062488	0.266827
ENSMUSG00000020787	FLT3ITD	WT	535.98	838.793	687.386	-0.646288	0.236391	-2.73398	0.00625732	0.266827
ENSMUSG00000072568	FLT3ITD	WT	775.993	399.105	587.549	0.959309	0.351097	2.73232	0.00628902	0.267251
ENSMUSG00000046805	FLT3ITD	WT	7763.63	2999.43	5381.53	1.37213	0.503249	2.72654	0.0064002	0.271038
ENSMUSG00000069515	FLT3ITD	WT	44.7544	3.67871	24.2166	3.6174	1.32815	2.72363	0.00645689	0.272499
ENSMUSG00000003352	FLT3ITD	WT	96.846	18.2044	57.5252	2.40984	0.885875	2.7203	0.00652233	0.274318
ENSMUSG00000027030	FLT3ITD	WT	467.262	197.643	332.452	1.24208	0.457618	2.71423	0.00664304	0.278215
ENSMUSG00000034664	FLT3ITD	WT	2063.16	6282.04	4172.6	-1.6064	0.592205	-2.71258	0.0066762	0.278215
ENSMUSG00000034647	FLT3ITD	WT	1511.92	2259.14	1885.53	-0.579468	0.213779	-2.71059	0.00671637	0.278215
ENSMUSG00000071014	FLT3ITD	WT	1502.54	984.383	1243.46	0.609982	0.22504	2.71055	0.00671715	0.278215
ENSMUSG00000036155	FLT3ITD	WT	2385.71	3513.27	2949.49	-0.558483	0.206082	-2.71	0.00672827	0.278215
ENSMUSG00000029650	FLT3ITD	WT	659.486	286.274	472.88	1.20469	0.445051	2.70687	0.00679219	0.279916
ENSMUSG00000037860	FLT3ITD	WT	737.299	1093.72	915.511	-0.568846	0.210501	-2.70234	0.00688526	0.282009
ENSMUSG00000021708	FLT3ITD	WT	134.626	20.3503	77.488	2.72919	1.01	2.70217	0.00688892	0.282009
ENSMUSG00000034833	FLT3ITD	WT	463.764	1053.57	758.667	-1.18388	0.439264	-2.69514	0.0070359	0.28707
ENSMUSG00000071713	FLT3ITD	WT	2788.25	1709.42	2248.84	0.705977	0.262325	2.69123	0.00711894	0.28864
ENSMUSG00000015970	FLT3ITD	WT	644.188	1356.85	1000.52	-1.07482	0.399397	-2.69111	0.00712141	0.28864
ENSMUSG00000045326	FLT3ITD	WT	266.049	35.9359	150.992	2.89078	1.07626	2.68595	0.00723244	0.292176
ENSMUSG00000005886	FLT3ITD	WT	1845.6	2641.85	2243.73	-0.517375	0.193014	-2.68051	0.00735102	0.295993
ENSMUSG00000031997	FLT3ITD	WT	173.687	394.242	283.965	-1.18284	0.441567	-2.67874	0.00738998	0.29659
ENSMUSG00000027478	FLT3ITD	WT	4758.47	2750.03	3754.25	0.791035	0.295467	2.67724	0.00742323	0.296953
ENSMUSG00000032323	FLT3ITD	WT	131.38	356.262	243.821	-1.43944	0.538261	-2.67424	0.00748986	0.298646
ENSMUSG00000058254	FLT3ITD	WT	57.3746	6.44429	31.9095	3.14578	1.17841	2.66951	0.0075961	0.301412
ENSMUSG00000020267	FLT3ITD	WT	8226.55	6007.6	7117.07	0.45347	0.169904	2.66897	0.00760833	0.301412
ENSMUSG00000041538	FLT3ITD	WT	1446.14	2340.4	1893.27	-0.694473	0.260365	-2.6673	0.00764625	0.301941
ENSMUSG00000002324	FLT3ITD	WT	406.261	833.118	619.69	-1.03622	0.389146	-2.6628	0.0077493	0.305029
ENSMUSG00000008496	FLT3ITD	WT	1482.37	2248.5	1865.44	-0.60119	0.22589	-2.66143	0.007781	0.305299
ENSMUSG00000031818	FLT3ITD	WT	15209.5	11436.4	13323	0.411334	0.154752	2.65802	0.0078602	0.307424
ENSMUSG00000031503	FLT3ITD	WT	2226.16	950.327	1588.24	1.22827	0.462522	2.65559	0.00791694	0.30866
ENSMUSG00000038462	FLT3ITD	WT	5656.41	4319.52	4987.96	0.388995	0.146736	2.65098	0.00802584	0.31006
ENSMUSG00000049134	FLT3ITD	WT	12.6427	62.61	37.6263	-2.30867	0.871136	-2.65018	0.00804496	0.31006
ENSMUSG00000074825	FLT3ITD	WT	958.747	605.644	782.196	0.662651	0.250452	2.64581	0.00814946	0.31006
ENSMUSG00000030775	FLT3ITD	WT	6.31937	47.3797	26.8495	-2.90559	1.09822	-2.64573	0.0081514	0.31006
ENSMUSG00000040943	FLT3ITD	WT	673.563	1015.99	844.779	-0.592907	0.224128	-2.6454	0.00815947	0.31006
ENSMUSG00000026458	FLT3ITD	WT	777.075	316.979	547.027	1.29432	0.489288	2.64531	0.00816152	0.31006
ENSMUSG00000005339	FLT3ITD	WT	65.2465	403.452	234.349	-2.62853	0.994007	-2.64438	0.00818418	0.31006
ENSMUSG00000048148	FLT3ITD	WT	1061.36	1966.49	1513.93	-0.889656	0.33644	-2.64433	0.00818539	0.31006
ENSMUSG00000052117	FLT3ITD	WT	269.315	96.55	182.933	1.4797	0.559933	2.64264	0.00822631	0.31006
ENSMUSG00000064326	FLT3ITD	WT	1654.6	1185.68	1420.14	0.480799	0.181941	2.64261	0.00822687	0.31006
ENSMUSG00000025094	FLT3ITD	WT	1022.62	1955.81	1489.22	-0.935607	0.354066	-2.64246	0.00823055	0.31006
ENSMUSG00000038056	FLT3ITD	WT	1844	2712.88	2278.44	-0.556973	0.211015	-2.6395	0.00830291	0.311829
ENSMUSG00000056367	FLT3ITD	WT	105.013	28.6242	66.8185	1.87592	0.711032	2.63831	0.00833201	0.311968
ENSMUSG00000020089	FLT3ITD	WT	4079.28	2756.72	3418	0.565243	0.214796	2.63153	0.00850018	0.317126
ENSMUSG00000020766	FLT3ITD	WT	4362.14	3155.44	3758.79	0.4671	0.177559	2.63068	0.00852143	0.317126
ENSMUSG00000001739	FLT3ITD	WT	79.3185	340.851	210.085	-2.1031	0.800203	-2.62821	0.00858347	0.31847
ENSMUSG00000020077	FLT3ITD	WT	17760	28047.4	22903.7	-0.659221	0.251132	-2.62499	0.00866506	0.319747
ENSMUSG00000022755	FLT3ITD	WT	870.635	523.438	697.037	0.73364	0.279529	2.62456	0.00867616	0.319747
ENSMUSG00000032035	FLT3ITD	WT	1174.14	2203.89	1689.02	-0.908321	0.346188	-2.62378	0.00869601	0.319747
ENSMUSG00000056091	FLT3ITD	WT	936.264	370.194	653.229	1.33835	0.510502	2.62163	0.00875113	0.320814
ENSMUSG00000026749	FLT3ITD	WT	1547.57	800.851	1174.21	0.950604	0.363343	2.61627	0.00888964	0.324922
ENSMUSG00000026421	FLT3ITD	WT	5717.7	7620.8	6669.25	-0.414502	0.159026	-2.60651	0.00914708	0.333339
ENSMUSG00000023959	FLT3ITD	WT	145.835	390.185	268.01	-1.41958	0.545058	-2.60446	0.00920186	0.334278
ENSMUSG00000052305	FLT3ITD	WT	4873.64	202.998	2538.32	4.58551	1.76128	2.60352	0.00922728	0.334278
ENSMUSG00000050668	FLT3ITD	WT	332.161	587.6	459.88	-0.823253	0.316937	-2.59753	0.00938963	0.335529
ENSMUSG00000036568	FLT3ITD	WT	1146.35	1594.95	1370.65	-0.476444	0.183436	-2.59732	0.00939539	0.335529
ENSMUSG00000048218	FLT3ITD	WT	133.76	266.257	200.009	-0.993401	0.382487	-2.59721	0.00939835	0.335529
ENSMUSG00000020471	FLT3ITD	WT	4929.44	3452.44	4190.94	0.513774	0.197931	2.59573	0.0094391	0.335529
ENSMUSG00000027346	FLT3ITD	WT	1067.55	1543.52	1305.53	-0.531791	0.204878	-2.59564	0.00944149	0.335529
ENSMUSG00000031155	FLT3ITD	WT	1426.59	545.995	986.291	1.3858	0.533962	2.59532	0.00945026	0.335529
ENSMUSG00000036875	FLT3ITD	WT	2489.76	1562.62	2026.19	0.671989	0.259156	2.59299	0.00951452	0.335529
ENSMUSG00000014846	FLT3ITD	WT	64.6614	281.777	173.219	-2.12313	0.81925	-2.59155	0.00955434	0.335529
ENSMUSG00000052085	FLT3ITD	WT	5346.61	6910.64	6128.62	-0.370187	0.14288	-2.59089	0.00957274	0.335529
ENSMUSG00000001865	FLT3ITD	WT	484.856	1779.97	1132.41	-1.87628	0.724216	-2.59078	0.00957598	0.335529
ENSMUSG00000068115	FLT3ITD	WT	325.126	92.8289	208.977	1.80804	0.697924	2.5906	0.00958093	0.335529
ENSMUSG00000018340	FLT3ITD	WT	6891.94	3951.7	5421.82	0.802522	0.309889	2.5897	0.00960588	0.335529
ENSMUSG00000038677	FLT3ITD	WT	87.5144	235.985	161.75	-1.43068	0.552638	-2.58882	0.00963064	0.335529
ENSMUSG00000019876	FLT3ITD	WT	533.416	290.648	412.032	0.875912	0.338456	2.58796	0.0096545	0.335529
ENSMUSG00000026004	FLT3ITD	WT	802.316	1326.52	1064.42	-0.725319	0.280332	-2.58735	0.00967162	0.335529
ENSMUSG00000090698	FLT3ITD	WT	18.97	96.8401	57.905	-2.35104	0.909192	-2.58585	0.00971388	0.336045
ENSMUSG00000001150	FLT3ITD	WT	4083.99	2913.9	3498.95	0.486987	0.188518	2.58324	0.00978781	0.337652
ENSMUSG00000034168	FLT3ITD	WT	412.87	883.109	647.99	-1.09664	0.425293	-2.57855	0.00992147	0.340462
ENSMUSG00000034758	FLT3ITD	WT	324.395	533.619	429.007	-0.718249	0.278559	-2.57844	0.00992473	0.340462
ENSMUSG00000095332	FLT3ITD	WT	425.149	726.403	575.776	-0.77299	0.300235	-2.57462	0.0100352	0.343292
ENSMUSG00000025997	FLT3ITD	WT	971.903	1757.04	1364.47	-0.854299	0.332058	-2.57274	0.0100897	0.3442
ENSMUSG00000069662	FLT3ITD	WT	1610.54	1090.96	1350.75	0.561973	0.218573	2.5711	0.0101377	0.344213
ENSMUSG00000047959	FLT3ITD	WT	278.215	479.753	378.984	-0.786347	0.305926	-2.57038	0.0101586	0.344213
ENSMUSG00000024998	FLT3ITD	WT	59.3161	9.35658	34.3363	2.66993	1.03929	2.56899	0.0101996	0.344213
ENSMUSG00000042367	FLT3ITD	WT	133.755	50.7193	92.2372	1.40005	0.545	2.5689	0.0102022	0.344213
ENSMUSG00000031066	FLT3ITD	WT	1946.5	3001.64	2474.07	-0.6249	0.243664	-2.56459	0.0103297	0.347558
ENSMUSG00000041362	FLT3ITD	WT	573.866	156.081	364.973	1.8794	0.733339	2.5628	0.0103831	0.348402
ENSMUSG00000029560	FLT3ITD	WT	1039.79	676.665	858.226	0.620069	0.242154	2.56063	0.0104482	0.348704
ENSMUSG00000022114	FLT3ITD	WT	683.478	1580.69	1132.09	-1.20949	0.472464	-2.55997	0.010468	0.348704
ENSMUSG00000016526	FLT3ITD	WT	1259.43	3062.06	2160.75	-1.2817	0.500728	-2.55967	0.0104773	0.348704
ENSMUSG00000030772	FLT3ITD	WT	77.8097	9.48375	43.6467	3.0435	1.18991	2.55776	0.010535	0.349676
ENSMUSG00000028165	FLT3ITD	WT	3282.09	2439.79	2860.94	0.427916	0.16758	2.55351	0.0106644	0.352017
ENSMUSG00000018770	FLT3ITD	WT	10497.8	7317.79	8907.81	0.520592	0.203911	2.55304	0.0106788	0.352017
ENSMUSG00000056481	FLT3ITD	WT	84.6877	15.3541	50.0209	2.4644	0.965588	2.55223	0.0107036	0.352017
ENSMUSG00000031618	FLT3ITD	WT	17.9986	72.41	45.2043	-2.00777	0.787122	-2.55077	0.0107485	0.352017
ENSMUSG00000044313	FLT3ITD	WT	34.5442	4.08311	19.3136	3.08143	1.2083	2.55022	0.0107655	0.352017
ENSMUSG00000046532	FLT3ITD	WT	17.5063	67.9029	42.7046	-1.95539	0.76687	-2.54983	0.0107775	0.352017
ENSMUSG00000028211	FLT3ITD	WT	692.727	1447.68	1070.21	-1.06323	0.418409	-2.54113	0.0110495	0.359668
ENSMUSG00000068587	FLT3ITD	WT	18.4923	159.968	89.2303	-3.11239	1.22512	-2.54047	0.0110703	0.359668
ENSMUSG00000071369	FLT3ITD	WT	803.821	1247.22	1025.52	-0.6337	0.250099	-2.5338	0.0112833	0.365621
ENSMUSG00000006589	FLT3ITD	WT	3592.62	2595.52	3094.07	0.468967	0.18517	2.53263	0.0113209	0.365873
ENSMUSG00000021608	FLT3ITD	WT	2179.32	1369.77	1774.54	0.670077	0.264941	2.52916	0.0114336	0.367843
ENSMUSG00000024245	FLT3ITD	WT	172.822	16.3944	94.608	3.40166	1.3452	2.52874	0.0114471	0.367843
ENSMUSG00000039315	FLT3ITD	WT	590.799	305.398	448.099	0.952494	0.376802	2.52784	0.0114767	0.367843
ENSMUSG00000027435	FLT3ITD	WT	3699.76	5209.8	4454.78	-0.493822	0.195414	-2.52705	0.0115025	0.367843
ENSMUSG00000030064	FLT3ITD	WT	977.519	606.101	791.81	0.689942	0.273118	2.52616	0.0115316	0.367843
ENSMUSG00000022708	FLT3ITD	WT	1009.18	2069.97	1539.57	-1.0364	0.410621	-2.52399	0.0116031	0.368821
ENSMUSG00000071637	FLT3ITD	WT	437.369	1039.61	738.491	-1.24894	0.494943	-2.52341	0.0116223	0.368821
ENSMUSG00000022504	FLT3ITD	WT	1267.94	339.419	803.682	1.90183	0.754736	2.51985	0.0117404	0.371606
ENSMUSG00000079084	FLT3ITD	WT	693.549	999.772	846.66	-0.527595	0.209786	-2.51491	0.0119061	0.375885
ENSMUSG00000031431	FLT3ITD	WT	1973.5	5610.29	3791.89	-1.50728	0.599601	-2.51381	0.0119436	0.376011
ENSMUSG00000015355	FLT3ITD	WT	5240.18	2819.12	4029.65	0.894359	0.355895	2.51299	0.0119714	0.376011
ENSMUSG00000021360	FLT3ITD	WT	2475.03	5690.35	4082.69	-1.20105	0.478288	-2.51115	0.012034	0.376091
ENSMUSG00000016756	FLT3ITD	WT	182.456	487.273	334.864	-1.4169	0.564252	-2.51111	0.0120351	0.376091
ENSMUSG00000038459	FLT3ITD	WT	1841.02	1312.24	1576.63	0.488435	0.194613	2.50978	0.0120805	0.376551
ENSMUSG00000044456	FLT3ITD	WT	4324.29	5823.99	5074.14	-0.429538	0.171264	-2.50805	0.01214	0.377446
ENSMUSG00000031398	FLT3ITD	WT	279.612	482.681	381.146	-0.787607	0.314441	-2.50479	0.0122526	0.379927
ENSMUSG00000022358	FLT3ITD	WT	261.064	560.818	410.941	-1.10317	0.440652	-2.50349	0.0122975	0.379927
ENSMUSG00000017692	FLT3ITD	WT	45.6755	209.279	127.477	-2.19578	0.877239	-2.50306	0.0123126	0.379927
ENSMUSG00000028654	FLT3ITD	WT	1030.45	264.42	647.436	1.96295	0.784778	2.50127	0.0123747	0.380887
ENSMUSG00000039013	FLT3ITD	WT	175.204	488.027	331.615	-1.47804	0.59154	-2.49863	0.0124675	0.38159
ENSMUSG00000039062	FLT3ITD	WT	844.76	233.461	539.11	1.85604	0.742861	2.4985	0.012472	0.38159
ENSMUSG00000032278	FLT3ITD	WT	170.607	489.725	330.166	-1.52109	0.60893	-2.49797	0.0124908	0.38159
ENSMUSG00000032089	FLT3ITD	WT	1245.28	710.999	978.139	0.808879	0.324177	2.49517	0.0125895	0.383584
ENSMUSG00000034707	FLT3ITD	WT	2614.03	1785.03	2199.53	0.550434	0.220671	2.49436	0.0126185	0.383584
ENSMUSG00000058385	FLT3ITD	WT	306.42	530.266	418.343	-0.79089	0.317628	-2.48999	0.0127747	0.386448
ENSMUSG00000024042	FLT3ITD	WT	5039.24	11902.9	8471.05	-1.24001	0.498003	-2.48996	0.0127757	0.386448
ENSMUSG00000037270	FLT3ITD	WT	1772.33	2370.82	2071.57	-0.419768	0.168661	-2.48883	0.0128165	0.38673
ENSMUSG00000050919	FLT3ITD	WT	393.457	93.4776	243.467	2.0749	0.834387	2.48673	0.0128922	0.387559
ENSMUSG00000042046	FLT3ITD	WT	701.366	1024.2	862.784	-0.546167	0.219716	-2.48578	0.0129266	0.387559
ENSMUSG00000044734	FLT3ITD	WT	3540.28	4942.24	4241.26	-0.481263	0.193632	-2.48545	0.0129386	0.387559
ENSMUSG00000039159	FLT3ITD	WT	421.142	672.51	546.826	-0.675386	0.271871	-2.48421	0.0129838	0.387965
ENSMUSG00000040488	FLT3ITD	WT	92.3833	214.999	153.691	-1.21831	0.49084	-2.48209	0.0130614	0.388159
ENSMUSG00000022844	FLT3ITD	WT	1130.84	603.048	866.943	0.907479	0.365679	2.48163	0.0130783	0.388159
ENSMUSG00000000266	FLT3ITD	WT	10.6986	52.4412	31.5699	-2.29257	0.924272	-2.48041	0.0131233	0.388159
ENSMUSG00000029673	FLT3ITD	WT	104.117	240.927	172.522	-1.21045	0.488245	-2.47917	0.0131687	0.388159
ENSMUSG00000043518	FLT3ITD	WT	5.83632	37.0676	21.452	-2.66731	1.07596	-2.479	0.013175	0.388159
ENSMUSG00000019982	FLT3ITD	WT	11916	17107.9	14511.9	-0.521788	0.210578	-2.47788	0.0132164	0.388159
ENSMUSG00000006442	FLT3ITD	WT	6828.7	4067.03	5447.86	0.747594	0.301732	2.47768	0.0132241	0.388159
ENSMUSG00000078153	FLT3ITD	WT	2523.71	1757.42	2140.57	0.522257	0.210829	2.47716	0.0132431	0.388159
ENSMUSG00000033769	FLT3ITD	WT	490.648	793.383	642.015	-0.69331	0.280175	-2.47456	0.0133399	0.389531
ENSMUSG00000033880	FLT3ITD	WT	6375.29	4174.8	5275.05	0.61077	0.246855	2.4742	0.0133533	0.389531
ENSMUSG00000029223	FLT3ITD	WT	596.942	254.725	425.833	1.22885	0.496861	2.47322	0.0133901	0.389679
ENSMUSG00000056999	FLT3ITD	WT	5269.65	3834.32	4551.99	0.458688	0.185559	2.47192	0.0134388	0.390171
ENSMUSG00000000782	FLT3ITD	WT	464.691	1389.46	927.075	-1.58007	0.640145	-2.46829	0.0135759	0.392567
ENSMUSG00000020219	FLT3ITD	WT	4420.97	2838.37	3629.67	0.639223	0.259076	2.46732	0.0136128	0.392567
ENSMUSG00000056895	FLT3ITD	WT	109.915	246.894	178.405	-1.16697	0.473242	-2.46591	0.0136665	0.392567
ENSMUSG00000037601	FLT3ITD	WT	3166.83	1999.79	2583.31	0.663073	0.269035	2.46463	0.0137154	0.392567
ENSMUSG00000031666	FLT3ITD	WT	1373.52	1874.07	1623.8	-0.448237	0.181878	-2.46449	0.0137208	0.392567
ENSMUSG00000031672	FLT3ITD	WT	1697.97	1200.37	1449.17	0.500173	0.202967	2.4643	0.013728	0.392567
ENSMUSG00000044583	FLT3ITD	WT	106.561	266.019	186.29	-1.3198	0.535665	-2.46386	0.0137451	0.392567
ENSMUSG00000024535	FLT3ITD	WT	307.717	122.536	215.126	1.32859	0.540913	2.4562	0.0140415	0.398906
ENSMUSG00000005779	FLT3ITD	WT	9549.32	7349.59	8449.46	0.377723	0.153825	2.45553	0.0140676	0.398906
ENSMUSG00000033826	FLT3ITD	WT	979.705	1498.6	1239.15	-0.613262	0.249804	-2.45498	0.0140894	0.398906
ENSMUSG00000024431	FLT3ITD	WT	2138.48	2819.7	2479.09	-0.398941	0.162527	-2.45461	0.0141037	0.398906
ENSMUSG00000027341	FLT3ITD	WT	401.157	875.047	638.102	-1.12495	0.458423	-2.45396	0.0141295	0.398906
ENSMUSG00000046761	FLT3ITD	WT	7.77647	50.9736	29.3751	-2.71181	1.10578	-2.4524	0.0141908	0.399719
ENSMUSG00000001436	FLT3ITD	WT	3299.51	1902.99	2601.25	0.793885	0.324247	2.44839	0.0143494	0.403262
ENSMUSG00000031790	FLT3ITD	WT	73.4278	167.303	120.366	-1.1882	0.485717	-2.44627	0.0144343	0.40472
ENSMUSG00000051969	FLT3ITD	WT	322.407	66.3439	194.376	2.28253	0.93479	2.44176	0.0146159	0.407883
ENSMUSG00000040687	FLT3ITD	WT	2739.36	3766.96	3253.16	-0.459532	0.188254	-2.44103	0.0146456	0.407883
ENSMUSG00000038481	FLT3ITD	WT	3834.27	6146.82	4990.54	-0.680884	0.279025	-2.44022	0.0146782	0.407883
ENSMUSG00000021180	FLT3ITD	WT	1200.62	1777.91	1489.27	-0.566415	0.23212	-2.44018	0.0146799	0.407883
ENSMUSG00000034164	FLT3ITD	WT	581.545	984.004	782.775	-0.758874	0.311335	-2.43749	0.0147898	0.409122
ENSMUSG00000068154	FLT3ITD	WT	6.80507	45.9121	26.3586	-2.7533	1.12958	-2.43745	0.0147912	0.409122
ENSMUSG00000029204	FLT3ITD	WT	1576.46	2471.39	2023.92	-0.648554	0.266527	-2.43336	0.0149596	0.411631
ENSMUSG00000027533	FLT3ITD	WT	518.568	295.494	407.031	0.811543	0.333564	2.43295	0.0149764	0.411631
ENSMUSG00000023456	FLT3ITD	WT	6225.74	4807.41	5516.57	0.37298	0.153343	2.43233	0.0150021	0.411631
ENSMUSG00000006344	FLT3ITD	WT	460.818	1016.73	738.776	-1.14162	0.469418	-2.43199	0.0150159	0.411631
ENSMUSG00000027858	FLT3ITD	WT	691.891	1171.07	931.483	-0.759209	0.312728	-2.4277	0.015195	0.415613
ENSMUSG00000016496	FLT3ITD	WT	427.016	709.6	568.308	-0.732415	0.302069	-2.42466	0.0153226	0.41734
ENSMUSG00000026923	FLT3ITD	WT	2198.57	4022.37	3110.47	-0.871426	0.359451	-2.42433	0.0153369	0.41734
ENSMUSG00000035778	FLT3ITD	WT	1428.75	2034.73	1731.74	-0.51002	0.210455	-2.42342	0.0153752	0.41734
ENSMUSG00000074305	FLT3ITD	WT	574.31	919.564	746.937	-0.678927	0.280204	-2.42297	0.0153941	0.41734
ENSMUSG00000041313	FLT3ITD	WT	3243.61	2239.36	2741.48	0.534535	0.220839	2.42047	0.0155003	0.419294
ENSMUSG00000039910	FLT3ITD	WT	3257.81	5071.4	4164.6	-0.638412	0.264103	-2.41728	0.0156369	0.42206
ENSMUSG00000000881	FLT3ITD	WT	532.023	866.322	699.172	-0.703648	0.291431	-2.41445	0.0157588	0.424416
ENSMUSG00000028410	FLT3ITD	WT	1253.98	2654.03	1954.01	-1.08157	0.448537	-2.41133	0.0158946	0.427137
ENSMUSG00000027130	FLT3ITD	WT	1443.81	2060.44	1752.12	-0.513092	0.213087	-2.4079	0.0160444	0.430222
ENSMUSG00000024007	FLT3ITD	WT	3313.29	2389.11	2851.2	0.471678	0.195986	2.40669	0.0160979	0.430715
ENSMUSG00000029060	FLT3ITD	WT	1425.33	2040.79	1733.06	-0.517786	0.215275	-2.40524	0.016162	0.430826
ENSMUSG00000032733	FLT3ITD	WT	241.231	397.383	319.307	-0.720121	0.299448	-2.40483	0.0161799	0.430826
ENSMUSG00000001280	FLT3ITD	WT	2764.94	3581.32	3173.13	-0.373263	0.155275	-2.40389	0.0162219	0.430826
ENSMUSG00000022901	FLT3ITD	WT	594.834	210.606	402.72	1.49878	0.623601	2.40342	0.0162424	0.430826
ENSMUSG00000031983	FLT3ITD	WT	1240.66	891.165	1065.91	0.477347	0.198797	2.40117	0.0163425	0.432293
ENSMUSG00000038712	FLT3ITD	WT	1479.03	1981.85	1730.44	-0.422144	0.175849	-2.4006	0.0163681	0.432293
ENSMUSG00000068263	FLT3ITD	WT	219.21	554.201	386.706	-1.33807	0.557966	-2.39813	0.016479	0.43429
ENSMUSG00000066607	FLT3ITD	WT	75.3812	13.9094	44.6453	2.43301	1.01571	2.39538	0.016603	0.436619
ENSMUSG00000030737	FLT3ITD	WT	193.201	56.2471	124.724	1.78145	0.744069	2.3942	0.0166568	0.4371
ENSMUSG00000026712	FLT3ITD	WT	639.323	108.577	373.95	2.5584	1.06983	2.39142	0.0167836	0.43942
ENSMUSG00000028675	FLT3ITD	WT	2215.76	2913.02	2564.39	-0.394717	0.165106	-2.39069	0.0168168	0.43942
ENSMUSG00000070044	FLT3ITD	WT	207.633	42.5921	125.112	2.28777	0.957267	2.38989	0.0168533	0.439438
ENSMUSG00000022297	FLT3ITD	WT	413.356	682.852	548.104	-0.724429	0.303297	-2.38851	0.0169167	0.43956
ENSMUSG00000026603	FLT3ITD	WT	1823.48	1328.22	1575.85	0.457128	0.19143	2.38796	0.0169421	0.43956
ENSMUSG00000004207	FLT3ITD	WT	48687.9	25188.7	36938.3	0.950797	0.398246	2.38746	0.0169653	0.43956
ENSMUSG00000027327	FLT3ITD	WT	2157.85	1562.81	1860.33	0.465324	0.194991	2.38639	0.0170147	0.43991
ENSMUSG00000020423	FLT3ITD	WT	4650.86	10735.9	7693.36	-1.20685	0.505971	-2.38521	0.0170694	0.440398
ENSMUSG00000026249	FLT3ITD	WT	130.969	561.252	346.111	-2.0995	0.881039	-2.38298	0.0171731	0.442145
ENSMUSG00000039783	FLT3ITD	WT	469.746	243.131	356.438	0.950838	0.399168	2.38205	0.0172165	0.442334
ENSMUSG00000024663	FLT3ITD	WT	630.326	389.741	510.034	0.694049	0.291573	2.38036	0.0172957	0.442905
ENSMUSG00000023951	FLT3ITD	WT	1806.71	889.214	1347.96	1.023	0.429824	2.38004	0.0173108	0.442905
ENSMUSG00000033938	FLT3ITD	WT	3429.95	2623.53	3026.74	0.386646	0.162616	2.37766	0.0174227	0.444144
ENSMUSG00000016087	FLT3ITD	WT	2334.62	3347.56	2841.09	-0.519896	0.218695	-2.37726	0.0174416	0.444144
ENSMUSG00000027010	FLT3ITD	WT	3810.98	2845.33	3328.16	0.421547	0.177366	2.37671	0.0174678	0.444144
ENSMUSG00000053062	FLT3ITD	WT	15.5715	67.3518	41.4617	-2.1133	0.889957	-2.37461	0.0175675	0.445757
ENSMUSG00000049164	FLT3ITD	WT	573.337	921.166	747.252	-0.684271	0.288388	-2.37275	0.0176564	0.446618
ENSMUSG00000036181	FLT3ITD	WT	4140.61	8329.4	6235	-1.00833	0.425031	-2.37237	0.0176742	0.446618
ENSMUSG00000048534	FLT3ITD	WT	577.136	181.855	379.495	1.66697	0.703676	2.36894	0.017839	0.449859
ENSMUSG00000036330	FLT3ITD	WT	29.6461	121.831	75.7387	-2.03856	0.860944	-2.36782	0.017893	0.450239
ENSMUSG00000059796	FLT3ITD	WT	2900.27	4184.52	3542.39	-0.528808	0.223398	-2.36711	0.0179274	0.450239
ENSMUSG00000040747	FLT3ITD	WT	2940.27	4374.5	3657.39	-0.57309	0.242283	-2.36537	0.0180119	0.450755
ENSMUSG00000037280	FLT3ITD	WT	3181.88	4654.6	3918.24	-0.548842	0.232117	-2.3645	0.0180544	0.450755
ENSMUSG00000007659	FLT3ITD	WT	1262.38	840.958	1051.67	0.585995	0.247913	2.36371	0.0180932	0.450755
ENSMUSG00000050473	FLT3ITD	WT	345.376	567.471	456.423	-0.71641	0.303163	-2.36312	0.0181218	0.450755
ENSMUSG00000001435	FLT3ITD	WT	404.497	108.783	256.64	1.89395	0.80153	2.36292	0.0181315	0.450755
ENSMUSG00000044676	FLT3ITD	WT	14.5882	59.0551	36.8216	-2.01662	0.854446	-2.36015	0.0182676	0.453078
ENSMUSG00000057133	FLT3ITD	WT	1717.5	2518.07	2117.79	-0.552028	0.233962	-2.35948	0.0183006	0.453078
ENSMUSG00000025351	FLT3ITD	WT	780.035	1377.39	1078.71	-0.820134	0.347696	-2.35877	0.0183356	0.453078
ENSMUSG00000033082	FLT3ITD	WT	37.4372	109.52	73.4786	-1.54829	0.656632	-2.35793	0.018377	0.453189
ENSMUSG00000029366	FLT3ITD	WT	2826.77	2059.05	2442.91	0.457316	0.194089	2.35622	0.0184619	0.454369
ENSMUSG00000025608	FLT3ITD	WT	1500.66	158.009	829.332	3.2475	1.3788	2.35532	0.0185068	0.454563
ENSMUSG00000038168	FLT3ITD	WT	108.475	40.0452	74.2601	1.43664	0.610354	2.35378	0.0185837	0.4547
ENSMUSG00000040010	FLT3ITD	WT	6721.59	4245.36	5483.47	0.662897	0.281637	2.35372	0.0185864	0.4547
ENSMUSG00000037242	FLT3ITD	WT	4591.8	3377.41	3984.61	0.443148	0.18837	2.35254	0.0186456	0.45485
ENSMUSG00000028059	FLT3ITD	WT	7203.56	10223.6	8713.56	-0.505121	0.214766	-2.35196	0.0186748	0.45485
ENSMUSG00000039671	FLT3ITD	WT	2921.57	3768.45	3345.01	-0.367194	0.156192	-2.35091	0.0187276	0.45485
ENSMUSG00000024900	FLT3ITD	WT	5873.51	4557.93	5215.72	0.365877	0.155668	2.35037	0.0187547	0.45485
ENSMUSG00000049940	FLT3ITD	WT	1808.92	1301.49	1555.2	0.474865	0.202077	2.34992	0.0187777	0.45485
ENSMUSG00000022309	FLT3ITD	WT	4832.35	7747.21	6289.78	-0.680955	0.290021	-2.34795	0.0188772	0.456359
ENSMUSG00000021136	FLT3ITD	WT	152.693	61.6706	107.182	1.30932	0.558227	2.34549	0.019002	0.457064
ENSMUSG00000037108	FLT3ITD	WT	171.634	339.094	255.364	-0.982436	0.419006	-2.34468	0.0190434	0.457064
ENSMUSG00000029530	FLT3ITD	WT	91.9307	244.996	168.463	-1.41358	0.603103	-2.34384	0.0190864	0.457064
ENSMUSG00000031353	FLT3ITD	WT	7536.07	5950.85	6743.46	0.340691	0.145441	2.34247	0.0191568	0.457064
ENSMUSG00000052760	FLT3ITD	WT	790.196	1196.75	993.471	-0.598879	0.25576	-2.34156	0.0192031	0.457064
ENSMUSG00000028362	FLT3ITD	WT	199.379	87.8912	143.635	1.18289	0.505222	2.34132	0.0192156	0.457064
ENSMUSG00000049878	FLT3ITD	WT	888.58	1222.05	1055.31	-0.459714	0.196385	-2.34089	0.019238	0.457064
ENSMUSG00000042129	FLT3ITD	WT	1760.64	1106.54	1433.59	0.670319	0.286374	2.34072	0.0192468	0.457064
ENSMUSG00000022571	FLT3ITD	WT	2202.72	1636.44	1919.58	0.428602	0.183216	2.33932	0.0193187	0.457064
ENSMUSG00000069919	FLT3ITD	WT	994.415	49.93	522.172	4.3162	1.84573	2.33848	0.0193625	0.457064
ENSMUSG00000034614	FLT3ITD	WT	1594.51	2972.27	2283.39	-0.89845	0.38427	-2.33807	0.0193835	0.457064
ENSMUSG00000024924	FLT3ITD	WT	404.302	1189.72	797.013	-1.55708	0.666174	-2.33734	0.0194213	0.457064
ENSMUSG00000028692	FLT3ITD	WT	12994	10235.4	11614.7	0.344254	0.147392	2.33564	0.0195099	0.457064
ENSMUSG00000001056	FLT3ITD	WT	5929.94	3708.29	4819.11	0.677218	0.289954	2.3356	0.0195119	0.457064
ENSMUSG00000036781	FLT3ITD	WT	2286.65	1607.98	1947.32	0.507865	0.217489	2.33513	0.0195364	0.457064
ENSMUSG00000021185	FLT3ITD	WT	696.457	459.986	578.222	0.598756	0.256522	2.33413	0.0195888	0.457064
ENSMUSG00000035967	FLT3ITD	WT	1940.1	2973.46	2456.78	-0.616038	0.263994	-2.33353	0.0196205	0.457064
ENSMUSG00000024867	FLT3ITD	WT	565.66	834.165	699.913	-0.560236	0.240165	-2.33272	0.019663	0.457064
ENSMUSG00000031502	FLT3ITD	WT	1986.62	999.347	1492.99	0.991481	0.42508	2.33246	0.0196767	0.457064
ENSMUSG00000001729	FLT3ITD	WT	10597.7	8398.65	9498.2	0.335522	0.143921	2.3313	0.0197377	0.457064
ENSMUSG00000021699	FLT3ITD	WT	660.84	1018.34	839.588	-0.623794	0.267592	-2.33114	0.0197459	0.457064
ENSMUSG00000008373	FLT3ITD	WT	3934.44	2648.31	3291.37	0.571013	0.244978	2.33088	0.0197598	0.457064
ENSMUSG00000041827	FLT3ITD	WT	613.5	328.263	470.882	0.902416	0.387237	2.3304	0.0197852	0.457064
ENSMUSG00000025204	FLT3ITD	WT	3098.04	2169.36	2633.7	0.513988	0.220664	2.32928	0.0198441	0.457064
ENSMUSG00000001173	FLT3ITD	WT	2018.94	3022.36	2520.65	-0.582116	0.249956	-2.32887	0.0198658	0.457064
ENSMUSG00000056608	FLT3ITD	WT	1708.86	2371.64	2040.25	-0.472821	0.203039	-2.32872	0.019874	0.457064
ENSMUSG00000032076	FLT3ITD	WT	718.927	156.29	437.608	2.20238	0.946265	2.32744	0.0199416	0.45717
ENSMUSG00000052142	FLT3ITD	WT	4631.18	7454.35	6042.77	-0.686677	0.295092	-2.327	0.0199655	0.45717
ENSMUSG00000020719	FLT3ITD	WT	23642.5	34844.9	29243.7	-0.559558	0.240602	-2.32566	0.0200369	0.45717
ENSMUSG00000030283	FLT3ITD	WT	32.1091	126.505	79.3068	-1.97744	0.850425	-2.32523	0.0200595	0.45717
ENSMUSG00000062901	FLT3ITD	WT	1871.13	2757.76	2314.45	-0.55956	0.240657	-2.32514	0.0200647	0.45717
ENSMUSG00000048521	FLT3ITD	WT	49.1323	124.916	87.0244	-1.34589	0.579105	-2.32409	0.0201207	0.457598
ENSMUSG00000037366	FLT3ITD	WT	1359.3	2026.32	1692.81	-0.57614	0.248177	-2.32149	0.0202606	0.459928
ENSMUSG00000057530	FLT3ITD	WT	2486.6	1390.95	1938.78	0.83832	0.361694	2.31776	0.0204622	0.463646
ENSMUSG00000024098	FLT3ITD	WT	2288.93	1602.95	1945.94	0.513961	0.221914	2.31604	0.0205561	0.464917
ENSMUSG00000042462	FLT3ITD	WT	3064.39	2257.81	2661.1	0.440567	0.190519	2.31246	0.0207526	0.468498
ENSMUSG00000076437	FLT3ITD	WT	4285.51	3232.72	3759.11	0.406657	0.175944	2.31129	0.020817	0.469073
ENSMUSG00000075590	FLT3ITD	WT	22.3819	77.814	50.0979	-1.79791	0.778361	-2.30987	0.0208956	0.469073
ENSMUSG00000021696	FLT3ITD	WT	268.56	126.087	197.324	1.091	0.472479	2.30911	0.0209376	0.469073
ENSMUSG00000058392	FLT3ITD	WT	3015.2	2262.01	2638.61	0.414661	0.179632	2.30839	0.0209775	0.469073
ENSMUSG00000029860	FLT3ITD	WT	7750.31	13909	10829.7	-0.843679	0.365557	-2.30792	0.0210033	0.469073
ENSMUSG00000022141	FLT3ITD	WT	3575.04	4599.44	4087.24	-0.363505	0.157508	-2.30785	0.0210073	0.469073
ENSMUSG00000003072	FLT3ITD	WT	8424.14	6400.57	7412.36	0.396282	0.172061	2.30315	0.0212703	0.474085
ENSMUSG00000059070	FLT3ITD	WT	4610.45	3584.28	4097.36	0.363212	0.157808	2.3016	0.0213577	0.474991
ENSMUSG00000032890	FLT3ITD	WT	191.717	61.563	126.64	1.64028	0.712837	2.30106	0.0213883	0.474991
ENSMUSG00000052435	FLT3ITD	WT	145.528	540.398	342.963	-1.89254	0.822755	-2.30025	0.0214342	0.47515
ENSMUSG00000020451	FLT3ITD	WT	1149.3	1550.8	1350.05	-0.432205	0.188249	-2.29592	0.0216805	0.478396
ENSMUSG00000034612	FLT3ITD	WT	1103.67	1629	1366.34	-0.561536	0.244586	-2.29586	0.0216839	0.478396
ENSMUSG00000030655	FLT3ITD	WT	3098.97	4092.1	3595.53	-0.400989	0.174675	-2.29562	0.0216975	0.478396
ENSMUSG00000050567	FLT3ITD	WT	969.226	1364.65	1166.94	-0.493545	0.215085	-2.29464	0.0217535	0.478402
ENSMUSG00000031486	FLT3ITD	WT	285.932	87.7378	186.835	1.70592	0.74386	2.29334	0.0218287	0.478402
ENSMUSG00000048490	FLT3ITD	WT	1952.96	2722.62	2337.79	-0.479376	0.209043	-2.29319	0.0218368	0.478402
ENSMUSG00000017119	FLT3ITD	WT	2276.49	3017.49	2646.99	-0.406579	0.17733	-2.29278	0.0218605	0.478402
ENSMUSG00000026177	FLT3ITD	WT	418.147	83.0155	250.581	2.33361	1.01819	2.29194	0.0219094	0.478402
ENSMUSG00000072235	FLT3ITD	WT	298.582	641.531	470.056	-1.10307	0.481365	-2.29155	0.0219315	0.478402
ENSMUSG00000038342	FLT3ITD	WT	2184.46	3013.53	2598.99	-0.464125	0.203147	-2.28467	0.0223321	0.485608
ENSMUSG00000032314	FLT3ITD	WT	2249.63	1658.75	1954.19	0.439562	0.192409	2.28452	0.0223409	0.485608
ENSMUSG00000028680	FLT3ITD	WT	839.247	1744.3	1291.77	-1.05534	0.46234	-2.28261	0.0224533	0.487188
ENSMUSG00000042500	FLT3ITD	WT	268.429	444.551	356.49	-0.727753	0.319143	-2.28034	0.0225876	0.489239
ENSMUSG00000014905	FLT3ITD	WT	1569.83	2940.96	2255.39	-0.905613	0.397576	-2.27784	0.0227364	0.491595
ENSMUSG00000020282	FLT3ITD	WT	109.445	215.808	162.627	-0.979272	0.430216	-2.27624	0.0228319	0.492375
ENSMUSG00000040690	FLT3ITD	WT	522.665	918.674	720.669	-0.813566	0.357525	-2.27555	0.0228731	0.492375
ENSMUSG00000059714	FLT3ITD	WT	3027.14	4162.01	3594.58	-0.459325	0.201882	-2.27522	0.0228928	0.492375
ENSMUSG00000053754	FLT3ITD	WT	4095.44	5219.73	4657.59	-0.349943	0.154111	-2.27073	0.0231636	0.49733
ENSMUSG00000020849	FLT3ITD	WT	22316	17698.5	20007.2	0.334441	0.147549	2.26665	0.0234119	0.501001
ENSMUSG00000026750	FLT3ITD	WT	3815.93	2790.29	3303.11	0.451546	0.19922	2.26657	0.0234162	0.501001
ENSMUSG00000054115	FLT3ITD	WT	667.392	365.325	516.359	0.8688	0.38343	2.26586	0.0234597	0.501058
ENSMUSG00000038417	FLT3ITD	WT	1444.06	1064.57	1254.31	0.439945	0.194251	2.26483	0.0235232	0.501543
ENSMUSG00000027692	FLT3ITD	WT	466.407	758.885	612.646	-0.702591	0.310449	-2.26314	0.0236269	0.501659
ENSMUSG00000022456	FLT3ITD	WT	378.781	64.0675	221.424	2.56508	1.1336	2.26278	0.0236495	0.501659
ENSMUSG00000035769	FLT3ITD	WT	234.488	113.903	174.196	1.04144	0.460255	2.26275	0.0236512	0.501659
ENSMUSG00000005483	FLT3ITD	WT	5039.15	10263.4	7651.27	-1.02623	0.453681	-2.262	0.0236972	0.501768
ENSMUSG00000003227	FLT3ITD	WT	11.6594	84.232	47.9457	-2.85237	1.26506	-2.25473	0.0241504	0.509313
ENSMUSG00000052928	FLT3ITD	WT	248.956	437.001	342.978	-0.811682	0.360022	-2.25453	0.0241627	0.509313
ENSMUSG00000031633	FLT3ITD	WT	7000.81	5336.97	6168.89	0.391441	0.173706	2.25347	0.0242293	0.509313
ENSMUSG00000004609	FLT3ITD	WT	242.129	471.273	356.701	-0.960532	0.426292	-2.25323	0.0242448	0.509313
ENSMUSG00000062937	FLT3ITD	WT	2447.13	1774.2	2110.67	0.463815	0.205911	2.25251	0.0242903	0.509313
ENSMUSG00000021200	FLT3ITD	WT	517.231	154.401	335.816	1.74499	0.774752	2.25231	0.0243024	0.509313
ENSMUSG00000034361	FLT3ITD	WT	3002.74	4236.28	3619.51	-0.496572	0.220666	-2.25033	0.024428	0.510736
ENSMUSG00000028051	FLT3ITD	WT	67.6326	168.813	118.223	-1.3198	0.586611	-2.24987	0.024457	0.510736
ENSMUSG00000043065	FLT3ITD	WT	776.576	1179.12	977.85	-0.602612	0.267984	-2.24869	0.0245324	0.510736
ENSMUSG00000027309	FLT3ITD	WT	515.059	749.878	632.468	-0.542074	0.24107	-2.24862	0.0245366	0.510736
ENSMUSG00000036172	FLT3ITD	WT	41.3903	239.227	140.309	-2.53112	1.12827	-2.24336	0.0248735	0.51559
ENSMUSG00000025534	FLT3ITD	WT	6299.35	4313.5	5306.42	0.546355	0.243585	2.24297	0.0248985	0.51559
ENSMUSG00000010755	FLT3ITD	WT	2035.26	1425.02	1730.14	0.514183	0.229254	2.24286	0.0249061	0.51559
ENSMUSG00000032525	FLT3ITD	WT	2071.21	2917.55	2494.38	-0.494182	0.220384	-2.24237	0.0249377	0.51559
ENSMUSG00000029752	FLT3ITD	WT	2328.92	912.538	1620.73	1.35157	0.603075	2.24114	0.0250171	0.516362
ENSMUSG00000025220	FLT3ITD	WT	3873.39	5326.41	4599.9	-0.45952	0.205159	-2.23983	0.0251021	0.517247
ENSMUSG00000023832	FLT3ITD	WT	663.038	395.879	529.459	0.743664	0.332265	2.23816	0.0252105	0.51861
ENSMUSG00000019841	FLT3ITD	WT	798.617	1095.45	947.034	-0.455983	0.203915	-2.23614	0.0253427	0.520458
ENSMUSG00000040111	FLT3ITD	WT	930.601	1608.53	1269.56	-0.789391	0.353211	-2.2349	0.0254239	0.521254
ENSMUSG00000003153	FLT3ITD	WT	2519.83	4646.86	3583.35	-0.882863	0.395746	-2.23088	0.025689	0.525812
ENSMUSG00000055866	FLT3ITD	WT	568.02	920.49	744.255	-0.696198	0.312295	-2.2293	0.0257941	0.526344
ENSMUSG00000028354	FLT3ITD	WT	7.29872	38.7896	23.0441	-2.40997	1.08109	-2.2292	0.0258007	0.526344
ENSMUSG00000027360	FLT3ITD	WT	500.461	1554.17	1027.31	-1.6348	0.733714	-2.22811	0.0258731	0.526944
ENSMUSG00000034156	FLT3ITD	WT	670.89	1450.71	1060.8	-1.11247	0.499597	-2.22672	0.0259657	0.527955
ENSMUSG00000029714	FLT3ITD	WT	2352.09	3329.49	2840.79	-0.501371	0.225384	-2.22452	0.0261137	0.52944
ENSMUSG00000031255	FLT3ITD	WT	165.295	374.173	269.734	-1.17894	0.530019	-2.22434	0.0261257	0.52944
ENSMUSG00000051373	FLT3ITD	WT	32.6014	102.698	67.6495	-1.65587	0.744673	-2.22362	0.0261741	0.52944
ENSMUSG00000026872	FLT3ITD	WT	1895.52	3190.39	2542.96	-0.751189	0.337906	-2.22307	0.0262112	0.52944
ENSMUSG00000017421	FLT3ITD	WT	7366.84	5733.99	6550.42	0.36147	0.162712	2.22153	0.0263148	0.52958
ENSMUSG00000035914	FLT3ITD	WT	243.535	87.6564	165.596	1.47513	0.664137	2.22113	0.0263422	0.52958
ENSMUSG00000026974	FLT3ITD	WT	2536.35	1719.13	2127.74	0.560969	0.252569	2.22105	0.0263475	0.52958
ENSMUSG00000006728	FLT3ITD	WT	17924.5	13638.7	15781.6	0.394207	0.177673	2.21873	0.0265051	0.531878
ENSMUSG00000040606	FLT3ITD	WT	189.127	81.385	135.256	1.2171	0.548949	2.21714	0.0266134	0.532681
ENSMUSG00000030674	FLT3ITD	WT	151.766	279.018	215.392	-0.878841	0.396433	-2.21687	0.0266319	0.532681
ENSMUSG00000063524	FLT3ITD	WT	670.78	438.892	554.836	0.612113	0.276492	2.21385	0.0268389	0.53595
ENSMUSG00000042249	FLT3ITD	WT	1638.77	2308.55	1973.66	-0.494319	0.22385	-2.20826	0.027226	0.542796
ENSMUSG00000052534	FLT3ITD	WT	2439.56	3884.38	3161.97	-0.671152	0.304161	-2.20657	0.0273442	0.543715
ENSMUSG00000040253	FLT3ITD	WT	1925.19	1429.2	1677.2	0.429784	0.194796	2.20633	0.0273606	0.543715
ENSMUSG00000060301	FLT3ITD	WT	389.517	601.966	495.741	-0.628011	0.284915	-2.2042	0.0275102	0.544354
ENSMUSG00000043279	FLT3ITD	WT	1432.41	1913.28	1672.85	-0.417672	0.189539	-2.20362	0.0275511	0.544354
ENSMUSG00000005621	FLT3ITD	WT	2389.44	3101.31	2745.38	-0.376141	0.170737	-2.20305	0.0275914	0.544354
ENSMUSG00000028467	FLT3ITD	WT	1249.8	1734.68	1492.24	-0.472891	0.214857	-2.20096	0.0277387	0.544354
ENSMUSG00000063931	FLT3ITD	WT	1548.2	1140.19	1344.19	0.441394	0.200621	2.20014	0.0277968	0.544354
ENSMUSG00000076441	FLT3ITD	WT	786.331	526.066	656.199	0.57986	0.263587	2.19988	0.0278152	0.544354
ENSMUSG00000035754	FLT3ITD	WT	4317.87	2807.32	3562.6	0.621036	0.282442	2.19881	0.0278912	0.544354
ENSMUSG00000023150	FLT3ITD	WT	13704.2	17296.8	15500.5	-0.335896	0.152792	-2.19838	0.0279218	0.544354
ENSMUSG00000029649	FLT3ITD	WT	4568.34	3634.1	4101.22	0.330047	0.150151	2.1981	0.0279419	0.544354
ENSMUSG00000022893	FLT3ITD	WT	6.326	39.3407	22.8333	-2.63587	1.19923	-2.19797	0.0279512	0.544354
ENSMUSG00000012640	FLT3ITD	WT	561.135	877.934	719.535	-0.645702	0.293838	-2.19748	0.0279863	0.544354
ENSMUSG00000024193	FLT3ITD	WT	859.209	1361.57	1110.39	-0.664054	0.302197	-2.19742	0.0279904	0.544354
ENSMUSG00000045382	FLT3ITD	WT	1167.92	1803.32	1485.62	-0.626578	0.28516	-2.19729	0.0279999	0.544354
ENSMUSG00000057531	FLT3ITD	WT	3822.27	2545.02	3183.64	0.586727	0.267107	2.1966	0.0280488	0.544354
ENSMUSG00000040856	FLT3ITD	WT	126.446	43.5086	84.9772	1.54141	0.701895	2.19607	0.0280869	0.544354
ENSMUSG00000020212	FLT3ITD	WT	488.768	732.358	610.563	-0.58363	0.265787	-2.19586	0.028102	0.544354
ENSMUSG00000049124	FLT3ITD	WT	1314.31	929.596	1121.95	0.499573	0.227742	2.19359	0.0282649	0.546056
ENSMUSG00000001663	FLT3ITD	WT	59.336	131.449	95.3924	-1.14787	0.523329	-2.1934	0.0282788	0.546056
ENSMUSG00000032440	FLT3ITD	WT	1331.54	1968.35	1649.95	-0.563735	0.257305	-2.19092	0.0284573	0.547545
ENSMUSG00000024397	FLT3ITD	WT	456.259	115.357	285.808	1.98479	0.906278	2.19004	0.0285212	0.547545
ENSMUSG00000025198	FLT3ITD	WT	2379.43	1808.97	2094.2	0.395492	0.180616	2.18968	0.0285474	0.547545
ENSMUSG00000036196	FLT3ITD	WT	10.6999	43.8511	27.2755	-2.03494	0.929497	-2.1893	0.0285754	0.547545
ENSMUSG00000012519	FLT3ITD	WT	1672.55	1270.24	1471.4	0.396926	0.181307	2.18925	0.0285788	0.547545
ENSMUSG00000037573	FLT3ITD	WT	1067.34	2350.6	1708.97	-1.13891	0.520948	-2.18623	0.0287988	0.550899
ENSMUSG00000020399	FLT3ITD	WT	494.654	178.58	336.617	1.47075	0.673692	2.18312	0.0290266	0.554274
ENSMUSG00000059456	FLT3ITD	WT	3160.4	4421.44	3790.92	-0.48433	0.221905	-2.1826	0.0290654	0.554274
ENSMUSG00000026520	FLT3ITD	WT	3354.85	2223.86	2789.36	0.59318	0.271927	2.1814	0.029154	0.555102
ENSMUSG00000020444	FLT3ITD	WT	1692.84	1172.2	1432.52	0.530193	0.243139	2.18062	0.0292118	0.555341
ENSMUSG00000074259	FLT3ITD	WT	101.629	13.2472	57.438	2.94425	1.35182	2.17799	0.0294069	0.557514
ENSMUSG00000024511	FLT3ITD	WT	227.674	537.432	382.553	-1.23945	0.569115	-2.17785	0.0294169	0.557514
ENSMUSG00000061751	FLT3ITD	WT	156.601	276.977	216.789	-0.823008	0.378105	-2.17667	0.0295055	0.558331
ENSMUSG00000004359	FLT3ITD	WT	239.55	49.4637	144.507	2.27649	1.04642	2.17551	0.0295917	0.559101
ENSMUSG00000005534	FLT3ITD	WT	909.992	1223.45	1066.72	-0.427056	0.196397	-2.17446	0.0296709	0.55917
ENSMUSG00000020490	FLT3ITD	WT	264.93	27.9035	146.417	3.24598	1.49292	2.17425	0.0296864	0.55917
ENSMUSG00000020547	FLT3ITD	WT	6815.03	4874.12	5844.58	0.483511	0.222714	2.17099	0.029932	0.562202
ENSMUSG00000005161	FLT3ITD	WT	7645.43	5027.4	6336.41	0.604736	0.278565	2.1709	0.0299389	0.562202
ENSMUSG00000031706	FLT3ITD	WT	994.47	1494.63	1244.55	-0.58763	0.270874	-2.16939	0.0300534	0.56349
ENSMUSG00000035545	FLT3ITD	WT	2637.69	3703.84	3170.77	-0.489818	0.225934	-2.16796	0.0301614	0.564653
ENSMUSG00000046562	FLT3ITD	WT	1810.45	1284.27	1547.36	0.495488	0.228858	2.16505	0.0303841	0.566192
ENSMUSG00000031924	FLT3ITD	WT	4293.77	3365.2	3829.49	0.351504	0.162383	2.16466	0.0304138	0.566192
ENSMUSG00000002578	FLT3ITD	WT	122.024	44.9142	83.4692	1.4422	0.666279	2.16456	0.0304215	0.566192
ENSMUSG00000020108	FLT3ITD	WT	562.17	1187.61	874.89	-1.07879	0.498482	-2.16415	0.0304531	0.566192
ENSMUSG00000038740	FLT3ITD	WT	2450.72	3148.67	2799.69	-0.361594	0.167105	-2.16387	0.0304741	0.566192
ENSMUSG00000041258	FLT3ITD	WT	1339.48	1802.31	1570.89	-0.428056	0.197928	-2.16269	0.0305653	0.567029
ENSMUSG00000031819	FLT3ITD	WT	1910.59	1385.15	1647.87	0.463824	0.214673	2.16061	0.0307256	0.569086
ENSMUSG00000051391	FLT3ITD	WT	8647.57	6864	7755.79	0.333246	0.154299	2.15975	0.0307924	0.569086
ENSMUSG00000020272	FLT3ITD	WT	1437.08	2203.77	1820.42	-0.616698	0.285581	-2.15945	0.0308152	0.569086
ENSMUSG00000041460	FLT3ITD	WT	53.4877	128.722	91.105	-1.26649	0.586695	-2.15868	0.0308751	0.569334
ENSMUSG00000037965	FLT3ITD	WT	3600.12	4852.52	4226.32	-0.430641	0.199611	-2.1574	0.0309742	0.570069
ENSMUSG00000019920	FLT3ITD	WT	3400.67	4640.45	4020.56	-0.448521	0.207967	-2.15669	0.0310296	0.570069
ENSMUSG00000032503	FLT3ITD	WT	191.955	539.261	365.608	-1.49012	0.691027	-2.15638	0.0310542	0.570069
ENSMUSG00000015437	FLT3ITD	WT	117.343	524.035	320.689	-2.15907	1.00171	-2.15538	0.0311319	0.570643
ENSMUSG00000038372	FLT3ITD	WT	1024.21	742.047	883.129	0.464896	0.215775	2.15454	0.0311976	0.570996
ENSMUSG00000028798	FLT3ITD	WT	8871.42	6625.75	7748.58	0.421053	0.195508	2.15364	0.0312685	0.571303
ENSMUSG00000005732	FLT3ITD	WT	9625.12	7019.14	8322.13	0.455463	0.211534	2.15314	0.0313075	0.571303
ENSMUSG00000029014	FLT3ITD	WT	4180.94	3211.1	3696.02	0.380679	0.176954	2.15129	0.031453	0.572902
ENSMUSG00000052374	FLT3ITD	WT	21.38	104.582	62.9812	-2.28977	1.06506	-2.1499	0.0315632	0.572902
ENSMUSG00000037795	FLT3ITD	WT	1625.33	2168.93	1897.13	-0.416345	0.19366	-2.14988	0.0315648	0.572902
ENSMUSG00000022370	FLT3ITD	WT	2441.5	1885.63	2163.57	0.372632	0.173383	2.14919	0.0316195	0.572902
ENSMUSG00000096472	FLT3ITD	WT	1006.04	1603.3	1304.67	-0.672226	0.312797	-2.14908	0.0316283	0.572902
ENSMUSG00000079071	FLT3ITD	WT	22.3739	103.813	63.0932	-2.21329	1.03022	-2.14837	0.0316847	0.573077
ENSMUSG00000028896	FLT3ITD	WT	5588.83	3736.46	4662.65	0.580846	0.270599	2.14652	0.0318317	0.57489
ENSMUSG00000049988	FLT3ITD	WT	386.222	171.504	278.863	1.17217	0.546643	2.14431	0.0320083	0.575664
ENSMUSG00000037652	FLT3ITD	WT	1048.52	1488.24	1268.38	-0.505081	0.235559	-2.14418	0.0320183	0.575664
ENSMUSG00000033722	FLT3ITD	WT	38.8943	112.24	75.5671	-1.52833	0.712877	-2.14388	0.0320422	0.575664
ENSMUSG00000001763	FLT3ITD	WT	1554.3	561.07	1057.68	1.46987	0.685689	2.14364	0.0320621	0.575664
ENSMUSG00000003545	FLT3ITD	WT	18499.1	100232	59365.6	-2.43782	1.13763	-2.1429	0.0321211	0.575883
ENSMUSG00000025880	FLT3ITD	WT	1250.74	2499.61	1875.17	-0.998863	0.466306	-2.14208	0.0321873	0.575983
ENSMUSG00000024798	FLT3ITD	WT	198.41	26.5369	112.473	2.90487	1.35636	2.14166	0.0322205	0.575983
ENSMUSG00000034783	FLT3ITD	WT	46.7118	3.7211	25.2164	3.6608	1.70999	2.14083	0.0322877	0.576344
ENSMUSG00000038612	FLT3ITD	WT	12525.4	23142.9	17834.1	-0.885704	0.413951	-2.13964	0.0323842	0.576596
ENSMUSG00000039167	FLT3ITD	WT	7434.51	13397.6	10416	-0.84966	0.397131	-2.13949	0.0323957	0.576596
ENSMUSG00000051682	FLT3ITD	WT	451.942	74.2524	263.097	2.6067	1.21983	2.13694	0.0326026	0.578625
ENSMUSG00000053560	FLT3ITD	WT	21287.4	41929.9	31608.6	-0.977975	0.457655	-2.13693	0.0326039	0.578625
ENSMUSG00000043015	FLT3ITD	WT	627.359	881.806	754.582	-0.491099	0.229911	-2.13604	0.0326759	0.579065
ENSMUSG00000031805	FLT3ITD	WT	4745.17	7734.84	6240.01	-0.704891	0.330092	-2.13544	0.0327251	0.579102
ENSMUSG00000026986	FLT3ITD	WT	153.661	286.473	220.067	-0.898278	0.421064	-2.13335	0.032896	0.579945
ENSMUSG00000025190	FLT3ITD	WT	1510.78	1093.04	1301.91	0.467089	0.219055	2.13229	0.0329829	0.579945
ENSMUSG00000073664	FLT3ITD	WT	302.975	466.564	384.77	-0.622975	0.292198	-2.13203	0.0330045	0.579945
ENSMUSG00000045039	FLT3ITD	WT	1134.69	1494.4	1314.55	-0.397234	0.186367	-2.13146	0.0330516	0.579945
ENSMUSG00000034738	FLT3ITD	WT	92.4058	28.0273	60.2166	1.7241	0.809055	2.131	0.033089	0.579945
ENSMUSG00000020863	FLT3ITD	WT	7286.42	5536.36	6411.39	0.39623	0.185953	2.13081	0.033105	0.579945
ENSMUSG00000015290	FLT3ITD	WT	2052.98	1571.89	1812.44	0.385129	0.180771	2.13048	0.0331321	0.579945
ENSMUSG00000024055	FLT3ITD	WT	323.848	527.061	425.455	-0.702506	0.329775	-2.13026	0.0331505	0.579945
ENSMUSG00000017740	FLT3ITD	WT	27.7086	93.8658	60.7872	-1.75959	0.826266	-2.12957	0.0332074	0.579956
ENSMUSG00000031527	FLT3ITD	WT	2841.02	2182.08	2511.55	0.380633	0.178776	2.1291	0.0332456	0.579956
ENSMUSG00000054499	FLT3ITD	WT	1959.04	2498.3	2228.67	-0.350779	0.164861	-2.12773	0.0333592	0.581112
ENSMUSG00000039747	FLT3ITD	WT	729.46	1072.84	901.149	-0.556713	0.261763	-2.12679	0.0334379	0.581659
ENSMUSG00000025403	FLT3ITD	WT	8663.89	6010.61	7337.25	0.527468	0.248219	2.12501	0.0335861	0.583409
ENSMUSG00000028525	FLT3ITD	WT	4077.12	9206.35	6641.73	-1.17506	0.553291	-2.12377	0.0336898	0.58366
ENSMUSG00000026630	FLT3ITD	WT	365.157	71.9565	218.557	2.34459	1.10411	2.12352	0.0337105	0.58366
ENSMUSG00000000861	FLT3ITD	WT	3875.86	5000.19	4438.02	-0.367524	0.173147	-2.12261	0.0337865	0.58366
ENSMUSG00000033187	FLT3ITD	WT	64.6376	201.504	133.071	-1.64054	0.772907	-2.12256	0.0337906	0.58366
ENSMUSG00000049103	FLT3ITD	WT	1622.13	884.381	1253.26	0.87545	0.412621	2.12168	0.0338646	0.584117
ENSMUSG00000035504	FLT3ITD	WT	418.078	159.926	289.002	1.38605	0.653773	2.12008	0.0339991	0.585614
ENSMUSG00000031266	FLT3ITD	WT	583.532	978.456	780.994	-0.745459	0.351713	-2.11951	0.0340474	0.585625
ENSMUSG00000090841	FLT3ITD	WT	1052.09	1752.01	1402.05	-0.7357	0.347256	-2.11861	0.0341231	0.586106
ENSMUSG00000041220	FLT3ITD	WT	1789.71	1307.77	1548.74	0.452435	0.21379	2.11626	0.0343226	0.58871
ENSMUSG00000020029	FLT3ITD	WT	2555.69	1877.41	2216.55	0.445007	0.210496	2.11409	0.0345073	0.591052
ENSMUSG00000001211	FLT3ITD	WT	1727.78	1106.63	1417.2	0.642994	0.304432	2.11211	0.0346768	0.593129
ENSMUSG00000038295	FLT3ITD	WT	429.365	255.002	342.184	0.751985	0.356219	2.11102	0.0347706	0.593905
ENSMUSG00000020802	FLT3ITD	WT	1700.87	1298.54	1499.71	0.389423	0.184615	2.10939	0.0349113	0.594536
ENSMUSG00000027322	FLT3ITD	WT	172.884	13.2472	93.0655	3.70883	1.75869	2.10885	0.0349571	0.594536
ENSMUSG00000013846	FLT3ITD	WT	2076.73	2756.32	2416.52	-0.408329	0.193679	-2.10828	0.0350069	0.594536
ENSMUSG00000024208	FLT3ITD	WT	1380.2	995.233	1187.72	0.471565	0.223764	2.10743	0.0350808	0.594536
ENSMUSG00000052837	FLT3ITD	WT	20753	44050.9	32401.9	-1.08585	0.515285	-2.10728	0.0350934	0.594536
ENSMUSG00000057551	FLT3ITD	WT	776.762	1058.98	917.87	-0.447119	0.212208	-2.10698	0.035119	0.594536
ENSMUSG00000021118	FLT3ITD	WT	53.0444	10.8665	31.9555	2.29072	1.0875	2.1064	0.0351694	0.594536
ENSMUSG00000033961	FLT3ITD	WT	388.06	588.48	488.27	-0.600646	0.285192	-2.10611	0.0351948	0.594536
ENSMUSG00000045867	FLT3ITD	WT	434.207	253.091	343.649	0.778691	0.370119	2.10389	0.0353877	0.596161
ENSMUSG00000060152	FLT3ITD	WT	1305.5	954.098	1129.8	0.452258	0.215003	2.1035	0.0354223	0.596161
ENSMUSG00000032109	FLT3ITD	WT	325.359	506.11	415.734	-0.637126	0.303016	-2.10262	0.0354994	0.596161
ENSMUSG00000024940	FLT3ITD	WT	1592.85	3111.96	2352.41	-0.966187	0.459784	-2.10139	0.0356065	0.596161
ENSMUSG00000050022	FLT3ITD	WT	322.467	149.516	235.991	1.10995	0.528491	2.10022	0.0357096	0.596161
ENSMUSG00000037759	FLT3ITD	WT	62.2356	151.379	106.807	-1.28286	0.610851	-2.10011	0.035719	0.596161
ENSMUSG00000025498	FLT3ITD	WT	1482.7	942.69	1212.69	0.653646	0.311308	2.09968	0.0357574	0.596161
ENSMUSG00000024456	FLT3ITD	WT	7924.65	9867.83	8896.24	-0.316411	0.150713	-2.09942	0.0357797	0.596161
ENSMUSG00000040731	FLT3ITD	WT	16678.7	13118.9	14898.8	0.346346	0.164986	2.09925	0.0357949	0.596161
ENSMUSG00000029771	FLT3ITD	WT	1915.4	1023.01	1469.2	0.905074	0.43152	2.09741	0.0359573	0.596161
ENSMUSG00000020893	FLT3ITD	WT	3696.56	7657.96	5677.26	-1.05075	0.501074	-2.09699	0.0359943	0.596161
ENSMUSG00000024121	FLT3ITD	WT	614.181	970.828	792.505	-0.66032	0.314961	-2.09651	0.0360366	0.596161
ENSMUSG00000059534	FLT3ITD	WT	2837.69	2118.78	2478.24	0.421381	0.201029	2.09612	0.0360713	0.596161
ENSMUSG00000056763	FLT3ITD	WT	840.814	1170.8	1005.81	-0.477626	0.227862	-2.09612	0.036072	0.596161
ENSMUSG00000029096	FLT3ITD	WT	35.493	6.52907	21.0111	2.43805	1.16319	2.096	0.0360818	0.596161
ENSMUSG00000031848	FLT3ITD	WT	6296.72	4707.28	5502	0.419659	0.200245	2.09572	0.0361067	0.596161
ENSMUSG00000013707	FLT3ITD	WT	530.66	821.557	676.108	-0.630851	0.301034	-2.09562	0.0361163	0.596161
ENSMUSG00000022237	FLT3ITD	WT	222.197	102.267	162.232	1.12039	0.534837	2.09483	0.036186	0.59651
ENSMUSG00000020883	FLT3ITD	WT	1623.67	2263.23	1943.45	-0.479125	0.22881	-2.09398	0.0362616	0.596955
ENSMUSG00000015745	FLT3ITD	WT	2651.08	1845.12	2248.1	0.522931	0.249909	2.09249	0.0363949	0.598084
ENSMUSG00000021497	FLT3ITD	WT	1394.55	1005.98	1200.26	0.47133	0.225288	2.09212	0.0364275	0.598084
ENSMUSG00000017723	FLT3ITD	WT	21.8763	76.8746	49.3755	-1.81237	0.866527	-2.09153	0.0364802	0.598148
ENSMUSG00000057606	FLT3ITD	WT	12.648	46.871	29.7595	-1.88985	0.903992	-2.09056	0.0365678	0.598296
ENSMUSG00000024841	FLT3ITD	WT	3520.32	2602.56	3061.44	0.435745	0.208456	2.09035	0.0365867	0.598296
ENSMUSG00000002984	FLT3ITD	WT	4504.07	2877.69	3690.88	0.646255	0.309447	2.08842	0.0367604	0.599287
ENSMUSG00000025804	FLT3ITD	WT	24.3352	89.959	57.1471	-1.88667	0.903417	-2.08838	0.0367638	0.599287
ENSMUSG00000033767	FLT3ITD	WT	2008.06	2588.5	2298.28	-0.366353	0.17547	-2.08784	0.0368123	0.599287
ENSMUSG00000071723	FLT3ITD	WT	178.977	292.774	235.875	-0.710075	0.340233	-2.08703	0.0368859	0.599287
ENSMUSG00000035248	FLT3ITD	WT	2753.04	3686.35	3219.69	-0.421098	0.20179	-2.08681	0.0369054	0.599287
ENSMUSG00000021559	FLT3ITD	WT	783.436	1145.61	964.525	-0.54841	0.262847	-2.08643	0.03694	0.599287
ENSMUSG00000005465	FLT3ITD	WT	778.521	1193.34	985.929	-0.616023	0.295421	-2.08524	0.0370477	0.599289
ENSMUSG00000003346	FLT3ITD	WT	4028.93	3107.2	3568.06	0.374785	0.179734	2.08523	0.0370488	0.599289
ENSMUSG00000040659	FLT3ITD	WT	5066.84	3633.98	4350.41	0.479637	0.230148	2.08404	0.0371567	0.599289
ENSMUSG00000010376	FLT3ITD	WT	4201.98	3283.64	3742.81	0.355743	0.170716	2.08383	0.0371758	0.599289
ENSMUSG00000046185	FLT3ITD	WT	515.085	740.883	627.984	-0.524615	0.25178	-2.08363	0.0371942	0.599289
ENSMUSG00000030156	FLT3ITD	WT	4552.37	10192.1	7372.23	-1.16274	0.558152	-2.0832	0.0372329	0.599289
ENSMUSG00000109179	FLT3ITD	WT	74.3979	153.479	113.938	-1.04461	0.502132	-2.08036	0.0374929	0.60243
ENSMUSG00000018476	FLT3ITD	WT	3337.26	7105.83	5221.55	-1.0903	0.524186	-2.07999	0.0375262	0.60243
ENSMUSG00000035351	FLT3ITD	WT	1308.95	923.224	1116.09	0.503467	0.242169	2.079	0.0376177	0.603112
ENSMUSG00000022407	FLT3ITD	WT	5013.43	3725.08	4369.26	0.428453	0.206186	2.07799	0.0377099	0.603801
ENSMUSG00000022952	FLT3ITD	WT	4354.96	5598.5	4976.73	-0.362406	0.174498	-2.07684	0.0378161	0.604044
ENSMUSG00000036533	FLT3ITD	WT	1361.71	1864.38	1613.04	-0.453402	0.218389	-2.07613	0.0378823	0.604044
ENSMUSG00000031639	FLT3ITD	WT	306.787	66.5559	186.671	2.20602	1.06298	2.07532	0.0379565	0.604044
ENSMUSG00000013236	FLT3ITD	WT	5556.18	7210.01	6383.1	-0.37594	0.181173	-2.07504	0.0379828	0.604044
ENSMUSG00000057388	FLT3ITD	WT	1876.78	1281.84	1579.31	0.549938	0.265067	2.07471	0.038013	0.604044
ENSMUSG00000030499	FLT3ITD	WT	19.4518	60.376	39.9139	-1.63441	0.787805	-2.07464	0.0380202	0.604044
ENSMUSG00000041571	FLT3ITD	WT	3821.14	3034.12	3427.63	0.33271	0.160504	2.0729	0.0381814	0.605821
ENSMUSG00000030541	FLT3ITD	WT	11324	8978.47	10151.2	0.334824	0.16161	2.0718	0.0382839	0.606065
ENSMUSG00000020573	FLT3ITD	WT	2771.12	3540.86	3155.99	-0.353676	0.170719	-2.07168	0.0382954	0.606065
ENSMUSG00000036158	FLT3ITD	WT	348.21	218.747	283.478	0.670497	0.323758	2.07098	0.0383604	0.606311
ENSMUSG00000070369	FLT3ITD	WT	393.951	62.9424	228.447	2.64674	1.279	2.06939	0.0385097	0.60789
ENSMUSG00000027834	FLT3ITD	WT	225.567	446.873	336.22	-0.986352	0.476971	-2.06795	0.0386447	0.608637
ENSMUSG00000066306	FLT3ITD	WT	9084.53	11769.4	10426.9	-0.373543	0.180659	-2.06767	0.0386708	0.608637
ENSMUSG00000001576	FLT3ITD	WT	4234.09	3378.23	3806.16	0.32582	0.157632	2.06696	0.038738	0.608637
ENSMUSG00000025163	FLT3ITD	WT	110.422	255.693	183.057	-1.21085	0.586008	-2.06627	0.0388032	0.608637
ENSMUSG00000014294	FLT3ITD	WT	2788.73	2210.87	2499.8	0.334972	0.162124	2.06615	0.0388144	0.608637
ENSMUSG00000027952	FLT3ITD	WT	780.155	551.602	665.878	0.500357	0.242219	2.06573	0.0388544	0.608637
ENSMUSG00000026944	FLT3ITD	WT	6402	8423	7412.5	-0.3958	0.191917	-2.06235	0.0391746	0.611578
ENSMUSG00000020937	FLT3ITD	WT	28.6973	111.405	70.051	-1.95602	0.948504	-2.06222	0.0391871	0.611578
ENSMUSG00000069729	FLT3ITD	WT	4901.37	6905.6	5903.49	-0.494573	0.239832	-2.06217	0.0391916	0.611578
ENSMUSG00000048799	FLT3ITD	WT	1021.78	1354.64	1188.21	-0.406826	0.197338	-2.06156	0.0392492	0.6117
ENSMUSG00000033918	FLT3ITD	WT	1834.14	1397.74	1615.94	0.39212	0.190311	2.06041	0.0393589	0.611847
ENSMUSG00000060509	FLT3ITD	WT	645.384	158.011	401.698	2.03083	0.985678	2.06034	0.0393658	0.611847
ENSMUSG00000001741	FLT3ITD	WT	1419.05	1898.05	1658.55	-0.419645	0.203721	-2.0599	0.0394081	0.611847
ENSMUSG00000006611	FLT3ITD	WT	467.917	243.212	355.565	0.944821	0.458869	2.05902	0.0394924	0.612067
ENSMUSG00000066363	FLT3ITD	WT	500.358	172.795	336.577	1.53475	0.745568	2.0585	0.0395417	0.612067
ENSMUSG00000027566	FLT3ITD	WT	9335.13	7191.29	8263.21	0.376385	0.182903	2.05784	0.0396056	0.612067
ENSMUSG00000030055	FLT3ITD	WT	381.284	242.668	311.976	0.652218	0.316969	2.05767	0.0396216	0.612067
ENSMUSG00000022659	FLT3ITD	WT	440.491	179.327	309.909	1.29737	0.630737	2.05691	0.0396953	0.612435
ENSMUSG00000049551	FLT3ITD	WT	144.438	277.325	210.882	-0.940602	0.457548	-2.05575	0.0398071	0.613389
ENSMUSG00000026655	FLT3ITD	WT	12107.7	15888.2	13997.9	-0.392005	0.19075	-2.05507	0.0398721	0.61362
ENSMUSG00000073481	FLT3ITD	WT	4166.21	3346.48	3756.35	0.316057	0.15385	2.05432	0.0399448	0.613748
ENSMUSG00000029538	FLT3ITD	WT	3983.81	2994.73	3489.27	0.411767	0.200476	2.05395	0.0399803	0.613748
ENSMUSG00000026094	FLT3ITD	WT	3204.17	5937.83	4571	-0.889942	0.433621	-2.05235	0.0401357	0.614921
ENSMUSG00000048234	FLT3ITD	WT	1937.96	1468.46	1703.21	0.400262	0.19516	2.05094	0.040273	0.614921
ENSMUSG00000030592	FLT3ITD	WT	195.979	96.1422	146.06	1.02857	0.501699	2.05018	0.0403466	0.614921
ENSMUSG00000024613	FLT3ITD	WT	8311.75	6755.4	7533.57	0.29911	0.145896	2.05016	0.0403489	0.614921
ENSMUSG00000004568	FLT3ITD	WT	2760.68	3697.77	3229.22	-0.421593	0.205645	-2.0501	0.0403547	0.614921
ENSMUSG00000034949	FLT3ITD	WT	22.362	72.4557	47.4088	-1.69633	0.827446	-2.05007	0.0403571	0.614921
ENSMUSG00000024143	FLT3ITD	WT	494.546	306.592	400.569	0.690188	0.336784	2.04935	0.0404277	0.615232
ENSMUSG00000036339	FLT3ITD	WT	948.348	1268.28	1108.31	-0.419301	0.204713	-2.04824	0.0405365	0.615469
ENSMUSG00000021218	FLT3ITD	WT	9189.28	7551.22	8370.25	0.283243	0.138349	2.04731	0.0406281	0.615469
ENSMUSG00000033943	FLT3ITD	WT	2240.79	3047.6	2644.19	-0.443634	0.216701	-2.04722	0.0406367	0.615469
ENSMUSG00000041117	FLT3ITD	WT	553.366	830.793	692.079	-0.586283	0.28639	-2.04715	0.0406437	0.615469
ENSMUSG00000029163	FLT3ITD	WT	3227.92	4204.21	3716.06	-0.381308	0.186491	-2.04465	0.0408898	0.618118
ENSMUSG00000031441	FLT3ITD	WT	510.112	810.165	660.138	-0.667144	0.326336	-2.04435	0.0409193	0.618118
ENSMUSG00000004730	FLT3ITD	WT	558.439	132.861	345.65	2.07205	1.01474	2.04195	0.0411563	0.619455
ENSMUSG00000042671	FLT3ITD	WT	61.2655	134.296	97.7807	-1.13206	0.554473	-2.04169	0.0411822	0.619455
ENSMUSG00000027203	FLT3ITD	WT	8450.29	5979	7214.65	0.499059	0.244492	2.04121	0.0412303	0.619455
ENSMUSG00000042851	FLT3ITD	WT	305.407	461.669	383.538	-0.596022	0.292072	-2.04067	0.0412839	0.619455
ENSMUSG00000032265	FLT3ITD	WT	694.264	1163.23	928.746	-0.744711	0.364975	-2.04044	0.0413063	0.619455
ENSMUSG00000022193	FLT3ITD	WT	1006.31	735.629	870.971	0.45184	0.221447	2.0404	0.0413105	0.619455
ENSMUSG00000027999	FLT3ITD	WT	1721.6	920.557	1321.08	0.90304	0.442714	2.03978	0.0413722	0.619624
ENSMUSG00000038773	FLT3ITD	WT	4039.39	5151.01	4595.2	-0.35075	0.172052	-2.03863	0.0414869	0.620441
ENSMUSG00000030946	FLT3ITD	WT	797.197	537.813	667.505	0.567451	0.278512	2.03744	0.0416059	0.620441
ENSMUSG00000006398	FLT3ITD	WT	4294.11	3070.66	3682.38	0.48371	0.237489	2.03677	0.041673	0.620441
ENSMUSG00000033276	FLT3ITD	WT	17.4984	63.735	40.6167	-1.86471	0.915559	-2.03669	0.0416814	0.620441
ENSMUSG00000027695	FLT3ITD	WT	108.947	200.666	154.807	-0.880779	0.432553	-2.03624	0.0417268	0.620441
ENSMUSG00000024346	FLT3ITD	WT	1608.43	1210.89	1409.66	0.409411	0.201138	2.03548	0.041803	0.620441
ENSMUSG00000023092	FLT3ITD	WT	125.537	269.45	197.493	-1.10218	0.541589	-2.03508	0.0418426	0.620441
ENSMUSG00000037649	FLT3ITD	WT	5437.86	4174.72	4806.29	0.3814	0.187443	2.03475	0.0418765	0.620441
ENSMUSG00000043411	FLT3ITD	WT	4555.21	5730.36	5142.79	-0.331156	0.162755	-2.0347	0.0418814	0.620441
ENSMUSG00000025574	FLT3ITD	WT	2114.14	1499.96	1807.05	0.495144	0.243577	2.0328	0.0420725	0.621209
ENSMUSG00000078439	FLT3ITD	WT	379.279	600.397	489.838	-0.662791	0.326176	-2.03201	0.042153	0.621209
ENSMUSG00000024544	FLT3ITD	WT	167.737	315.169	241.453	-0.910014	0.447848	-2.03197	0.0421565	0.621209
ENSMUSG00000039735	FLT3ITD	WT	802.185	1338.56	1070.37	-0.738621	0.363538	-2.03176	0.0421783	0.621209
ENSMUSG00000028555	FLT3ITD	WT	199.428	80.4033	139.915	1.31213	0.645882	2.03153	0.0422011	0.621209
ENSMUSG00000022186	FLT3ITD	WT	7296.14	5880.07	6588.1	0.311267	0.153244	2.03118	0.0422368	0.621209
ENSMUSG00000035168	FLT3ITD	WT	241.589	535.36	388.475	-1.14773	0.565602	-2.02922	0.0424357	0.622861
ENSMUSG00000018286	FLT3ITD	WT	4471.02	3602.17	4036.59	0.311702	0.153666	2.02844	0.0425151	0.622861
ENSMUSG00000041890	FLT3ITD	WT	4837.54	6452.4	5644.97	-0.415542	0.204882	-2.0282	0.0425398	0.622861
ENSMUSG00000015094	FLT3ITD	WT	194.418	454.791	324.604	-1.22588	0.604451	-2.02808	0.0425519	0.622861
ENSMUSG00000048200	FLT3ITD	WT	53.9814	119.408	86.6948	-1.14487	0.564785	-2.0271	0.0426527	0.623592
ENSMUSG00000039356	FLT3ITD	WT	2853.89	2243.46	2548.67	0.34712	0.171282	2.02659	0.0427039	0.623599
ENSMUSG00000026987	FLT3ITD	WT	2035.33	3010.58	2522.95	-0.564757	0.278765	-2.02592	0.0427727	0.623774
ENSMUSG00000040274	FLT3ITD	WT	13705.9	19240	16472.9	-0.489335	0.241589	-2.02549	0.0428175	0.623774
ENSMUSG00000033107	FLT3ITD	WT	84.6519	176.487	130.569	-1.05973	0.523377	-2.02478	0.0428896	0.623968
ENSMUSG00000022385	FLT3ITD	WT	1421.3	1018.37	1219.83	0.480746	0.237496	2.02422	0.042947	0.623968
ENSMUSG00000029822	FLT3ITD	WT	905.664	1219.4	1062.53	-0.429212	0.212074	-2.02387	0.0429832	0.623968
ENSMUSG00000004264	FLT3ITD	WT	12241	7874.79	10057.9	0.636381	0.314937	2.02066	0.0433145	0.627448
ENSMUSG00000024012	FLT3ITD	WT	7428.84	5828.37	6628.61	0.350049	0.173244	2.02056	0.0433258	0.627448
ENSMUSG00000003420	FLT3ITD	WT	1082.6	553.871	818.235	0.967299	0.478913	2.01978	0.0434064	0.627448
ENSMUSG00000023991	FLT3ITD	WT	1710.87	2258.83	1984.85	-0.400762	0.198446	-2.0195	0.0434358	0.627448
ENSMUSG00000055485	FLT3ITD	WT	709.729	1035.21	872.469	-0.544678	0.269765	-2.01909	0.0434784	0.627448
ENSMUSG00000045210	FLT3ITD	WT	1603.91	2070.3	1837.1	-0.368264	0.182514	-2.01774	0.0436188	0.628735
ENSMUSG00000057948	FLT3ITD	WT	4264.5	5403.78	4834.14	-0.341594	0.169537	-2.01486	0.0439191	0.632322
ENSMUSG00000001829	FLT3ITD	WT	1585.23	1157.56	1371.39	0.453738	0.22526	2.01428	0.04398	0.632457
ENSMUSG00000003031	FLT3ITD	WT	2408.5	3319.08	2863.79	-0.462684	0.229983	-2.01182	0.0442389	0.635312
ENSMUSG00000030303	FLT3ITD	WT	116.726	304.873	210.8	-1.3846	0.68868	-2.01051	0.0443772	0.635312
ENSMUSG00000099689	FLT3ITD	WT	81.2083	159.858	120.533	-0.976867	0.485882	-2.0105	0.0443782	0.635312
ENSMUSG00000000253	FLT3ITD	WT	616.639	899.792	758.215	-0.54537	0.27133	-2.00999	0.0444326	0.635312
ENSMUSG00000021375	FLT3ITD	WT	1456.07	1896.09	1676.08	-0.381014	0.189598	-2.00959	0.0444748	0.635312
ENSMUSG00000046593	FLT3ITD	WT	27.7232	76.7313	52.2272	-1.46945	0.731688	-2.0083	0.0446111	0.635312
ENSMUSG00000000378	FLT3ITD	WT	1820.88	2301.85	2061.36	-0.338142	0.168377	-2.00825	0.0446173	0.635312
ENSMUSG00000030980	FLT3ITD	WT	2946.34	2033.36	2489.85	0.534924	0.266401	2.00796	0.0446471	0.635312
ENSMUSG00000031490	FLT3ITD	WT	2326.23	1615.58	1970.91	0.525822	0.261877	2.00789	0.0446548	0.635312
ENSMUSG00000041697	FLT3ITD	WT	6314.85	4715.56	5515.2	0.421276	0.209858	2.00744	0.0447032	0.635312
ENSMUSG00000022010	FLT3ITD	WT	6144.99	11042.9	8593.97	-0.845621	0.42139	-2.00674	0.0447773	0.635312
ENSMUSG00000026955	FLT3ITD	WT	1606.05	1077.76	1341.91	0.575204	0.286668	2.00652	0.0448012	0.635312
ENSMUSG00000000440	FLT3ITD	WT	95.8826	26.263	61.0728	1.86958	0.932242	2.00547	0.0449131	0.635312
ENSMUSG00000000339	FLT3ITD	WT	1161.54	843.365	1002.45	0.461653	0.230198	2.00547	0.0449133	0.635312
ENSMUSG00000025790	FLT3ITD	WT	2128.28	3651.82	2890.05	-0.778897	0.388462	-2.00508	0.0449545	0.635312
ENSMUSG00000039771	FLT3ITD	WT	1372.26	919.552	1145.91	0.577323	0.288179	2.00335	0.0451402	0.636715
ENSMUSG00000023993	FLT3ITD	WT	60.8487	236.479	148.664	-1.95878	0.977831	-2.00319	0.0451574	0.636715
ENSMUSG00000028691	FLT3ITD	WT	2441.97	1855.13	2148.55	0.396381	0.197988	2.00204	0.0452805	0.637717
ENSMUSG00000066595	FLT3ITD	WT	855.133	602.328	728.73	0.505537	0.252702	2.00053	0.0454433	0.639278
ENSMUSG00000031389	FLT3ITD	WT	2359.88	3278.89	2819.39	-0.474435	0.237398	-1.99848	0.0456646	0.640886
ENSMUSG00000045658	FLT3ITD	WT	300.552	90.8621	195.707	1.7272	0.864383	1.99819	0.0456965	0.640886
ENSMUSG00000034926	FLT3ITD	WT	2351.36	1713.58	2032.47	0.456349	0.228434	1.99773	0.0457456	0.640886
ENSMUSG00000031860	FLT3ITD	WT	585.521	897.907	741.714	-0.6171	0.30893	-1.99754	0.0457664	0.640886
ENSMUSG00000060601	FLT3ITD	WT	4262.29	6570.28	5416.29	-0.624285	0.312727	-1.99626	0.0459057	0.642105
ENSMUSG00000033020	FLT3ITD	WT	2901.54	2060.17	2480.85	0.493924	0.247573	1.99507	0.0460356	0.642502
ENSMUSG00000018677	FLT3ITD	WT	4577.97	3586.12	4082.05	0.35223	0.176594	1.99457	0.0460897	0.642502
ENSMUSG00000021876	FLT3ITD	WT	184.282	84.9137	134.598	1.11898	0.561119	1.99419	0.0461315	0.642502
ENSMUSG00000032216	FLT3ITD	WT	18137.3	14408.3	16272.8	0.332036	0.166558	1.99352	0.0462049	0.642502
ENSMUSG00000014361	FLT3ITD	WT	239.59	38.5319	139.061	2.63739	1.32307	1.99338	0.0462197	0.642502
ENSMUSG00000046718	FLT3ITD	WT	3448.38	2488.05	2968.22	0.471023	0.236475	1.99185	0.0463878	0.642502
ENSMUSG00000026034	FLT3ITD	WT	6098.23	9981.05	8039.64	-0.710791	0.356856	-1.99182	0.0463913	0.642502
ENSMUSG00000041836	FLT3ITD	WT	3077.08	4723.93	3900.5	-0.618426	0.310486	-1.9918	0.0463931	0.642502
ENSMUSG00000026357	FLT3ITD	WT	2198.91	3161.42	2680.17	-0.523859	0.263044	-1.99152	0.0464233	0.642502
ENSMUSG00000067274	FLT3ITD	WT	16863.4	13836.3	15349.8	0.285446	0.143365	1.99104	0.046476	0.642502
ENSMUSG00000030301	FLT3ITD	WT	1084.21	668.182	876.198	0.698439	0.350844	1.99074	0.0465096	0.642502
ENSMUSG00000033470	FLT3ITD	WT	105.52	195.885	150.702	-0.892582	0.448537	-1.98999	0.0465925	0.642925
ENSMUSG00000018427	FLT3ITD	WT	153.638	292.566	223.102	-0.929431	0.46727	-1.98907	0.0466939	0.643076
ENSMUSG00000031709	FLT3ITD	WT	1163.2	532.832	848.014	1.12673	0.566499	1.98894	0.0467082	0.643076
ENSMUSG00000001482	FLT3ITD	WT	4519.19	5627.43	5073.31	-0.316453	0.159148	-1.98842	0.0467657	0.643146
ENSMUSG00000024145	FLT3ITD	WT	250.943	137.143	194.043	0.872601	0.439251	1.98656	0.0469706	0.645242
ENSMUSG00000032860	FLT3ITD	WT	277.719	434.251	355.985	-0.644566	0.32469	-1.98517	0.0471255	0.646477
ENSMUSG00000038002	FLT3ITD	WT	1563.48	2092.1	1827.79	-0.420095	0.211655	-1.98481	0.0471658	0.646477
ENSMUSG00000030410	FLT3ITD	WT	1101.86	1581.46	1341.66	-0.521272	0.262928	-1.98257	0.0474159	0.648314
ENSMUSG00000019987	FLT3ITD	WT	15.5635	62.3361	38.9498	-2.00299	1.01031	-1.98255	0.0474179	0.648314
ENSMUSG00000032596	FLT3ITD	WT	4077.75	5617.56	4847.65	-0.462151	0.233152	-1.98219	0.0474582	0.648314
ENSMUSG00000039244	FLT3ITD	WT	2834.48	2094.19	2464.34	0.436647	0.220661	1.97881	0.0478374	0.652768
ENSMUSG00000026385	FLT3ITD	WT	2206.45	1701.06	1953.76	0.375377	0.189786	1.9779	0.0479405	0.653093
ENSMUSG00000062545	FLT3ITD	WT	322.444	158.746	240.595	1.02338	0.517471	1.97766	0.0479676	0.653093
ENSMUSG00000036285	FLT3ITD	WT	2966.84	1915.56	2441.2	0.631114	0.319467	1.97552	0.0482089	0.655651
ENSMUSG00000028530	FLT3ITD	WT	5977.19	7519.08	6748.13	-0.331054	0.167629	-1.97492	0.0482777	0.655861
ENSMUSG00000036620	FLT3ITD	WT	3054.52	2259.98	2657.25	0.434515	0.220143	1.97379	0.0484059	0.656876
ENSMUSG00000029869	FLT3ITD	WT	321.869	544.476	433.172	-0.758247	0.384351	-1.9728	0.0485187	0.657568
ENSMUSG00000020689	FLT3ITD	WT	398.574	873.869	636.221	-1.13271	0.574399	-1.972	0.0486095	0.657568
ENSMUSG00000038764	FLT3ITD	WT	272.346	408.377	340.361	-0.584398	0.296517	-1.97087	0.0487384	0.657568
ENSMUSG00000051506	FLT3ITD	WT	12889.4	9155.75	11022.6	0.493473	0.250451	1.97034	0.0487999	0.657568
ENSMUSG00000034235	FLT3ITD	WT	515.923	767.925	641.924	-0.57376	0.291226	-1.97015	0.0488207	0.657568
ENSMUSG00000040675	FLT3ITD	WT	5050.97	3311.8	4181.39	0.608895	0.30906	1.97015	0.0488209	0.657568
ENSMUSG00000021951	FLT3ITD	WT	641.547	455.717	548.632	0.493344	0.250421	1.97006	0.0488317	0.657568
ENSMUSG00000009863	FLT3ITD	WT	4564.38	3497.1	4030.74	0.384182	0.195381	1.96632	0.0492617	0.662633
ENSMUSG00000022468	FLT3ITD	WT	80.2435	157.304	118.774	-0.97063	0.494101	-1.96443	0.0494798	0.664837
ENSMUSG00000047888	FLT3ITD	WT	2286.35	2934.09	2610.22	-0.359778	0.183378	-1.96194	0.0497694	0.667998
ENSMUSG00000063506	FLT3ITD	WT	59.8256	19.5644	39.695	1.61481	0.823514	1.96087	0.0498938	0.668937
ENSMUSG00000042042	FLT3ITD	WT	2377.01	4008.42	3192.71	-0.753905	0.384656	-1.95994	0.0500023	0.669564
ENSMUSG00000021306	FLT3ITD	WT	68.5801	20.7547	44.6674	1.72762	0.882486	1.95768	0.0502677	0.669564
ENSMUSG00000032855	FLT3ITD	WT	2001.56	2787.16	2394.36	-0.477579	0.243952	-1.95767	0.0502685	0.669564
ENSMUSG00000046546	FLT3ITD	WT	938.567	1486.68	1212.62	-0.663375	0.33888	-1.95755	0.0502829	0.669564
ENSMUSG00000048442	FLT3ITD	WT	354.663	647.689	501.176	-0.869127	0.444025	-1.95738	0.0503024	0.669564
ENSMUSG00000060904	FLT3ITD	WT	1429.46	1103.83	1266.64	0.373003	0.190608	1.95691	0.0503575	0.669564
ENSMUSG00000053897	FLT3ITD	WT	869.977	495.087	682.532	0.813126	0.415531	1.95684	0.0503664	0.669564
ENSMUSG00000037876	FLT3ITD	WT	2877.56	4285.39	3581.48	-0.574503	0.293601	-1.95675	0.0503768	0.669564
ENSMUSG00000055148	FLT3ITD	WT	11087.1	60299.5	35693.3	-2.44327	1.24895	-1.95626	0.0504351	0.669614
ENSMUSG00000038718	FLT3ITD	WT	134.754	243.731	189.243	-0.854796	0.437104	-1.95559	0.0505138	0.669935
ENSMUSG00000036751	FLT3ITD	WT	4659.24	3560.26	4109.75	0.38803	0.198613	1.9537	0.0507373	0.671724
ENSMUSG00000043008	FLT3ITD	WT	2729.25	3462.8	3096.02	-0.343396	0.175836	-1.95293	0.0508278	0.671724
ENSMUSG00000032803	FLT3ITD	WT	2150.47	1626.32	1888.4	0.403034	0.206427	1.95243	0.0508877	0.671724
ENSMUSG00000029769	FLT3ITD	WT	10.2103	40.4496	25.3299	-1.98663	1.01767	-1.95214	0.0509214	0.671724
ENSMUSG00000070604	FLT3ITD	WT	218.387	338.941	278.664	-0.633992	0.324829	-1.95177	0.0509654	0.671724
ENSMUSG00000024338	FLT3ITD	WT	9756.81	7752.74	8754.77	0.3317	0.169957	1.95167	0.0509769	0.671724
ENSMUSG00000045509	FLT3ITD	WT	145.004	59.8868	102.446	1.2753	0.654074	1.94979	0.0512017	0.673385
ENSMUSG00000018750	FLT3ITD	WT	282.592	442.098	362.345	-0.645305	0.330978	-1.94969	0.0512125	0.673385
ENSMUSG00000054364	FLT3ITD	WT	11620.9	41292.7	26456.8	-1.82917	0.938447	-1.94914	0.0512787	0.673533
ENSMUSG00000040767	FLT3ITD	WT	1374.99	1047.54	1211.27	0.392265	0.201331	1.94836	0.0513722	0.674041
ENSMUSG00000022255	FLT3ITD	WT	15225.8	11874.9	13550.4	0.3586	0.184139	1.94744	0.0514815	0.674753
ENSMUSG00000021707	FLT3ITD	WT	1971.87	1519.59	1745.73	0.375834	0.193146	1.94586	0.0516714	0.675757
ENSMUSG00000025439	FLT3ITD	WT	3332.87	2527.51	2930.19	0.398952	0.205034	1.94578	0.0516809	0.675757
ENSMUSG00000074794	FLT3ITD	WT	1199.86	2294.78	1747.32	-0.935398	0.480818	-1.94543	0.0517231	0.675757
ENSMUSG00000061607	FLT3ITD	WT	2020.52	2672.46	2346.49	-0.403539	0.207542	-1.94438	0.0518499	0.676694
ENSMUSG00000020170	FLT3ITD	WT	860.34	1147.84	1004.09	-0.416071	0.214105	-1.94331	0.0519789	0.677658
ENSMUSG00000028385	FLT3ITD	WT	1803.98	2537.84	2170.91	-0.492406	0.253535	-1.94216	0.0521175	0.678744
ENSMUSG00000049470	FLT3ITD	WT	1956.2	2886.23	2421.21	-0.561051	0.289204	-1.93998	0.0523815	0.680297
ENSMUSG00000041775	FLT3ITD	WT	254.312	410.076	332.194	-0.689137	0.355463	-1.9387	0.0525374	0.680297
ENSMUSG00000024750	FLT3ITD	WT	4105.37	6202.69	5154.03	-0.595374	0.307283	-1.93754	0.0526793	0.680297
ENSMUSG00000030431	FLT3ITD	WT	1323.2	888.329	1105.76	0.574693	0.296611	1.93753	0.0526803	0.680297
ENSMUSG00000015776	FLT3ITD	WT	2818	2248.54	2533.27	0.325607	0.168066	1.93737	0.0526996	0.680297
ENSMUSG00000020184	FLT3ITD	WT	2230.62	3190.77	2710.69	-0.516368	0.26664	-1.93657	0.0527975	0.680297
ENSMUSG00000035232	FLT3ITD	WT	2388.25	1809.08	2098.67	0.400581	0.206854	1.93654	0.0528017	0.680297
ENSMUSG00000020843	FLT3ITD	WT	1176.04	877.883	1026.96	0.421625	0.217755	1.93623	0.0528393	0.680297
ENSMUSG00000038291	FLT3ITD	WT	650.023	378.692	514.358	0.779335	0.402505	1.93621	0.0528416	0.680297
ENSMUSG00000043822	FLT3ITD	WT	74.9101	202.428	138.669	-1.4348	0.741081	-1.93609	0.0528571	0.680297
ENSMUSG00000041774	FLT3ITD	WT	1554.51	1051.35	1302.93	0.563944	0.291354	1.9356	0.0529169	0.680297
ENSMUSG00000038604	FLT3ITD	WT	5799.48	8116.55	6958.01	-0.48499	0.250661	-1.93485	0.0530088	0.680297
ENSMUSG00000048154	FLT3ITD	WT	4490.32	5622.16	5056.24	-0.324265	0.167608	-1.93466	0.0530322	0.680297
ENSMUSG00000060791	FLT3ITD	WT	1638.92	2541.05	2089.98	-0.632665	0.327178	-1.93371	0.0531492	0.680297
ENSMUSG00000048924	FLT3ITD	WT	556.706	902.103	729.405	-0.696239	0.360119	-1.93336	0.0531919	0.680297
ENSMUSG00000045409	FLT3ITD	WT	1112.21	1522.73	1317.47	-0.453069	0.23436	-1.93322	0.0532087	0.680297
ENSMUSG00000026478	FLT3ITD	WT	672.644	430.993	551.818	0.642697	0.332584	1.93243	0.053306	0.680297
ENSMUSG00000029629	FLT3ITD	WT	2979.31	4150.3	3564.8	-0.478277	0.2475	-1.93243	0.0533062	0.680297
ENSMUSG00000109324	FLT3ITD	WT	9256.19	7215.81	8236	0.359217	0.185898	1.93233	0.053319	0.680297
ENSMUSG00000102037	FLT3ITD	WT	28.692	5.67787	17.1849	2.34154	1.21199	1.93198	0.0533618	0.680297
ENSMUSG00000055065	FLT3ITD	WT	10465.5	13158.6	11812	-0.330384	0.171036	-1.93167	0.0534001	0.680297
ENSMUSG00000034557	FLT3ITD	WT	35.493	88.1065	61.7998	-1.31169	0.679345	-1.93082	0.0535051	0.680929
ENSMUSG00000061838	FLT3ITD	WT	1318.98	995.38	1157.18	0.405913	0.210281	1.93033	0.0535657	0.680995
ENSMUSG00000021495	FLT3ITD	WT	2962.31	4032.98	3497.64	-0.445108	0.230655	-1.92975	0.0536377	0.681081
ENSMUSG00000025408	FLT3ITD	WT	1131.78	2244.55	1688.17	-0.987743	0.511965	-1.92932	0.0536914	0.681081
ENSMUSG00000004044	FLT3ITD	WT	842.929	1129.46	986.195	-0.422239	0.218897	-1.92894	0.0537389	0.681081
ENSMUSG00000008734	FLT3ITD	WT	267.87	486.38	377.125	-0.860474	0.446449	-1.92737	0.0539333	0.682521
ENSMUSG00000055069	FLT3ITD	WT	52.0465	14.0137	33.0301	1.89688	0.984942	1.92588	0.0541196	0.682521
ENSMUSG00000055200	FLT3ITD	WT	278.574	510.933	394.754	-0.874858	0.454411	-1.92526	0.0541973	0.682521
ENSMUSG00000029135	FLT3ITD	WT	860.087	2027.57	1443.83	-1.23711	0.64259	-1.92518	0.0542062	0.682521
ENSMUSG00000018548	FLT3ITD	WT	3497.92	2587.89	3042.9	0.434633	0.225766	1.92515	0.0542106	0.682521
ENSMUSG00000024493	FLT3ITD	WT	5321.76	3911.26	4616.51	0.444224	0.23075	1.92513	0.0542132	0.682521
ENSMUSG00000007850	FLT3ITD	WT	16322.3	20948.5	18635.4	-0.36001	0.187062	-1.92455	0.054286	0.682521
ENSMUSG00000040435	FLT3ITD	WT	9444.21	16436.8	12940.5	-0.799408	0.415447	-1.92421	0.0543282	0.682521
ENSMUSG00000078812	FLT3ITD	WT	32418.2	24231.2	28324.7	0.41993	0.218264	1.92396	0.0543599	0.682521
ENSMUSG00000023805	FLT3ITD	WT	477.594	713.279	595.437	-0.578375	0.300715	-1.92333	0.0544381	0.682521
ENSMUSG00000048040	FLT3ITD	WT	95.7792	37.4492	66.6142	1.35588	0.70504	1.92313	0.0544638	0.682521
ENSMUSG00000022220	FLT3ITD	WT	107.912	34.6836	71.298	1.63941	0.853289	1.92129	0.0546954	0.684287
ENSMUSG00000003873	FLT3ITD	WT	2137.93	1548.71	1843.32	0.465045	0.242069	1.92112	0.0547162	0.684287
ENSMUSG00000009376	FLT3ITD	WT	571.694	271.876	421.785	1.07287	0.558664	1.92041	0.0548056	0.684654
ENSMUSG00000017737	FLT3ITD	WT	18.9833	73.6003	46.2918	-1.95468	1.01806	-1.92001	0.054857	0.684654
ENSMUSG00000019804	FLT3ITD	WT	6511.42	5335.85	5923.64	0.287218	0.149691	1.91874	0.0550168	0.685421
ENSMUSG00000045092	FLT3ITD	WT	415.184	801.643	608.413	-0.948996	0.494757	-1.91811	0.0550975	0.685421
ENSMUSG00000063458	FLT3ITD	WT	296.523	137.766	217.145	1.10555	0.57663	1.91726	0.0552055	0.685421
ENSMUSG00000023827	FLT3ITD	WT	390.632	229.757	310.194	0.766229	0.399658	1.91721	0.0552113	0.685421
ENSMUSG00000031613	FLT3ITD	WT	186.501	33.3856	109.943	2.48312	1.29518	1.9172	0.0552129	0.685421
ENSMUSG00000050931	FLT3ITD	WT	79.8108	309.116	194.463	-1.9532	1.01895	-1.91688	0.0552534	0.685421
ENSMUSG00000029777	FLT3ITD	WT	6643.75	4464.85	5554.3	0.573345	0.299272	1.9158	0.0553908	0.686432
ENSMUSG00000056665	FLT3ITD	WT	1574.89	1002.25	1288.57	0.651905	0.340601	1.91398	0.0556225	0.688121
ENSMUSG00000031198	FLT3ITD	WT	2674.47	2094.82	2384.64	0.352307	0.18409	1.91378	0.055648	0.688121
ENSMUSG00000033114	FLT3ITD	WT	151.226	269.035	210.13	-0.83072	0.434156	-1.91341	0.0556951	0.688121
ENSMUSG00000022884	FLT3ITD	WT	6643.08	8896.26	7769.67	-0.42132	0.220343	-1.91211	0.055862	0.689489
ENSMUSG00000070003	FLT3ITD	WT	5383.54	4437.46	4910.5	0.278807	0.146056	1.90891	0.056274	0.693272
ENSMUSG00000049760	FLT3ITD	WT	2109.34	1678.07	1893.71	0.329927	0.172893	1.90828	0.0563556	0.693272
ENSMUSG00000055322	FLT3ITD	WT	2421.12	2994.88	2708	-0.306859	0.16081	-1.90821	0.0563642	0.693272
ENSMUSG00000071547	FLT3ITD	WT	3245.06	2407.71	2826.38	0.430527	0.225646	1.90798	0.0563943	0.693272
ENSMUSG00000031948	FLT3ITD	WT	9257.63	6849.03	8053.33	0.434713	0.227904	1.90744	0.0564634	0.693427
ENSMUSG00000020116	FLT3ITD	WT	2117.72	1373.5	1745.61	0.624513	0.327493	1.90695	0.0565269	0.693443
ENSMUSG00000039067	FLT3ITD	WT	6530.82	4623.2	5577.01	0.498323	0.261373	1.90656	0.0565776	0.693443
ENSMUSG00000020865	FLT3ITD	WT	377.727	129.101	253.414	1.54945	0.812972	1.90591	0.0566619	0.693784
ENSMUSG00000027293	FLT3ITD	WT	3183.86	2479.03	2831.44	0.361106	0.189611	1.90446	0.0568507	0.694821
ENSMUSG00000028159	FLT3ITD	WT	7327.64	10702.7	9015.19	-0.546569	0.28706	-1.90402	0.0569077	0.694821
ENSMUSG00000028188	FLT3ITD	WT	67.5928	133.83	100.711	-0.985542	0.5178	-1.90332	0.0569982	0.694821
ENSMUSG00000014243	FLT3ITD	WT	346.709	209.853	278.281	0.724809	0.380899	1.90289	0.0570545	0.694821
ENSMUSG00000029404	FLT3ITD	WT	3014.2	2284.46	2649.33	0.399794	0.210102	1.90286	0.0570592	0.694821
ENSMUSG00000036501	FLT3ITD	WT	1077.2	1416.14	1246.67	-0.394589	0.207453	-1.90207	0.0571619	0.694821
ENSMUSG00000002825	FLT3ITD	WT	1506.71	1173.35	1340.03	0.360672	0.18963	1.90198	0.0571742	0.694821
ENSMUSG00000052688	FLT3ITD	WT	988.202	397.049	692.626	1.31592	0.691942	1.90178	0.0571993	0.694821
ENSMUSG00000041831	FLT3ITD	WT	20.9234	65.1374	43.0304	-1.63802	0.86216	-1.8999	0.0574468	0.696868
ENSMUSG00000045284	FLT3ITD	WT	86.0547	178.209	132.132	-1.04992	0.552854	-1.89908	0.0575533	0.696868
ENSMUSG00000019214	FLT3ITD	WT	1754.71	1235.44	1495.08	0.506203	0.266585	1.89885	0.0575848	0.696868
ENSMUSG00000069911	FLT3ITD	WT	12.6401	44.8295	28.7348	-1.82636	0.961903	-1.89869	0.057605	0.696868
ENSMUSG00000028066	FLT3ITD	WT	3845.23	3103.67	3474.45	0.30903	0.16279	1.89834	0.0576515	0.696868
ENSMUSG00000021256	FLT3ITD	WT	210.11	120.833	165.472	0.79881	0.420933	1.89771	0.0577342	0.697182
ENSMUSG00000037916	FLT3ITD	WT	6260.68	4529.96	5395.32	0.466768	0.246031	1.89719	0.0578031	0.697328
ENSMUSG00000040471	FLT3ITD	WT	29.1564	103.953	66.5548	-1.83427	0.967959	-1.89499	0.058094	0.698968
ENSMUSG00000054648	FLT3ITD	WT	597.674	821.498	709.586	-0.458917	0.242181	-1.89493	0.0581012	0.698968
ENSMUSG00000037936	FLT3ITD	WT	3758.27	2825.39	3291.83	0.411601	0.217219	1.89487	0.0581098	0.698968
ENSMUSG00000074088	FLT3ITD	WT	4366.15	3336.2	3851.18	0.388098	0.204917	1.89393	0.0582349	0.699455
ENSMUSG00000019179	FLT3ITD	WT	12187	8622.68	10404.8	0.49912	0.263568	1.8937	0.0582642	0.699455
ENSMUSG00000030272	FLT3ITD	WT	731.22	1166.68	948.952	-0.673982	0.356137	-1.89248	0.0584271	0.700725
ENSMUSG00000044792	FLT3ITD	WT	686.145	964.805	825.475	-0.491624	0.259986	-1.89097	0.0586289	0.701809
ENSMUSG00000028673	FLT3ITD	WT	2610.55	2037.82	2324.18	0.35736	0.188985	1.89095	0.0586317	0.701809
ENSMUSG00000035798	FLT3ITD	WT	812.187	1096.4	954.293	-0.433061	0.229253	-1.88901	0.0588903	0.702304
ENSMUSG00000020834	FLT3ITD	WT	465.417	314.419	389.918	0.566204	0.299772	1.88878	0.0589214	0.702304
ENSMUSG00000059734	FLT3ITD	WT	3489.44	2661.47	3075.46	0.390663	0.206836	1.88875	0.0589249	0.702304
ENSMUSG00000027799	FLT3ITD	WT	69.091	150.354	109.723	-1.12203	0.59419	-1.88833	0.0589815	0.702304
ENSMUSG00000056737	FLT3ITD	WT	3467.82	2627.85	3047.84	0.400236	0.21196	1.88826	0.0589911	0.702304
ENSMUSG00000022672	FLT3ITD	WT	1121.58	1443.11	1282.34	-0.363576	0.192574	-1.88798	0.0590289	0.702304
ENSMUSG00000035227	FLT3ITD	WT	5816.96	4677.23	5247.1	0.31467	0.166722	1.88739	0.0591074	0.702304
ENSMUSG00000048489	FLT3ITD	WT	58.3367	153.195	105.766	-1.39227	0.737983	-1.88658	0.0592162	0.702304
ENSMUSG00000037149	FLT3ITD	WT	6084.93	4539.94	5312.44	0.422524	0.224082	1.88558	0.0593521	0.702304
ENSMUSG00000051256	FLT3ITD	WT	1354.29	960.989	1157.64	0.494841	0.26244	1.88554	0.0593574	0.702304
ENSMUSG00000035126	FLT3ITD	WT	92.4045	165.154	128.779	-0.837729	0.444303	-1.88549	0.0593639	0.702304
ENSMUSG00000018347	FLT3ITD	WT	535.526	737.498	636.512	-0.461764	0.244953	-1.88511	0.0594145	0.702304
ENSMUSG00000006641	FLT3ITD	WT	375.477	253.261	314.369	0.568117	0.301373	1.8851	0.0594165	0.702304
ENSMUSG00000023175	FLT3ITD	WT	10677.8	7698.09	9187.95	0.47203	0.250518	1.88421	0.0595359	0.703039
ENSMUSG00000029551	FLT3ITD	WT	861.055	559.442	710.249	0.621836	0.330143	1.88353	0.0596279	0.703123
ENSMUSG00000044894	FLT3ITD	WT	4061.38	3018.96	3540.17	0.427883	0.227197	1.88332	0.0596575	0.703123
ENSMUSG00000031137	FLT3ITD	WT	35.0073	88.8696	61.9385	-1.34341	0.713532	-1.88276	0.0597323	0.703329
ENSMUSG00000040521	FLT3ITD	WT	1618.45	1128.45	1373.45	0.520119	0.276425	1.88159	0.0598913	0.704526
ENSMUSG00000008730	FLT3ITD	WT	3916.96	4989.07	4453.01	-0.348972	0.185516	-1.8811	0.059959	0.704647
ENSMUSG00000075273	FLT3ITD	WT	26.2727	72.2828	49.2778	-1.4597	0.776394	-1.88011	0.0600938	0.705395
ENSMUSG00000022783	FLT3ITD	WT	23.8336	62.8414	43.3375	-1.39848	0.743959	-1.87978	0.0601375	0.705395
ENSMUSG00000069114	FLT3ITD	WT	1004.28	2250.69	1627.48	-1.16413	0.619936	-1.87782	0.0604062	0.707871
ENSMUSG00000021423	FLT3ITD	WT	999.49	533.514	766.502	0.905871	0.482715	1.87662	0.0605704	0.708897
ENSMUSG00000025931	FLT3ITD	WT	272.765	452.701	362.733	-0.731002	0.38959	-1.87634	0.0606092	0.708897
ENSMUSG00000034675	FLT3ITD	WT	377.388	173.075	275.232	1.12561	0.600193	1.87541	0.0607368	0.709183
ENSMUSG00000022750	FLT3ITD	WT	1052.56	1400.64	1226.6	-0.412311	0.219938	-1.87467	0.0608378	0.709183
ENSMUSG00000024163	FLT3ITD	WT	2884.69	3754.25	3319.47	-0.380074	0.20276	-1.8745	0.0608615	0.709183
ENSMUSG00000079941	FLT3ITD	WT	887.247	634.931	761.089	0.482623	0.257471	1.87448	0.0608647	0.709183
ENSMUSG00000055675	FLT3ITD	WT	592.625	1133.68	863.15	-0.935653	0.499459	-1.87333	0.0610223	0.709717
ENSMUSG00000026991	FLT3ITD	WT	1378.62	999.104	1188.86	0.464675	0.248051	1.87331	0.0610261	0.709717
ENSMUSG00000030978	FLT3ITD	WT	13762.1	10017	11889.6	0.458238	0.24505	1.86998	0.0614871	0.714
ENSMUSG00000039202	FLT3ITD	WT	2341.56	2996.17	2668.86	-0.355645	0.190204	-1.86981	0.0615107	0.714
ENSMUSG00000036402	FLT3ITD	WT	2316.32	3026.25	2671.28	-0.385761	0.206372	-1.86925	0.0615886	0.714229
ENSMUSG00000033350	FLT3ITD	WT	141.479	59.3094	100.394	1.25561	0.672306	1.86762	0.0618144	0.716137
ENSMUSG00000003848	FLT3ITD	WT	4221.48	3360.86	3791.17	0.328839	0.176125	1.86707	0.0618915	0.716137
ENSMUSG00000021242	FLT3ITD	WT	9123.05	7128.07	8125.56	0.356056	0.190753	1.86658	0.06196	0.716137
ENSMUSG00000026833	FLT3ITD	WT	694.757	262.509	478.633	1.40471	0.752633	1.86639	0.0619868	0.716137
ENSMUSG00000038473	FLT3ITD	WT	141.005	249.54	195.272	-0.823526	0.441338	-1.86598	0.0620446	0.716137
ENSMUSG00000028270	FLT3ITD	WT	713.388	1014.71	864.048	-0.508124	0.272389	-1.86544	0.0621204	0.716339
ENSMUSG00000030670	FLT3ITD	WT	18.4777	56.4853	37.4815	-1.61283	0.864931	-1.86469	0.0622251	0.716833
ENSMUSG00000009292	FLT3ITD	WT	714.23	320.185	517.207	1.15801	0.621149	1.8643	0.06228	0.716833
ENSMUSG00000063445	FLT3ITD	WT	2693.26	2120.37	2406.81	0.344961	0.185157	1.86308	0.0624517	0.718136
ENSMUSG00000048271	FLT3ITD	WT	3117.25	3926.79	3522.02	-0.333082	0.178963	-1.86118	0.0627186	0.720476
ENSMUSG00000024258	FLT3ITD	WT	2159.39	1725.26	1942.32	0.323743	0.173981	1.8608	0.0627725	0.720476
ENSMUSG00000020358	FLT3ITD	WT	24376.5	18953.9	21665.2	0.362982	0.195233	1.85923	0.0629945	0.722349
ENSMUSG00000000617	FLT3ITD	WT	5.84427	52.5913	29.2178	-3.1699	1.70596	-1.85813	0.0631509	0.723466
ENSMUSG00000006932	FLT3ITD	WT	10494.2	8493.69	9493.96	0.305099	0.164352	1.85638	0.0633995	0.725637
ENSMUSG00000071203	FLT3ITD	WT	545.598	812.891	679.245	-0.575005	0.309939	-1.85522	0.0635645	0.726665
ENSMUSG00000004996	FLT3ITD	WT	2907.63	2308.24	2607.94	0.33297	0.179523	1.85475	0.0636321	0.726665
ENSMUSG00000066258	FLT3ITD	WT	463.408	684.228	573.818	-0.562294	0.303298	-1.85393	0.063749	0.726665
ENSMUSG00000038845	FLT3ITD	WT	1111.43	801.944	956.688	0.470579	0.253835	1.85388	0.0637565	0.726665
ENSMUSG00000055612	FLT3ITD	WT	6875.36	5629.59	6252.47	0.288374	0.155613	1.85315	0.0638603	0.726665
ENSMUSG00000031796	FLT3ITD	WT	2158.86	2767.04	2462.95	-0.357972	0.193204	-1.85282	0.0639076	0.726665
ENSMUSG00000000303	FLT3ITD	WT	87.6403	303.263	195.451	-1.79099	0.967218	-1.85169	0.0640698	0.726665
ENSMUSG00000004665	FLT3ITD	WT	4063.3	5669.79	4866.54	-0.480592	0.259599	-1.85129	0.0641285	0.726665
ENSMUSG00000112148	FLT3ITD	WT	83.2041	206.314	144.759	-1.30963	0.707506	-1.85106	0.0641613	0.726665
ENSMUSG00000038482	FLT3ITD	WT	4138.92	3243.34	3691.13	0.351737	0.190036	1.85089	0.0641847	0.726665
ENSMUSG00000003062	FLT3ITD	WT	773.844	573.85	673.847	0.431388	0.23309	1.85074	0.0642073	0.726665
ENSMUSG00000037089	FLT3ITD	WT	2652.07	2144.52	2398.3	0.306411	0.165591	1.85041	0.0642544	0.726665
ENSMUSG00000057363	FLT3ITD	WT	1034.87	765.147	900.008	0.435488	0.23537	1.85023	0.0642811	0.726665
ENSMUSG00000031375	FLT3ITD	WT	157.496	330.81	244.153	-1.07043	0.578854	-1.84923	0.0644249	0.726665
ENSMUSG00000006412	FLT3ITD	WT	1804.86	1437.86	1621.36	0.327912	0.177348	1.84898	0.0644611	0.726665
ENSMUSG00000026070	FLT3ITD	WT	991.562	503.788	747.675	0.977039	0.528616	1.8483	0.0645595	0.726665
ENSMUSG00000032485	FLT3ITD	WT	4608.36	3769.16	4188.76	0.290056	0.156933	1.84828	0.0645621	0.726665
ENSMUSG00000025869	FLT3ITD	WT	2784.36	1976.62	2380.49	0.494169	0.26737	1.84826	0.0645651	0.726665
ENSMUSG00000022111	FLT3ITD	WT	827.874	605.814	716.844	0.450531	0.243853	1.84755	0.064667	0.726665
ENSMUSG00000022033	FLT3ITD	WT	2140.31	1675.9	1908.11	0.352797	0.190958	1.84751	0.0646726	0.726665
ENSMUSG00000035877	FLT3ITD	WT	280.548	469.998	375.273	-0.744147	0.403026	-1.8464	0.0648343	0.727154
ENSMUSG00000018507	FLT3ITD	WT	2350.76	1826.72	2088.74	0.363977	0.197162	1.84608	0.0648804	0.727154
ENSMUSG00000002068	FLT3ITD	WT	1475.44	630.284	1052.86	1.227	0.664797	1.84567	0.0649397	0.727154
ENSMUSG00000021366	FLT3ITD	WT	1329.16	1743.03	1536.09	-0.390947	0.211829	-1.84558	0.064953	0.727154
ENSMUSG00000040061	FLT3ITD	WT	4005.15	6063.51	5034.33	-0.598275	0.324375	-1.84439	0.0651259	0.727599
ENSMUSG00000020346	FLT3ITD	WT	5238.13	6474.36	5856.25	-0.30573	0.165899	-1.84287	0.0653475	0.727599
ENSMUSG00000025245	FLT3ITD	WT	263.602	385.495	324.549	-0.548398	0.297638	-1.8425	0.0654023	0.727599
ENSMUSG00000022540	FLT3ITD	WT	1045.33	763.222	904.275	0.453902	0.246417	1.84201	0.0654736	0.727599
ENSMUSG00000032180	FLT3ITD	WT	874.589	631.04	752.814	0.470719	0.255578	1.84178	0.0655073	0.727599
ENSMUSG00000038797	FLT3ITD	WT	629.619	995.36	812.489	-0.660807	0.358849	-1.84146	0.0655535	0.727599
ENSMUSG00000002249	FLT3ITD	WT	35.5023	80.8339	58.1681	-1.18725	0.644822	-1.8412	0.0655924	0.727599
ENSMUSG00000031701	FLT3ITD	WT	7289.6	5955.05	6622.33	0.291732	0.158448	1.84118	0.0655946	0.727599
ENSMUSG00000021595	FLT3ITD	WT	10690.5	7527.66	9109.08	0.506028	0.27486	1.84103	0.0656165	0.727599
ENSMUSG00000052833	FLT3ITD	WT	7422.08	5965.33	6693.7	0.315169	0.171214	1.8408	0.0656515	0.727599
ENSMUSG00000023262	FLT3ITD	WT	1282.96	972.306	1127.63	0.399796	0.217232	1.84041	0.0657078	0.727599
ENSMUSG00000032508	FLT3ITD	WT	1766.24	1309.7	1537.97	0.431548	0.234492	1.84035	0.0657167	0.727599
ENSMUSG00000002379	FLT3ITD	WT	1212.64	894.427	1053.53	0.438959	0.23856	1.84004	0.065763	0.727599
ENSMUSG00000050608	FLT3ITD	WT	4466.52	3618.93	4042.72	0.303551	0.165021	1.83947	0.0658463	0.727865
ENSMUSG00000024866	FLT3ITD	WT	218.309	118.772	168.541	0.878243	0.477804	1.83808	0.0660504	0.729465
ENSMUSG00000019738	FLT3ITD	WT	1043.8	785.637	914.719	0.410056	0.223192	1.83724	0.0661746	0.729711
ENSMUSG00000051495	FLT3ITD	WT	6291.46	7775.15	7033.31	-0.305507	0.166296	-1.83712	0.0661915	0.729711
ENSMUSG00000019139	FLT3ITD	WT	5775.54	4417.63	5096.58	0.386663	0.210693	1.83519	0.0664772	0.731377
ENSMUSG00000068922	FLT3ITD	WT	1788.96	1260.44	1524.7	0.504954	0.275204	1.83483	0.0665307	0.731377
ENSMUSG00000024247	FLT3ITD	WT	149.338	73.5155	111.427	1.02362	0.557898	1.83478	0.0665386	0.731377
ENSMUSG00000017897	FLT3ITD	WT	583.32	1057.62	820.47	-0.858383	0.468002	-1.83414	0.0666327	0.731377
ENSMUSG00000026895	FLT3ITD	WT	3171.26	2463.84	2817.55	0.364035	0.198557	1.83341	0.0667421	0.731377
ENSMUSG00000030306	FLT3ITD	WT	7.78442	31.9637	19.8741	-2.03823	1.11178	-1.8333	0.066758	0.731377
ENSMUSG00000031917	FLT3ITD	WT	2290.97	1747.9	2019.44	0.390207	0.212845	1.83329	0.0667595	0.731377
ENSMUSG00000028743	FLT3ITD	WT	1487.29	1162.51	1324.9	0.355307	0.194052	1.83099	0.0671025	0.732839
ENSMUSG00000000295	FLT3ITD	WT	1032.54	734.957	883.747	0.49012	0.267824	1.83001	0.0672483	0.732839
ENSMUSG00000053175	FLT3ITD	WT	317.513	562.494	440.004	-0.824693	0.450805	-1.82938	0.0673428	0.732839
ENSMUSG00000096351	FLT3ITD	WT	32.5802	8.08144	20.3308	2.00879	1.09811	1.82931	0.0673529	0.732839
ENSMUSG00000033004	FLT3ITD	WT	4916.16	6484.15	5700.15	-0.399378	0.218338	-1.82918	0.0673734	0.732839
ENSMUSG00000078607	FLT3ITD	WT	10.7026	41.6204	26.1615	-1.96048	1.07187	-1.82903	0.0673958	0.732839
ENSMUSG00000035067	FLT3ITD	WT	40.8582	89.8513	65.3548	-1.13727	0.621825	-1.82892	0.0674117	0.732839
ENSMUSG00000021087	FLT3ITD	WT	91.4265	31.2168	61.3217	1.55303	0.849407	1.82837	0.0674946	0.732839
ENSMUSG00000020086	FLT3ITD	WT	297.533	155.432	226.483	0.937281	0.512657	1.82828	0.0675075	0.732839
ENSMUSG00000033065	FLT3ITD	WT	3219.96	2294.52	2757.24	0.488775	0.267403	1.82786	0.067571	0.732839
ENSMUSG00000057497	FLT3ITD	WT	934.06	610.481	772.27	0.613345	0.335606	1.82757	0.0676135	0.732839
ENSMUSG00000018042	FLT3ITD	WT	2783.87	2119.33	2451.6	0.393513	0.215322	1.82755	0.0676165	0.732839
ENSMUSG00000049739	FLT3ITD	WT	1851.06	2288.72	2069.89	-0.30617	0.167562	-1.82721	0.0676687	0.732839
ENSMUSG00000029472	FLT3ITD	WT	13358	11227.2	12292.6	0.250725	0.137258	1.82667	0.0677494	0.733066
ENSMUSG00000033083	FLT3ITD	WT	1749.21	1250.97	1500.09	0.48386	0.264964	1.82614	0.0678298	0.73329
ENSMUSG00000040183	FLT3ITD	WT	118.612	247.684	183.148	-1.06197	0.58171	-1.8256	0.0679099	0.733511
ENSMUSG00000040297	FLT3ITD	WT	1842.61	3029.29	2435.95	-0.717161	0.39347	-1.82266	0.0683552	0.735945
ENSMUSG00000014769	FLT3ITD	WT	5570.65	4589.78	5080.22	0.279379	0.153287	1.82259	0.0683659	0.735945
ENSMUSG00000030225	FLT3ITD	WT	2456.38	1906.39	2181.38	0.365606	0.20066	1.82202	0.0684526	0.735945
ENSMUSG00000025964	FLT3ITD	WT	300.232	73.9981	187.115	2.02171	1.10967	1.8219	0.0684701	0.735945
ENSMUSG00000059713	FLT3ITD	WT	869.019	634.399	751.709	0.453887	0.249154	1.82171	0.0684984	0.735945
ENSMUSG00000002767	FLT3ITD	WT	3349.58	2437.08	2893.33	0.458711	0.251881	1.82114	0.0685855	0.735945
ENSMUSG00000041625	FLT3ITD	WT	467.899	325.25	396.574	0.524355	0.287969	1.82087	0.0686263	0.735945
ENSMUSG00000022437	FLT3ITD	WT	6416.29	4798.88	5607.59	0.419002	0.230204	1.82013	0.0687393	0.735945
ENSMUSG00000025651	FLT3ITD	WT	10205.8	7652.39	8929.09	0.415381	0.22824	1.81993	0.0687693	0.735945
ENSMUSG00000032966	FLT3ITD	WT	5097.44	3546.56	4322	0.523379	0.287605	1.81979	0.0687917	0.735945
ENSMUSG00000028884	FLT3ITD	WT	3924.76	3111.03	3517.9	0.335141	0.18418	1.81964	0.0688133	0.735945
ENSMUSG00000023939	FLT3ITD	WT	1285.89	991.358	1138.63	0.375135	0.206241	1.81891	0.068925	0.735945
ENSMUSG00000033629	FLT3ITD	WT	1691.04	1155.33	1423.19	0.549496	0.302123	1.81878	0.0689449	0.735945
ENSMUSG00000037202	FLT3ITD	WT	24.3061	94.8604	59.5833	-1.96365	1.07976	-1.81859	0.0689742	0.735945
ENSMUSG00000060550	FLT3ITD	WT	2672.83	3976.85	3324.84	-0.573199	0.315257	-1.8182	0.0690342	0.735945
ENSMUSG00000019856	FLT3ITD	WT	107.457	196.201	151.829	-0.868348	0.477828	-1.81728	0.069174	0.736796
ENSMUSG00000041328	FLT3ITD	WT	2789.61	3882.61	3336.11	-0.476909	0.262704	-1.81538	0.0694648	0.738756
ENSMUSG00000041506	FLT3ITD	WT	2893.49	2049.98	2471.74	0.497095	0.273837	1.8153	0.0694783	0.738756
ENSMUSG00000025428	FLT3ITD	WT	39639.2	30440.8	35040	0.380912	0.209883	1.81488	0.069542	0.738794
ENSMUSG00000048285	FLT3ITD	WT	636.368	1050.11	843.237	-0.722572	0.398256	-1.81434	0.0696251	0.739038
ENSMUSG00000024013	FLT3ITD	WT	4037.81	2564.94	3301.37	0.654755	0.361139	1.81303	0.0698279	0.740549
ENSMUSG00000036352	FLT3ITD	WT	2423.47	1560.38	1991.93	0.635109	0.350477	1.81212	0.0699669	0.740822
ENSMUSG00000039629	FLT3ITD	WT	108.444	43.9978	76.2211	1.30351	0.719348	1.81208	0.0699743	0.740822
ENSMUSG00000027175	FLT3ITD	WT	333.061	197.265	265.163	0.755933	0.417347	1.81128	0.070097	0.741026
ENSMUSG00000000552	FLT3ITD	WT	2016.28	1487.11	1751.69	0.439059	0.242417	1.81117	0.0701141	0.741026
ENSMUSG00000020402	FLT3ITD	WT	9001.52	6856.19	7928.86	0.392726	0.216935	1.81034	0.0702434	0.741753
ENSMUSG00000000901	FLT3ITD	WT	51.5277	122.047	86.7871	-1.24383	0.687377	-1.80953	0.0703687	0.742438
ENSMUSG00000073421	FLT3ITD	WT	27234.6	7488.45	17361.6	1.8627	1.03016	1.80817	0.0705804	0.743651
ENSMUSG00000021384	FLT3ITD	WT	551.325	324.073	437.699	0.766846	0.424138	1.80801	0.0706048	0.743651
ENSMUSG00000025279	FLT3ITD	WT	982.472	323.426	652.949	1.60337	0.887325	1.80697	0.0707675	0.743832
ENSMUSG00000027654	FLT3ITD	WT	482.858	729.145	606.002	-0.594374	0.329037	-1.80641	0.0708546	0.743832
ENSMUSG00000078851	FLT3ITD	WT	349.621	527.804	438.713	-0.594044	0.328882	-1.80626	0.0708785	0.743832
ENSMUSG00000040929	FLT3ITD	WT	295.608	485.577	390.593	-0.716081	0.39646	-1.80619	0.0708894	0.743832
ENSMUSG00000032279	FLT3ITD	WT	5081.16	3489.78	4285.47	0.541986	0.30016	1.80565	0.0709724	0.743832
ENSMUSG00000025949	FLT3ITD	WT	768.465	1005.47	886.966	-0.3877	0.21475	-1.80535	0.0710196	0.743832
ENSMUSG00000032058	FLT3ITD	WT	3221.05	1825.07	2523.06	0.819526	0.453995	1.80514	0.0710524	0.743832
ENSMUSG00000022139	FLT3ITD	WT	1336.97	1675.53	1506.25	-0.325675	0.180472	-1.80457	0.0711418	0.743832
ENSMUSG00000000751	FLT3ITD	WT	7603.97	6139.79	6871.88	0.308541	0.170993	1.80441	0.071167	0.743832
ENSMUSG00000006818	FLT3ITD	WT	3021	2315.38	2668.19	0.383646	0.212669	1.80395	0.0712384	0.743945
ENSMUSG00000033545	FLT3ITD	WT	5722.88	7955.9	6839.39	-0.475271	0.263609	-1.80294	0.0713982	0.744351
ENSMUSG00000059588	FLT3ITD	WT	1070.56	1647.99	1359.28	-0.622335	0.345239	-1.80262	0.0714476	0.744351
ENSMUSG00000034245	FLT3ITD	WT	265.958	435.36	350.659	-0.71086	0.394379	-1.80248	0.0714703	0.744351
ENSMUSG00000025153	FLT3ITD	WT	8873.98	6723.69	7798.84	0.400327	0.222137	1.80216	0.0715197	0.744351
ENSMUSG00000053644	FLT3ITD	WT	2104.49	1528.52	1816.51	0.461332	0.256203	1.80065	0.0717583	0.744666
ENSMUSG00000074497	FLT3ITD	WT	410.914	585.483	498.199	-0.510771	0.283702	-1.80038	0.0718011	0.744666
ENSMUSG00000012076	FLT3ITD	WT	418.799	283.499	351.149	0.563185	0.31292	1.79977	0.0718964	0.744666
ENSMUSG00000049553	FLT3ITD	WT	3781.65	2854.09	3317.87	0.405943	0.225598	1.79941	0.0719531	0.744666
ENSMUSG00000000171	FLT3ITD	WT	5637.14	4056.26	4846.7	0.474754	0.263844	1.79937	0.0719595	0.744666
ENSMUSG00000036553	FLT3ITD	WT	640.967	367.933	504.45	0.801394	0.445436	1.79912	0.071999	0.744666
ENSMUSG00000030465	FLT3ITD	WT	414.296	606.769	510.533	-0.550433	0.305961	-1.79903	0.0720136	0.744666
ENSMUSG00000030316	FLT3ITD	WT	1296.99	855.817	1076.4	0.599585	0.333307	1.7989	0.0720351	0.744666
ENSMUSG00000028811	FLT3ITD	WT	3351.65	2467.5	2909.58	0.441743	0.245648	1.79828	0.0721325	0.744942
ENSMUSG00000040663	FLT3ITD	WT	536.166	965.966	751.066	-0.849213	0.47232	-1.79796	0.0721831	0.744942
ENSMUSG00000019790	FLT3ITD	WT	2831.68	3464.81	3148.24	-0.291157	0.162051	-1.7967	0.0723831	0.746059
ENSMUSG00000008682	FLT3ITD	WT	1205.95	1747.8	1476.88	-0.535262	0.297945	-1.79651	0.0724129	0.746059
ENSMUSG00000042677	FLT3ITD	WT	1702.73	3395.81	2549.27	-0.995852	0.55488	-1.79472	0.0726988	0.746118
ENSMUSG00000000399	FLT3ITD	WT	3387.36	2641.58	3014.47	0.358677	0.19989	1.79437	0.0727541	0.746118
ENSMUSG00000031444	FLT3ITD	WT	95.3916	285.328	190.36	-1.58037	0.880862	-1.79411	0.0727948	0.746118
ENSMUSG00000022307	FLT3ITD	WT	1717.34	2139.34	1928.34	-0.316917	0.176712	-1.79341	0.0729077	0.746118
ENSMUSG00000026111	FLT3ITD	WT	1253.91	965.242	1109.58	0.377337	0.210437	1.79311	0.0729553	0.746118
ENSMUSG00000030589	FLT3ITD	WT	485.221	168.689	326.955	1.52504	0.850592	1.79291	0.0729872	0.746118
ENSMUSG00000036093	FLT3ITD	WT	1347.83	1027	1187.41	0.39206	0.218681	1.79284	0.0729978	0.746118
ENSMUSG00000048758	FLT3ITD	WT	556.964	385.897	471.43	0.529526	0.295368	1.79277	0.0730098	0.746118
ENSMUSG00000042709	FLT3ITD	WT	1644.1	1252.79	1448.44	0.392065	0.218771	1.79212	0.0731137	0.746118
ENSMUSG00000075467	FLT3ITD	WT	1323.51	970.079	1146.79	0.44795	0.249991	1.79186	0.073155	0.746118
ENSMUSG00000006574	FLT3ITD	WT	228.88	36.8718	132.876	2.63522	1.4707	1.79182	0.0731624	0.746118
ENSMUSG00000028672	FLT3ITD	WT	1863.54	1408.6	1636.07	0.40379	0.225378	1.79161	0.0731948	0.746118
ENSMUSG00000051427	FLT3ITD	WT	157.03	290.494	223.762	-0.887276	0.495261	-1.79153	0.0732084	0.746118
ENSMUSG00000052920	FLT3ITD	WT	117.75	228.615	173.182	-0.957375	0.534675	-1.79058	0.0733614	0.746185
ENSMUSG00000031781	FLT3ITD	WT	2369.49	1741.16	2055.32	0.444624	0.248401	1.78994	0.0734633	0.746185
ENSMUSG00000029189	FLT3ITD	WT	61.7499	15.204	38.477	2.02626	1.1324	1.78934	0.0735593	0.746185
ENSMUSG00000026755	FLT3ITD	WT	2455.63	2003.44	2229.53	0.293634	0.164106	1.7893	0.0735665	0.746185
ENSMUSG00000035960	FLT3ITD	WT	1832.16	1379.55	1605.86	0.409143	0.228775	1.78841	0.0737101	0.746185
ENSMUSG00000025665	FLT3ITD	WT	100.698	47.445	74.0717	1.08591	0.60733	1.78801	0.0737746	0.746185
ENSMUSG00000062825	FLT3ITD	WT	305.022	178.421	241.721	0.774176	0.433117	1.78745	0.0738643	0.746185
ENSMUSG00000024414	FLT3ITD	WT	383.257	264.065	323.661	0.53724	0.300574	1.78738	0.0738764	0.746185
ENSMUSG00000021418	FLT3ITD	WT	599.708	423.163	511.436	0.502665	0.281308	1.78689	0.0739557	0.746185
ENSMUSG00000026576	FLT3ITD	WT	160.483	314.109	237.296	-0.968323	0.541964	-1.78669	0.0739876	0.746185
ENSMUSG00000020153	FLT3ITD	WT	3844.66	2932.28	3388.47	0.390743	0.218708	1.7866	0.0740026	0.746185
ENSMUSG00000017417	FLT3ITD	WT	284.151	153.012	218.582	0.89281	0.499757	1.78649	0.0740201	0.746185
ENSMUSG00000000605	FLT3ITD	WT	1751.36	2169.52	1960.44	-0.308842	0.17291	-1.78615	0.0740752	0.746185
ENSMUSG00000035671	FLT3ITD	WT	895.307	1235.42	1065.37	-0.464356	0.259998	-1.786	0.0740998	0.746185
ENSMUSG00000022657	FLT3ITD	WT	329.179	536.303	432.741	-0.703893	0.394154	-1.78583	0.0741263	0.746185
ENSMUSG00000078853	FLT3ITD	WT	1095.6	803.118	949.361	0.448173	0.25102	1.78541	0.074195	0.746265
ENSMUSG00000053965	FLT3ITD	WT	180.471	325.919	253.195	-0.853236	0.478095	-1.78466	0.0743167	0.746444
ENSMUSG00000005413	FLT3ITD	WT	2209.63	330.924	1270.28	2.7393	1.53501	1.78455	0.0743344	0.746444
ENSMUSG00000022899	FLT3ITD	WT	16.5588	414.719	215.639	-4.64647	2.60591	-1.78305	0.0745777	0.747249
ENSMUSG00000040128	FLT3ITD	WT	7183.63	12336.8	9760.2	-0.780165	0.437565	-1.78297	0.074591	0.747249
ENSMUSG00000109901	FLT3ITD	WT	1896.99	2484.09	2190.54	-0.388962	0.218172	-1.78282	0.0746155	0.747249
ENSMUSG00000025499	FLT3ITD	WT	1938.93	1431.99	1685.46	0.43711	0.245215	1.78256	0.0746579	0.747249
ENSMUSG00000022629	FLT3ITD	WT	155.091	72.0056	113.548	1.10797	0.621717	1.7821	0.0747323	0.747384
ENSMUSG00000018209	FLT3ITD	WT	4910.9	5887.07	5398.98	-0.261552	0.146836	-1.78126	0.0748704	0.74764
ENSMUSG00000035385	FLT3ITD	WT	42.3259	149.806	96.0661	-1.82289	1.02354	-1.78097	0.0749181	0.74764
ENSMUSG00000031310	FLT3ITD	WT	2092.35	2860.6	2476.48	-0.451235	0.253455	-1.78034	0.0750211	0.74764
ENSMUSG00000028214	FLT3ITD	WT	1052.66	2012.51	1532.59	-0.93485	0.525123	-1.78025	0.0750353	0.74764
ENSMUSG00000029392	FLT3ITD	WT	151.196	280.371	215.784	-0.890702	0.500526	-1.77953	0.0751525	0.74764
ENSMUSG00000061740	FLT3ITD	WT	31.5942	88.9382	60.2662	-1.49348	0.839291	-1.77946	0.0751647	0.74764
ENSMUSG00000032691	FLT3ITD	WT	218.869	635.519	427.194	-1.53766	0.864343	-1.779	0.0752405	0.74764
ENSMUSG00000040363	FLT3ITD	WT	3323.54	4278.16	3800.85	-0.364343	0.204806	-1.77897	0.0752449	0.74764
ENSMUSG00000067610	FLT3ITD	WT	53.0192	10.5469	31.7831	2.33515	1.31326	1.77814	0.0753817	0.748393
ENSMUSG00000034203	FLT3ITD	WT	1725.48	1220.85	1473.17	0.498961	0.280713	1.77748	0.0754892	0.74853
ENSMUSG00000020227	FLT3ITD	WT	486.998	757.094	622.046	-0.636466	0.358106	-1.77731	0.0755173	0.74853
ENSMUSG00000037287	FLT3ITD	WT	1193.38	1556.08	1374.73	-0.382871	0.215482	-1.77681	0.0755995	0.748739
ENSMUSG00000002897	FLT3ITD	WT	4758.8	6540.41	5649.61	-0.458801	0.25831	-1.77616	0.0757059	0.74919
ENSMUSG00000039542	FLT3ITD	WT	54.5108	185.957	120.234	-1.76994	0.997185	-1.77493	0.0759089	0.750019
ENSMUSG00000033487	FLT3ITD	WT	1925.07	2733.16	2329.12	-0.505572	0.284859	-1.77482	0.0759282	0.750019
ENSMUSG00000060012	FLT3ITD	WT	893.253	1266.67	1079.96	-0.503784	0.283895	-1.77455	0.0759729	0.750019
ENSMUSG00000021594	FLT3ITD	WT	250.984	151.441	201.213	0.728137	0.410533	1.77364	0.0761232	0.750368
ENSMUSG00000078440	FLT3ITD	WT	834.262	576.326	705.294	0.533358	0.30078	1.77325	0.0761875	0.750368
ENSMUSG00000037977	FLT3ITD	WT	71.4546	24.5411	47.9978	1.54241	0.869831	1.77322	0.0761916	0.750368
ENSMUSG00000025872	FLT3ITD	WT	3091.92	2343.08	2717.5	0.399954	0.22569	1.77213	0.0763723	0.751439
ENSMUSG00000068039	FLT3ITD	WT	14019.1	10562.1	12290.6	0.408475	0.230627	1.77115	0.0765361	0.751439
ENSMUSG00000022861	FLT3ITD	WT	231.926	406.834	319.38	-0.810419	0.457585	-1.77108	0.0765472	0.751439
ENSMUSG00000039395	FLT3ITD	WT	85.1667	28.7938	56.9802	1.5657	0.884054	1.77105	0.0765529	0.751439
ENSMUSG00000027613	FLT3ITD	WT	5339.29	4058.9	4699.09	0.395529	0.223422	1.77033	0.0766728	0.751439
ENSMUSG00000024805	FLT3ITD	WT	2204.6	3048.87	2626.74	-0.467726	0.264254	-1.76999	0.0767295	0.751439
ENSMUSG00000029603	FLT3ITD	WT	114.366	279.233	196.799	-1.2875	0.727486	-1.7698	0.0767612	0.751439
ENSMUSG00000020308	FLT3ITD	WT	1279.57	976.986	1128.28	0.389472	0.220262	1.76822	0.0770242	0.751439
ENSMUSG00000049999	FLT3ITD	WT	107.464	187.823	147.643	-0.805361	0.45554	-1.76793	0.0770733	0.751439
ENSMUSG00000040048	FLT3ITD	WT	3455.51	2699.23	3077.37	0.356286	0.201528	1.76792	0.0770743	0.751439
ENSMUSG00000025781	FLT3ITD	WT	5392.61	4351.11	4871.86	0.309544	0.175185	1.76695	0.0772362	0.751439
ENSMUSG00000029098	FLT3ITD	WT	1362.36	1047.61	1204.99	0.379188	0.214602	1.76694	0.0772388	0.751439
ENSMUSG00000021606	FLT3ITD	WT	1200.52	891.573	1046.05	0.429154	0.242941	1.76649	0.0773132	0.751439
ENSMUSG00000017716	FLT3ITD	WT	3119.21	2404.15	2761.68	0.375523	0.212617	1.7662	0.0773631	0.751439
ENSMUSG00000025723	FLT3ITD	WT	39.38	91.9548	65.6674	-1.22322	0.692676	-1.76593	0.0774076	0.751439
ENSMUSG00000035314	FLT3ITD	WT	162.463	63.5816	113.022	1.35522	0.767452	1.76587	0.0774173	0.751439
ENSMUSG00000020605	FLT3ITD	WT	380.293	535.361	457.827	-0.49348	0.279545	-1.7653	0.0775137	0.751439
ENSMUSG00000050545	FLT3ITD	WT	47.1882	102.74	74.9641	-1.12304	0.636224	-1.76517	0.077535	0.751439
ENSMUSG00000030527	FLT3ITD	WT	1654.01	2059.39	1856.7	-0.316244	0.179208	-1.76467	0.077619	0.751439
ENSMUSG00000033446	FLT3ITD	WT	463.437	648.69	556.064	-0.485235	0.275027	-1.76432	0.0776786	0.751439
ENSMUSG00000052738	FLT3ITD	WT	4612.06	3567.1	4089.58	0.370574	0.210047	1.76424	0.0776917	0.751439
ENSMUSG00000030647	FLT3ITD	WT	3526.08	2707.94	3117.01	0.380784	0.215865	1.76399	0.0777336	0.751439
ENSMUSG00000026229	FLT3ITD	WT	6923.54	5155.45	6039.49	0.425359	0.241146	1.76391	0.0777468	0.751439
ENSMUSG00000039942	FLT3ITD	WT	982.282	1472.65	1227.47	-0.584027	0.331185	-1.76345	0.0778254	0.751439
ENSMUSG00000052572	FLT3ITD	WT	44.7465	92.5517	68.6491	-1.04868	0.594699	-1.76338	0.0778369	0.751439
ENSMUSG00000036880	FLT3ITD	WT	2884.28	2082.13	2483.2	0.470072	0.26667	1.76275	0.0779433	0.751439
ENSMUSG00000010358	FLT3ITD	WT	1309.1	989.16	1149.13	0.404318	0.229375	1.76269	0.0779523	0.751439
ENSMUSG00000015981	FLT3ITD	WT	80.2568	23.0506	51.6537	1.80319	1.02372	1.76141	0.0781696	0.752667
ENSMUSG00000003438	FLT3ITD	WT	4297.8	3156.46	3727.13	0.445215	0.252789	1.76121	0.0782024	0.752667
ENSMUSG00000021932	FLT3ITD	WT	2280.79	1778.81	2029.8	0.358534	0.20364	1.76063	0.078301	0.753026
ENSMUSG00000047141	FLT3ITD	WT	878.655	1228.34	1053.5	-0.483322	0.274794	-1.75885	0.0786023	0.754521
ENSMUSG00000070868	FLT3ITD	WT	54.4578	18.5436	36.5007	1.55642	0.884932	1.75881	0.0786106	0.754521
ENSMUSG00000073409	FLT3ITD	WT	5875.68	9041.57	7458.63	-0.621791	0.353613	-1.7584	0.0786803	0.754521
ENSMUSG00000046056	FLT3ITD	WT	25.7579	79.0467	52.4023	-1.61755	0.919969	-1.75827	0.0787021	0.754521
ENSMUSG00000047514	FLT3ITD	WT	2947.39	4190.84	3569.12	-0.50779	0.288902	-1.75766	0.0788056	0.754677
ENSMUSG00000023019	FLT3ITD	WT	82.2313	30.8777	56.5545	1.41457	0.804996	1.75724	0.0788768	0.754677
ENSMUSG00000020328	FLT3ITD	WT	2886.17	1999.43	2442.8	0.529442	0.301318	1.75709	0.0789028	0.754677
ENSMUSG00000028469	FLT3ITD	WT	200.743	419.125	309.934	-1.06182	0.604612	-1.75621	0.0790532	0.754754
ENSMUSG00000028792	FLT3ITD	WT	7645.98	5795.44	6720.71	0.399746	0.227632	1.7561	0.0790705	0.754754
ENSMUSG00000020935	FLT3ITD	WT	1314.52	998.145	1156.33	0.397033	0.226138	1.75571	0.0791376	0.754754
ENSMUSG00000049536	FLT3ITD	WT	86.5549	156.499	121.527	-0.854393	0.486783	-1.75518	0.079228	0.754754
ENSMUSG00000046314	FLT3ITD	WT	212.012	68.8322	140.422	1.62455	0.925687	1.75496	0.0792657	0.754754
ENSMUSG00000028893	FLT3ITD	WT	545.254	359.839	452.547	0.60011	0.342066	1.75437	0.0793672	0.754754
ENSMUSG00000020785	FLT3ITD	WT	231.341	516.944	374.142	-1.15981	0.661151	-1.75423	0.0793904	0.754754
ENSMUSG00000024334	FLT3ITD	WT	653.086	450.01	551.548	0.537667	0.306544	1.75396	0.0794368	0.754754
ENSMUSG00000007867	FLT3ITD	WT	50.5815	16.0552	33.3184	1.65886	0.945904	1.75374	0.0794758	0.754754
ENSMUSG00000022890	FLT3ITD	WT	3849.75	3059.15	3454.45	0.331537	0.189086	1.75337	0.0795387	0.754754
ENSMUSG00000039481	FLT3ITD	WT	82.6495	34.0901	58.3698	1.27745	0.728717	1.75302	0.0795992	0.754754
ENSMUSG00000001270	FLT3ITD	WT	647.19	281.734	464.462	1.20044	0.684974	1.75253	0.0796828	0.754754
ENSMUSG00000046862	FLT3ITD	WT	356.458	583.187	469.822	-0.709866	0.40518	-1.75198	0.0797776	0.754754
ENSMUSG00000003235	FLT3ITD	WT	3473.28	2612.46	3042.87	0.410844	0.234588	1.75134	0.0798872	0.754754
ENSMUSG00000032405	FLT3ITD	WT	1436.57	1827.38	1631.97	-0.347162	0.198293	-1.75075	0.0799886	0.754754
ENSMUSG00000029430	FLT3ITD	WT	8041.8	6071.27	7056.53	0.405475	0.231647	1.7504	0.0800494	0.754754
ENSMUSG00000040651	FLT3ITD	WT	408.564	586.961	497.762	-0.523013	0.298866	-1.74999	0.0801194	0.754754
ENSMUSG00000057113	FLT3ITD	WT	8385.2	6159.45	7272.33	0.444984	0.254315	1.74974	0.0801636	0.754754
ENSMUSG00000028452	FLT3ITD	WT	1499.55	1181.43	1340.49	0.343956	0.196709	1.74855	0.0803683	0.754754
ENSMUSG00000021486	FLT3ITD	WT	2834.67	2305.18	2569.93	0.298323	0.170817	1.74645	0.0807332	0.754754
ENSMUSG00000028397	FLT3ITD	WT	760.163	989.962	875.063	-0.380929	0.21817	-1.74602	0.0808078	0.754754
ENSMUSG00000024165	FLT3ITD	WT	2930.5	2384.3	2657.4	0.297578	0.170464	1.7457	0.0808635	0.754754
ENSMUSG00000000562	FLT3ITD	WT	51.5476	11.5677	31.5576	2.16094	1.23808	1.7454	0.0809145	0.754754
ENSMUSG00000038803	FLT3ITD	WT	1036.01	787.613	911.813	0.395664	0.226693	1.74538	0.0809192	0.754754
ENSMUSG00000054892	FLT3ITD	WT	35.0206	100.561	67.7909	-1.5209	0.871453	-1.74524	0.0809428	0.754754
ENSMUSG00000034771	FLT3ITD	WT	476.837	916.824	696.831	-0.943021	0.540404	-1.74503	0.0809797	0.754754
ENSMUSG00000001285	FLT3ITD	WT	2021.21	1617.87	1819.54	0.321045	0.184099	1.74387	0.0811813	0.754754
ENSMUSG00000016252	FLT3ITD	WT	6534.41	5233.72	5884.07	0.320207	0.183644	1.74362	0.0812246	0.754754
ENSMUSG00000025747	FLT3ITD	WT	1854.07	1482.23	1668.15	0.322822	0.18515	1.74357	0.0812339	0.754754
ENSMUSG00000038065	FLT3ITD	WT	122.556	200.689	161.623	-0.7113	0.408014	-1.74332	0.0812773	0.754754
ENSMUSG00000030888	FLT3ITD	WT	1724.86	1291.8	1508.33	0.416936	0.239167	1.74328	0.0812839	0.754754
ENSMUSG00000062169	FLT3ITD	WT	1213.86	943.14	1078.5	0.364063	0.20884	1.74326	0.0812877	0.754754
ENSMUSG00000002771	FLT3ITD	WT	30.1583	78.0226	54.0905	-1.37044	0.786251	-1.74301	0.0813322	0.754754
ENSMUSG00000025473	FLT3ITD	WT	798.746	349.503	574.124	1.19291	0.684472	1.74282	0.0813643	0.754754
ENSMUSG00000040350	FLT3ITD	WT	194.082	94.1626	144.122	1.04479	0.599496	1.74278	0.0813715	0.754754
ENSMUSG00000071757	FLT3ITD	WT	140.11	252.68	196.395	-0.850365	0.487935	-1.74278	0.0813716	0.754754
ENSMUSG00000018927	FLT3ITD	WT	252.047	514.341	383.194	-1.02877	0.590604	-1.74189	0.0815279	0.754754
ENSMUSG00000052926	FLT3ITD	WT	2334.57	1754.63	2044.6	0.411801	0.236411	1.74189	0.0815284	0.754754
ENSMUSG00000005583	FLT3ITD	WT	3814.19	5069.68	4441.94	-0.410534	0.235755	-1.74136	0.0816208	0.754754
ENSMUSG00000022372	FLT3ITD	WT	2072.01	2709.27	2390.64	-0.386758	0.222282	-1.73994	0.0818695	0.754754
ENSMUSG00000038025	FLT3ITD	WT	2130.66	2642.66	2386.66	-0.310619	0.178613	-1.73906	0.082024	0.754754
ENSMUSG00000049866	FLT3ITD	WT	1787.13	3021.03	2404.08	-0.757329	0.435496	-1.739	0.0820345	0.754754
ENSMUSG00000039680	FLT3ITD	WT	680.923	510.901	595.912	0.414522	0.238385	1.73887	0.0820571	0.754754
ENSMUSG00000036111	FLT3ITD	WT	418.605	251.261	334.933	0.736432	0.42361	1.73847	0.0821287	0.754754
ENSMUSG00000048330	FLT3ITD	WT	61.2668	123.113	92.19	-1.0072	0.579499	-1.73806	0.0822004	0.754754
ENSMUSG00000026596	FLT3ITD	WT	1703.58	2447.94	2075.76	-0.522869	0.300836	-1.73805	0.0822018	0.754754
ENSMUSG00000092060	FLT3ITD	WT	261.09	440.161	350.625	-0.753209	0.433398	-1.73791	0.082226	0.754754
ENSMUSG00000009013	FLT3ITD	WT	2311.87	1831.19	2071.53	0.336352	0.193615	1.73722	0.082349	0.754754
ENSMUSG00000021952	FLT3ITD	WT	1985.26	1463.45	1724.35	0.439918	0.253236	1.73719	0.0823545	0.754754
ENSMUSG00000065990	FLT3ITD	WT	2780.6	2252.01	2516.31	0.304089	0.175073	1.73692	0.0824006	0.754754
ENSMUSG00000003970	FLT3ITD	WT	71113.6	59153.5	65133.5	0.265657	0.152955	1.73683	0.0824165	0.754754
ENSMUSG00000029108	FLT3ITD	WT	83.6951	188.215	135.955	-1.16966	0.673453	-1.73681	0.0824215	0.754754
ENSMUSG00000043811	FLT3ITD	WT	97.2708	176.366	136.819	-0.859092	0.494996	-1.73555	0.082643	0.754754
ENSMUSG00000073400	FLT3ITD	WT	154.374	28.9014	91.6379	2.41694	1.39269	1.73544	0.0826626	0.754754
ENSMUSG00000045098	FLT3ITD	WT	1481.19	1974.27	1727.73	-0.414488	0.238874	-1.73517	0.0827101	0.754754
ENSMUSG00000031451	FLT3ITD	WT	140.457	336.397	238.427	-1.25977	0.726046	-1.7351	0.0827224	0.754754
ENSMUSG00000022687	FLT3ITD	WT	12.153	41.1507	26.6519	-1.75971	1.01472	-1.73419	0.082885	0.754754
ENSMUSG00000032047	FLT3ITD	WT	4131.52	3315.07	3723.3	0.31754	0.183118	1.73407	0.0829059	0.754754
ENSMUSG00000033227	FLT3ITD	WT	69.034	21.3287	45.1814	1.69751	0.979026	1.73388	0.0829396	0.754754
ENSMUSG00000025357	FLT3ITD	WT	676.134	1252.04	964.087	-0.888723	0.512605	-1.73374	0.0829643	0.754754
ENSMUSG00000019471	FLT3ITD	WT	15799.9	12849.9	14324.9	0.298146	0.171999	1.73342	0.0830206	0.754754
ENSMUSG00000022391	FLT3ITD	WT	8805.64	6969.68	7887.66	0.3373	0.19464	1.73295	0.0831052	0.754754
ENSMUSG00000002625	FLT3ITD	WT	2200.5	2818.98	2509.74	-0.357392	0.206234	-1.73295	0.0831053	0.754754
ENSMUSG00000057143	FLT3ITD	WT	487.775	661.19	574.483	-0.438802	0.253232	-1.7328	0.0831305	0.754754
ENSMUSG00000074656	FLT3ITD	WT	2465.57	1902.04	2183.81	0.374229	0.215972	1.73276	0.0831375	0.754754
ENSMUSG00000021945	FLT3ITD	WT	1748.19	2286.22	2017.21	-0.387051	0.223397	-1.73257	0.0831715	0.754754
ENSMUSG00000020315	FLT3ITD	WT	5379.63	7050.61	6215.12	-0.390211	0.225222	-1.73256	0.083174	0.754754
ENSMUSG00000020105	FLT3ITD	WT	36.4737	81.5546	59.0142	-1.16032	0.669833	-1.73225	0.0832293	0.754754
ENSMUSG00000026281	FLT3ITD	WT	5986.98	5008.37	5497.67	0.25746	0.148659	1.73189	0.083294	0.754754
ENSMUSG00000041035	FLT3ITD	WT	1125.89	882.725	1004.31	0.350961	0.202665	1.73172	0.0833227	0.754754
ENSMUSG00000029518	FLT3ITD	WT	3274.18	2714.81	2994.5	0.270301	0.15611	1.73147	0.0833677	0.754754
ENSMUSG00000024925	FLT3ITD	WT	2687.53	2056.64	2372.09	0.385901	0.222875	1.73146	0.0833693	0.754754
ENSMUSG00000008318	FLT3ITD	WT	1623.16	1151.49	1387.32	0.4955	0.2862	1.73131	0.0833972	0.754754
ENSMUSG00000040479	FLT3ITD	WT	10477.8	12639.5	11558.6	-0.270604	0.156383	-1.73039	0.0835611	0.755681
ENSMUSG00000059586	FLT3ITD	WT	793.306	600.263	696.785	0.402287	0.232626	1.72933	0.0837507	0.756052
ENSMUSG00000026988	FLT3ITD	WT	796.788	573.769	685.278	0.4736	0.273895	1.72913	0.0837861	0.756052
ENSMUSG00000022965	FLT3ITD	WT	957.121	732.279	844.7	0.386496	0.223522	1.72912	0.0837881	0.756052
ENSMUSG00000019849	FLT3ITD	WT	3659.97	2822.08	3241.02	0.375026	0.216935	1.72875	0.0838534	0.756052
ENSMUSG00000015671	FLT3ITD	WT	2529.22	1993.87	2261.54	0.342995	0.198442	1.72844	0.08391	0.756052
ENSMUSG00000018820	FLT3ITD	WT	1398.83	1765.86	1582.34	-0.336047	0.194493	-1.7278	0.0840232	0.756517
ENSMUSG00000015127	FLT3ITD	WT	225.691	335.585	280.638	-0.572513	0.331467	-1.72721	0.0841303	0.756637
ENSMUSG00000003824	FLT3ITD	WT	2765.32	2145.02	2455.17	0.366315	0.212105	1.72704	0.0841598	0.756637
ENSMUSG00000055762	FLT3ITD	WT	5908.21	4635.17	5271.69	0.350069	0.202758	1.72654	0.0842511	0.756904
ENSMUSG00000002010	FLT3ITD	WT	7557.47	6285.07	6921.27	0.265952	0.154071	1.72617	0.0843172	0.756944
ENSMUSG00000032737	FLT3ITD	WT	579.822	391.101	485.462	0.568491	0.329432	1.72567	0.0844066	0.757193
ENSMUSG00000029066	FLT3ITD	WT	1654.02	1142.17	1398.1	0.534029	0.309568	1.72508	0.0845136	0.757545
ENSMUSG00000007030	FLT3ITD	WT	19.9401	53.5925	36.7663	-1.42703	0.827375	-1.72477	0.0845692	0.757545
ENSMUSG00000038418	FLT3ITD	WT	12799.1	43922.9	28361	-1.77893	1.03175	-1.72419	0.0846738	0.757929
ENSMUSG00000025381	FLT3ITD	WT	3122.45	2587.92	2855.19	0.270866	0.157229	1.72275	0.0849341	0.759055
ENSMUSG00000024844	FLT3ITD	WT	7176.68	5743.32	6460	0.321376	0.186578	1.72247	0.0849841	0.759055
ENSMUSG00000025732	FLT3ITD	WT	1017.83	640.237	829.031	0.668592	0.388245	1.72209	0.0850534	0.759055
ENSMUSG00000020422	FLT3ITD	WT	1653.27	2136.16	1894.71	-0.369584	0.214621	-1.72203	0.0850632	0.759055
ENSMUSG00000038375	FLT3ITD	WT	231.915	421.121	326.518	-0.860284	0.499647	-1.72178	0.0851086	0.759055
ENSMUSG00000036292	FLT3ITD	WT	126.464	223.133	174.799	-0.819754	0.476228	-1.72135	0.0851881	0.759213
ENSMUSG00000026638	FLT3ITD	WT	100.641	212.462	156.552	-1.07742	0.626455	-1.71987	0.0854568	0.760655
ENSMUSG00000039568	FLT3ITD	WT	1792.13	2244.56	2018.34	-0.324677	0.188791	-1.71977	0.0854738	0.760655
ENSMUSG00000018377	FLT3ITD	WT	3089.01	4241.56	3665.28	-0.457456	0.266177	-1.71862	0.0856841	0.761175
ENSMUSG00000070691	FLT3ITD	WT	3288.38	4155.17	3721.78	-0.337574	0.196424	-1.7186	0.0856872	0.761175
ENSMUSG00000063605	FLT3ITD	WT	487.083	241.83	364.456	1.01069	0.588148	1.71843	0.0857182	0.761175
ENSMUSG00000029482	FLT3ITD	WT	1276.16	1009.64	1142.9	0.338037	0.196819	1.7175	0.0858883	0.762134
ENSMUSG00000033166	FLT3ITD	WT	2497.84	1909.69	2203.76	0.387254	0.225671	1.71601	0.0861601	0.763995
ENSMUSG00000026914	FLT3ITD	WT	3847.68	2994.47	3421.08	0.361642	0.210979	1.71411	0.0865087	0.76541
ENSMUSG00000022210	FLT3ITD	WT	2238.49	1685.55	1962.02	0.409148	0.238717	1.71395	0.0865388	0.76541
ENSMUSG00000032487	FLT3ITD	WT	261.581	579.654	420.618	-1.14765	0.669697	-1.71369	0.0865864	0.76541
ENSMUSG00000048251	FLT3ITD	WT	177.579	394.186	285.883	-1.15005	0.671315	-1.71314	0.0866876	0.76541
ENSMUSG00000025393	FLT3ITD	WT	45322.1	33716.4	39519.3	0.426758	0.249138	1.71293	0.0867246	0.76541
ENSMUSG00000067370	FLT3ITD	WT	216.976	119.578	168.277	0.860294	0.502305	1.71269	0.0867694	0.76541
ENSMUSG00000029206	FLT3ITD	WT	22.3474	93.6963	58.0218	-2.06755	1.2073	-1.71253	0.0867984	0.76541
ENSMUSG00000037071	FLT3ITD	WT	283.889	74.5168	179.203	1.92973	1.1269	1.71242	0.0868184	0.76541
ENSMUSG00000024975	FLT3ITD	WT	4866.64	6771.34	5818.99	-0.476555	0.278513	-1.71107	0.0870688	0.766535
ENSMUSG00000034610	FLT3ITD	WT	2484.32	3276.41	2880.36	-0.399245	0.233406	-1.71052	0.08717	0.766535
ENSMUSG00000035885	FLT3ITD	WT	5688.25	4731.2	5209.72	0.26575	0.155364	1.7105	0.0871742	0.766535
ENSMUSG00000028630	FLT3ITD	WT	1244.97	1609.42	1427.19	-0.370318	0.216533	-1.71022	0.0872258	0.766535
ENSMUSG00000073490	FLT3ITD	WT	129.388	35.3195	82.3536	1.87553	1.0968	1.71	0.0872662	0.766535
ENSMUSG00000026240	FLT3ITD	WT	1118.79	839.341	979.067	0.414584	0.242561	1.70919	0.0874152	0.766535
ENSMUSG00000020021	FLT3ITD	WT	183.487	76.5584	130.023	1.26115	0.737958	1.70897	0.0874568	0.766535
ENSMUSG00000018446	FLT3ITD	WT	9856.98	6895.05	8376.01	0.515551	0.301804	1.70823	0.087593	0.766535
ENSMUSG00000032298	FLT3ITD	WT	404.12	567.168	485.644	-0.488794	0.286211	-1.70781	0.0876712	0.766535
ENSMUSG00000079547	FLT3ITD	WT	1337.63	791.559	1064.59	0.757199	0.443387	1.70776	0.0876809	0.766535
ENSMUSG00000028964	FLT3ITD	WT	9604.16	7468.75	8536.45	0.362749	0.212481	1.70721	0.0877839	0.766535
ENSMUSG00000000732	FLT3ITD	WT	637.051	365.741	501.396	0.801158	0.469307	1.70711	0.0878018	0.766535
ENSMUSG00000004667	FLT3ITD	WT	4789.27	3762.78	4276.02	0.347947	0.203828	1.70706	0.0878111	0.766535
ENSMUSG00000037526	FLT3ITD	WT	516.421	721.905	619.163	-0.483218	0.28312	-1.70676	0.087867	0.766535
ENSMUSG00000033365	FLT3ITD	WT	1608.86	1299.35	1454.11	0.308226	0.1806	1.70668	0.0878822	0.766535
ENSMUSG00000031960	FLT3ITD	WT	4274.59	2990.63	3632.61	0.515323	0.302042	1.70613	0.0879832	0.766689
ENSMUSG00000048779	FLT3ITD	WT	157.545	40.6777	99.1114	1.95546	1.14629	1.70591	0.0880247	0.766689
ENSMUSG00000041417	FLT3ITD	WT	4093.57	5235.3	4664.44	-0.354879	0.208192	-1.70458	0.0882728	0.76773
ENSMUSG00000038690	FLT3ITD	WT	2879.11	2319.62	2599.37	0.311636	0.182838	1.70444	0.0882986	0.76773
ENSMUSG00000064267	FLT3ITD	WT	238.886	468.344	353.615	-0.970926	0.569704	-1.70426	0.0883318	0.76773
ENSMUSG00000032946	FLT3ITD	WT	5121.36	6815.51	5968.44	-0.412257	0.24203	-1.70333	0.0885063	0.768354
ENSMUSG00000026308	FLT3ITD	WT	21.3879	61.0347	41.2113	-1.51286	0.888397	-1.70291	0.0885855	0.768354
ENSMUSG00000031403	FLT3ITD	WT	7947.85	6104.32	7026.08	0.380678	0.22355	1.70288	0.0885913	0.768354
ENSMUSG00000056201	FLT3ITD	WT	17685.8	15085.8	16385.8	0.229404	0.134784	1.70201	0.0887531	0.768873
ENSMUSG00000022580	FLT3ITD	WT	53.4692	11.5677	32.5184	2.21329	1.30067	1.70166	0.0888192	0.768873
ENSMUSG00000079429	FLT3ITD	WT	679.27	971.36	825.315	-0.516001	0.303253	-1.70155	0.0888389	0.768873
ENSMUSG00000035365	FLT3ITD	WT	594.363	421.357	507.86	0.495888	0.291575	1.70072	0.0889952	0.769683
ENSMUSG00000042659	FLT3ITD	WT	509.716	358.577	434.147	0.506974	0.298327	1.69939	0.0892457	0.770875
ENSMUSG00000036561	FLT3ITD	WT	1080.22	1391.83	1236.03	-0.365824	0.215279	-1.6993	0.0892622	0.770875
ENSMUSG00000035891	FLT3ITD	WT	1801.94	2459.01	2130.47	-0.448393	0.263918	-1.69899	0.0893213	0.770875
ENSMUSG00000023106	FLT3ITD	WT	3667.08	2872.96	3270.02	0.352011	0.207287	1.69818	0.0894738	0.771189
ENSMUSG00000029534	FLT3ITD	WT	1404.59	1118.15	1261.37	0.328922	0.193787	1.69734	0.0896325	0.771189
ENSMUSG00000029086	FLT3ITD	WT	76.346	290.973	183.66	-1.92996	1.13721	-1.69709	0.0896796	0.771189
ENSMUSG00000021676	FLT3ITD	WT	5910.7	6979.61	6445.16	-0.23982	0.141408	-1.69594	0.0898973	0.771189
ENSMUSG00000037355	FLT3ITD	WT	421.623	585.317	503.47	-0.473383	0.279137	-1.69588	0.0899082	0.771189
ENSMUSG00000033307	FLT3ITD	WT	346.293	237.845	292.069	0.541654	0.319443	1.69562	0.0899575	0.771189
ENSMUSG00000021178	FLT3ITD	WT	3393.94	2552.27	2973.1	0.411096	0.242464	1.69549	0.0899824	0.771189
ENSMUSG00000003849	FLT3ITD	WT	360.999	203.908	282.453	0.823465	0.485757	1.69522	0.0900335	0.771189
ENSMUSG00000060429	FLT3ITD	WT	254.353	365.843	310.098	-0.524262	0.30929	-1.69505	0.0900666	0.771189
ENSMUSG00000027931	FLT3ITD	WT	61.7512	19.46	40.6056	1.66265	0.981003	1.69485	0.0901047	0.771189
ENSMUSG00000040385	FLT3ITD	WT	15053	12255.7	13654.4	0.296579	0.175006	1.69468	0.0901356	0.771189
ENSMUSG00000028926	FLT3ITD	WT	344.735	195.197	269.966	0.821276	0.484622	1.69467	0.0901374	0.771189
ENSMUSG00000063760	FLT3ITD	WT	493.983	302.082	398.032	0.709909	0.418954	1.69448	0.0901741	0.771189
ENSMUSG00000030315	FLT3ITD	WT	1575.07	2143.31	1859.19	-0.444312	0.262317	-1.6938	0.090304	0.771317
ENSMUSG00000001783	FLT3ITD	WT	7666.82	6404.09	7035.46	0.259608	0.15328	1.69368	0.0903256	0.771317
ENSMUSG00000041949	FLT3ITD	WT	727.19	538.55	632.87	0.433163	0.255793	1.69341	0.0903774	0.771317
ENSMUSG00000031826	FLT3ITD	WT	3851.23	2962.77	3407	0.378356	0.223696	1.69138	0.0907637	0.772946
ENSMUSG00000018372	FLT3ITD	WT	538.846	717.529	628.188	-0.413245	0.2445	-1.69016	0.0909965	0.772946
ENSMUSG00000031166	FLT3ITD	WT	1837.44	2556.09	2196.77	-0.476257	0.281834	-1.68985	0.0910573	0.772946
ENSMUSG00000020395	FLT3ITD	WT	165.417	420.227	292.822	-1.34475	0.795971	-1.68945	0.091133	0.772946
ENSMUSG00000037185	FLT3ITD	WT	236.75	113.068	174.909	1.06706	0.631987	1.68842	0.0913298	0.772946
ENSMUSG00000096054	FLT3ITD	WT	710.854	1160.39	935.62	-0.70686	0.418695	-1.68825	0.0913638	0.772946
ENSMUSG00000031540	FLT3ITD	WT	2190.44	2692.05	2441.24	-0.29743	0.176194	-1.68808	0.0913963	0.772946
ENSMUSG00000042569	FLT3ITD	WT	920.215	707.664	813.939	0.378716	0.224379	1.68784	0.0914416	0.772946
ENSMUSG00000022610	FLT3ITD	WT	64.6402	168.591	116.616	-1.38257	0.81929	-1.68753	0.091502	0.772946
ENSMUSG00000016194	FLT3ITD	WT	69.5992	249.767	159.683	-1.84312	1.09222	-1.6875	0.0915065	0.772946
ENSMUSG00000026260	FLT3ITD	WT	4924.22	3746.69	4335.46	0.394213	0.233745	1.68651	0.0916985	0.772946
ENSMUSG00000058704	FLT3ITD	WT	2238.33	1603.33	1920.83	0.481284	0.285374	1.6865	0.0916987	0.772946
ENSMUSG00000039713	FLT3ITD	WT	649.731	850.289	750.01	-0.388029	0.2301	-1.68635	0.0917285	0.772946
ENSMUSG00000031562	FLT3ITD	WT	1775.64	1369.08	1572.36	0.374928	0.222363	1.68611	0.0917744	0.772946
ENSMUSG00000047368	FLT3ITD	WT	1651.89	2180.97	1916.43	-0.400776	0.23777	-1.68556	0.0918802	0.772946
ENSMUSG00000074476	FLT3ITD	WT	2529.55	2068.57	2299.06	0.290165	0.172199	1.68505	0.0919783	0.772946
ENSMUSG00000092486	FLT3ITD	WT	499.49	366.482	432.986	0.44676	0.265194	1.68465	0.0920557	0.772946
ENSMUSG00000035448	FLT3ITD	WT	123.676	28.6013	76.1387	2.11374	1.25495	1.68432	0.0921202	0.772946
ENSMUSG00000068220	FLT3ITD	WT	4885.55	3607.59	4246.57	0.437545	0.259842	1.68389	0.0922025	0.772946
ENSMUSG00000045211	FLT3ITD	WT	372.524	527.546	450.035	-0.501677	0.297935	-1.68385	0.0922113	0.772946
ENSMUSG00000032431	FLT3ITD	WT	1657.83	1293.68	1475.75	0.357712	0.21244	1.68383	0.092215	0.772946
ENSMUSG00000036944	FLT3ITD	WT	474.543	712.376	593.46	-0.586029	0.348079	-1.68361	0.092257	0.772946
ENSMUSG00000024402	FLT3ITD	WT	71.5062	18.9251	45.2157	1.92148	1.1413	1.68359	0.0922619	0.772946
ENSMUSG00000016495	FLT3ITD	WT	1620.7	2167.79	1894.25	-0.419569	0.24927	-1.68319	0.0923374	0.772946
ENSMUSG00000015854	FLT3ITD	WT	719.301	62.7728	391.037	3.51864	2.09054	1.68313	0.0923507	0.772946
ENSMUSG00000021709	FLT3ITD	WT	4734.41	6022.93	5378.67	-0.347272	0.20637	-1.68276	0.0924214	0.772946
ENSMUSG00000053886	FLT3ITD	WT	318.944	85.1976	202.071	1.90394	1.13146	1.68273	0.0924274	0.772946
ENSMUSG00000051316	FLT3ITD	WT	1166.72	1864.82	1515.77	-0.676525	0.40217	-1.68219	0.0925329	0.772946
ENSMUSG00000025007	FLT3ITD	WT	4599.38	3077.79	3838.58	0.579505	0.344513	1.6821	0.0925499	0.772946
ENSMUSG00000028184	FLT3ITD	WT	724.014	1171.31	947.662	-0.694137	0.412694	-1.68197	0.0925753	0.772946
ENSMUSG00000038393	FLT3ITD	WT	7206.65	9147.14	8176.89	-0.344002	0.204597	-1.68136	0.0926923	0.772946
ENSMUSG00000020709	FLT3ITD	WT	54.974	11.6101	33.292	2.24827	1.33749	1.68096	0.0927714	0.772946
ENSMUSG00000004929	FLT3ITD	WT	3609.83	2572.75	3091.29	0.488566	0.290668	1.68084	0.0927947	0.772946
ENSMUSG00000022241	FLT3ITD	WT	3984.99	3039.92	3512.45	0.390481	0.232389	1.68029	0.0929001	0.772946
ENSMUSG00000046756	FLT3ITD	WT	2499.29	1912.76	2206.02	0.385768	0.229617	1.68005	0.0929484	0.772946
ENSMUSG00000042211	FLT3ITD	WT	1956.8	2432.83	2194.82	-0.314165	0.187012	-1.67992	0.0929738	0.772946
ENSMUSG00000033272	FLT3ITD	WT	2824.33	2147.17	2485.75	0.395416	0.235419	1.67963	0.0930301	0.772946
ENSMUSG00000025241	FLT3ITD	WT	482.484	645.288	563.886	-0.419618	0.24985	-1.67948	0.0930591	0.772946
ENSMUSG00000034613	FLT3ITD	WT	1003.68	1427.26	1215.47	-0.507766	0.302369	-1.67929	0.0930949	0.772946
ENSMUSG00000060519	FLT3ITD	WT	1500.32	1145.75	1323.04	0.389195	0.231899	1.6783	0.0932895	0.772946
ENSMUSG00000025867	FLT3ITD	WT	226.194	342.838	284.516	-0.600206	0.357667	-1.67812	0.0933246	0.772946
ENSMUSG00000032171	FLT3ITD	WT	1874.2	1457.74	1665.97	0.362538	0.216047	1.67805	0.0933364	0.772946
ENSMUSG00000015176	FLT3ITD	WT	8346.19	5862.09	7104.14	0.509674	0.303756	1.6779	0.0933658	0.772946
ENSMUSG00000061288	FLT3ITD	WT	4241.86	5287.51	4764.68	-0.317944	0.189526	-1.67758	0.0934297	0.772946
ENSMUSG00000020534	FLT3ITD	WT	2704.33	2141.19	2422.76	0.336797	0.200765	1.67757	0.0934316	0.772946
ENSMUSG00000038806	FLT3ITD	WT	1454.94	2020.68	1737.81	-0.473753	0.282473	-1.67716	0.0935106	0.772946
ENSMUSG00000037710	FLT3ITD	WT	1172.25	864.299	1018.27	0.439405	0.262098	1.67649	0.0936418	0.772946
ENSMUSG00000029246	FLT3ITD	WT	4043.05	2976.22	3509.64	0.441898	0.263632	1.67619	0.093701	0.772946
ENSMUSG00000039377	FLT3ITD	WT	511.611	691.83	601.721	-0.435176	0.259649	-1.67601	0.0937357	0.772946
ENSMUSG00000032959	FLT3ITD	WT	1667.44	1287.41	1477.43	0.373041	0.222603	1.67581	0.0937746	0.772946
ENSMUSG00000003865	FLT3ITD	WT	799.124	1091.75	945.437	-0.449921	0.268482	-1.6758	0.0937782	0.772946
ENSMUSG00000020708	FLT3ITD	WT	5139.24	3945.25	4542.24	0.38138	0.2277	1.67492	0.0939493	0.773837
ENSMUSG00000037363	FLT3ITD	WT	229.479	378.581	304.03	-0.722159	0.4314	-1.67399	0.0941324	0.774826
ENSMUSG00000039470	FLT3ITD	WT	280.628	186.078	233.353	0.593176	0.354496	1.67329	0.0942698	0.775437
ENSMUSG00000035969	FLT3ITD	WT	205.744	303.448	254.596	-0.56052	0.335338	-1.67151	0.0946217	0.777811
ENSMUSG00000038633	FLT3ITD	WT	1507.37	1129.2	1318.29	0.416949	0.249506	1.6711	0.0947018	0.777895
ENSMUSG00000040164	FLT3ITD	WT	31.6088	73.2645	52.4367	-1.21345	0.726311	-1.67071	0.0947794	0.777895
ENSMUSG00000036273	FLT3ITD	WT	852.941	508.305	680.623	0.747195	0.447369	1.6702	0.0948803	0.777895
ENSMUSG00000049422	FLT3ITD	WT	710.918	415.317	563.117	0.775299	0.464203	1.67017	0.0948853	0.777895
ENSMUSG00000037697	FLT3ITD	WT	436.7	597.625	517.162	-0.452531	0.271088	-1.66932	0.0950546	0.777922
ENSMUSG00000060131	FLT3ITD	WT	2749.55	3789.81	3269.68	-0.462878	0.27734	-1.66899	0.095119	0.777922
ENSMUSG00000033610	FLT3ITD	WT	558.887	762.577	660.732	-0.448533	0.26879	-1.66871	0.0951744	0.777922
ENSMUSG00000018501	FLT3ITD	WT	7352.76	8633.3	7993.03	-0.231624	0.13882	-1.66852	0.0952119	0.777922
ENSMUSG00000025027	FLT3ITD	WT	3319.24	2240.68	2779.96	0.566886	0.339823	1.66818	0.0952801	0.777922
ENSMUSG00000030657	FLT3ITD	WT	735.618	1088.99	912.305	-0.566017	0.339403	-1.66768	0.0953784	0.777922
ENSMUSG00000057789	FLT3ITD	WT	2849.77	2122.51	2486.14	0.425055	0.254933	1.66732	0.0954511	0.777922
ENSMUSG00000051043	FLT3ITD	WT	62.7359	21.8179	42.2769	1.52688	0.915912	1.66706	0.0955023	0.777922
ENSMUSG00000017405	FLT3ITD	WT	529.111	385.411	457.261	0.457103	0.274241	1.66679	0.0955555	0.777922
ENSMUSG00000062510	FLT3ITD	WT	1369.21	1035.15	1202.18	0.403262	0.242027	1.66619	0.0956762	0.777922
ENSMUSG00000062232	FLT3ITD	WT	689.474	1031.1	860.285	-0.580437	0.348409	-1.66596	0.0957205	0.777922
ENSMUSG00000018537	FLT3ITD	WT	301.977	438.106	370.042	-0.536756	0.32221	-1.66586	0.0957415	0.777922
ENSMUSG00000044847	FLT3ITD	WT	839.514	630.809	735.161	0.412098	0.247525	1.66487	0.0959384	0.777922
ENSMUSG00000025089	FLT3ITD	WT	15.0593	71.8131	43.4362	-2.25314	1.35336	-1.66485	0.0959419	0.777922
ENSMUSG00000021069	FLT3ITD	WT	2952.58	2303.96	2628.27	0.358001	0.215036	1.66484	0.0959441	0.777922
ENSMUSG00000008348	FLT3ITD	WT	4386.64	6670.18	5528.41	-0.604562	0.363158	-1.66474	0.0959651	0.777922
ENSMUSG00000036469	FLT3ITD	WT	373.03	136.728	254.879	1.44889	0.870342	1.66474	0.0959654	0.777922
ENSMUSG00000032666	FLT3ITD	WT	2267.23	1406.05	1836.64	0.689308	0.414203	1.66418	0.0960768	0.778004
ENSMUSG00000069805	FLT3ITD	WT	559.051	308.862	433.956	0.856406	0.514758	1.66371	0.096171	0.778004
ENSMUSG00000020163	FLT3ITD	WT	1458.99	1035.68	1247.33	0.494337	0.297241	1.66309	0.0962953	0.778004
ENSMUSG00000001751	FLT3ITD	WT	619.651	827.42	723.536	-0.416951	0.250748	-1.66283	0.0963471	0.778004
ENSMUSG00000037851	FLT3ITD	WT	3442.97	2451.66	2947.31	0.489841	0.294599	1.66274	0.0963649	0.778004
ENSMUSG00000034243	FLT3ITD	WT	1828.18	2279.58	2053.88	-0.318255	0.191444	-1.66239	0.0964344	0.778004
ENSMUSG00000030789	FLT3ITD	WT	829.837	379.869	604.853	1.12778	0.678447	1.6623	0.0964533	0.778004
ENSMUSG00000008036	FLT3ITD	WT	3937.13	3237.25	3587.19	0.282295	0.169861	1.66192	0.0965282	0.778004
ENSMUSG00000028771	FLT3ITD	WT	1967.91	2419.84	2193.88	-0.298313	0.179508	-1.66184	0.0965457	0.778004
ENSMUSG00000020189	FLT3ITD	WT	2366.1	3173.4	2769.75	-0.423625	0.25504	-1.66101	0.0967113	0.778316
ENSMUSG00000025894	FLT3ITD	WT	1331.89	982.452	1157.17	0.43885	0.264222	1.66091	0.0967306	0.778316
ENSMUSG00000053565	FLT3ITD	WT	8215.29	6938.42	7576.86	0.243679	0.14676	1.6604	0.096835	0.778316
ENSMUSG00000036580	FLT3ITD	WT	1109.99	829.547	969.767	0.419898	0.252949	1.66001	0.0969116	0.778316
ENSMUSG00000002017	FLT3ITD	WT	1367.49	977.325	1172.41	0.484503	0.291889	1.65989	0.0969374	0.778316
ENSMUSG00000031834	FLT3ITD	WT	2919.8	1922.49	2421.15	0.602819	0.363229	1.65961	0.0969924	0.778316
ENSMUSG00000029233	FLT3ITD	WT	775.28	597.051	686.165	0.376929	0.227268	1.65852	0.0972121	0.778316
ENSMUSG00000035759	FLT3ITD	WT	47.6567	97.1892	72.423	-1.02865	0.620273	-1.65838	0.0972407	0.778316
ENSMUSG00000054619	FLT3ITD	WT	1087.77	1467.2	1277.48	-0.431624	0.260333	-1.65797	0.0973229	0.778316
ENSMUSG00000026234	FLT3ITD	WT	53045	39912.3	46478.7	0.410375	0.247526	1.65791	0.0973365	0.778316
ENSMUSG00000055493	FLT3ITD	WT	226.121	336.583	281.352	-0.573896	0.346213	-1.65764	0.0973903	0.778316
ENSMUSG00000008855	FLT3ITD	WT	2349.29	2975.97	2662.63	-0.341093	0.20582	-1.65724	0.0974701	0.778316
ENSMUSG00000032402	FLT3ITD	WT	1951.44	2517.44	2234.44	-0.367396	0.221705	-1.65714	0.0974904	0.778316
ENSMUSG00000037580	FLT3ITD	WT	419.168	588.461	503.815	-0.489405	0.295366	-1.65694	0.0975309	0.778316
ENSMUSG00000021102	FLT3ITD	WT	5690.44	3721.34	4705.89	0.61268	0.369889	1.65639	0.0976425	0.778316
ENSMUSG00000071068	FLT3ITD	WT	3932.21	5246.88	4589.55	-0.416122	0.251255	-1.65617	0.0976866	0.778316
ENSMUSG00000006941	FLT3ITD	WT	2205.74	1792.1	1998.92	0.299526	0.180894	1.65581	0.0977601	0.778316
ENSMUSG00000040809	FLT3ITD	WT	65.7256	306.027	185.876	-2.21895	1.34038	-1.65546	0.0978319	0.778316
ENSMUSG00000027763	FLT3ITD	WT	15455.1	12373.9	13914.5	0.320764	0.193769	1.65539	0.0978445	0.778316
ENSMUSG00000038059	FLT3ITD	WT	1442.52	2135.62	1789.07	-0.566001	0.341921	-1.65536	0.097852	0.778316
ENSMUSG00000036078	FLT3ITD	WT	1380.54	1035.06	1207.8	0.415486	0.251083	1.65477	0.0979705	0.778751
ENSMUSG00000032000	FLT3ITD	WT	826.786	1175.17	1000.98	-0.507042	0.306469	-1.65446	0.0980334	0.778751
ENSMUSG00000023967	FLT3ITD	WT	1589.67	1210.21	1399.94	0.393349	0.237796	1.65414	0.0980983	0.778762
ENSMUSG00000058135	FLT3ITD	WT	831.401	1492.36	1161.88	-0.843838	0.510289	-1.65365	0.0981991	0.779059
ENSMUSG00000067367	FLT3ITD	WT	4723.61	3211.15	3967.38	0.556739	0.336833	1.65286	0.0983591	0.779267
ENSMUSG00000067148	FLT3ITD	WT	3076.84	2536.21	2806.52	0.278708	0.168676	1.65233	0.0984675	0.779267
ENSMUSG00000028249	FLT3ITD	WT	5885.89	6962.38	6424.13	-0.242296	0.146664	-1.65205	0.0985251	0.779267
ENSMUSG00000040688	FLT3ITD	WT	3567.42	2613.65	3090.54	0.448772	0.271803	1.65109	0.0987199	0.779267
ENSMUSG00000034248	FLT3ITD	WT	2239.07	2831.34	2535.21	-0.338479	0.205082	-1.65045	0.0988499	0.779267
ENSMUSG00000002660	FLT3ITD	WT	2247.92	1692.79	1970.36	0.409126	0.247952	1.65002	0.0989386	0.779267
ENSMUSG00000039316	FLT3ITD	WT	3568.16	2787.49	3177.82	0.356106	0.215845	1.64982	0.0989795	0.779267
ENSMUSG00000030577	FLT3ITD	WT	131.928	41.3398	86.6337	1.67511	1.0157	1.64922	0.0991033	0.779267
ENSMUSG00000115219	FLT3ITD	WT	342.887	237.564	290.226	0.52975	0.321257	1.64899	0.0991495	0.779267
ENSMUSG00000021701	FLT3ITD	WT	584.822	2251.8	1418.31	-1.94498	1.17956	-1.64891	0.0991657	0.779267
ENSMUSG00000026245	FLT3ITD	WT	3258.98	2352.28	2805.63	0.470285	0.285248	1.64869	0.0992112	0.779267
ENSMUSG00000031545	FLT3ITD	WT	3136.28	2563.5	2849.89	0.290986	0.176533	1.64833	0.0992844	0.779267
ENSMUSG00000041057	FLT3ITD	WT	5927.28	4893.95	5410.61	0.276349	0.167731	1.64758	0.0994399	0.779267
ENSMUSG00000063888	FLT3ITD	WT	3504.57	2807.6	3156.09	0.319825	0.194218	1.64673	0.0996141	0.779267
ENSMUSG00000028140	FLT3ITD	WT	2714.83	2110.41	2412.62	0.363311	0.220649	1.64656	0.0996491	0.779267
ENSMUSG00000024194	FLT3ITD	WT	2550.94	2086.05	2318.5	0.290156	0.176279	1.64601	0.0997617	0.779267
ENSMUSG00000029772	FLT3ITD	WT	952.913	703.078	827.996	0.43887	0.266845	1.64466	0.100039	0.779267
ENSMUSG00000028587	FLT3ITD	WT	684.958	477.281	581.12	0.52115	0.316948	1.64428	0.100118	0.779267
ENSMUSG00000057130	FLT3ITD	WT	1188.24	941.676	1064.96	0.33544	0.204005	1.64428	0.100119	0.779267
ENSMUSG00000053553	FLT3ITD	WT	2159.24	1648.69	1903.97	0.389063	0.236641	1.64411	0.100154	0.779267
ENSMUSG00000047407	FLT3ITD	WT	1675.94	2380.41	2028.17	-0.506255	0.308059	-1.64337	0.100306	0.779267
ENSMUSG00000003032	FLT3ITD	WT	1801.94	9562.88	5682.41	-2.40789	1.4665	-1.64193	0.100605	0.779267
ENSMUSG00000022234	FLT3ITD	WT	19919	15821.8	17870.4	0.332207	0.202342	1.64181	0.10063	0.779267
ENSMUSG00000022443	FLT3ITD	WT	19305.8	23158.3	21232	-0.262487	0.159881	-1.64177	0.100639	0.779267
ENSMUSG00000074909	FLT3ITD	WT	548.372	878.137	713.254	-0.679331	0.413828	-1.64158	0.100677	0.779267
ENSMUSG00000038564	FLT3ITD	WT	798.455	1073.8	936.128	-0.427422	0.260454	-1.64106	0.100785	0.779267
ENSMUSG00000029426	FLT3ITD	WT	2299.8	1808.35	2054.07	0.346908	0.211406	1.64095	0.100807	0.779267
ENSMUSG00000021194	FLT3ITD	WT	148.212	52.9728	100.592	1.485	0.905097	1.64071	0.100857	0.779267
ENSMUSG00000005220	FLT3ITD	WT	6.80375	29.4754	18.1396	-2.11509	1.28949	-1.64026	0.100951	0.779267
ENSMUSG00000008090	FLT3ITD	WT	544.325	377.44	460.883	0.527876	0.321825	1.64026	0.100951	0.779267
ENSMUSG00000017677	FLT3ITD	WT	4859.45	6896.94	5878.19	-0.505153	0.308069	-1.63974	0.101059	0.779267
ENSMUSG00000034659	FLT3ITD	WT	1887.63	1403.18	1645.41	0.42809	0.261093	1.63961	0.101087	0.779267
ENSMUSG00000004849	FLT3ITD	WT	3279.54	2513.88	2896.71	0.383482	0.233922	1.63936	0.101138	0.779267
ENSMUSG00000033047	FLT3ITD	WT	10571.8	8317.34	9444.55	0.345998	0.211062	1.63932	0.101146	0.779267
ENSMUSG00000039908	FLT3ITD	WT	364.504	725.104	544.804	-0.992173	0.605547	-1.63847	0.101323	0.779267
ENSMUSG00000079442	FLT3ITD	WT	2873.51	2160.13	2516.82	0.411614	0.251257	1.63822	0.101375	0.779267
ENSMUSG00000022706	FLT3ITD	WT	1266.18	957.014	1111.6	0.403738	0.246471	1.63807	0.101407	0.779267
ENSMUSG00000022565	FLT3ITD	WT	4139.43	5508.22	4823.83	-0.412122	0.251594	-1.63804	0.101412	0.779267
ENSMUSG00000030560	FLT3ITD	WT	2381.51	1710.61	2046.06	0.477548	0.291617	1.63759	0.101508	0.779267
ENSMUSG00000066621	FLT3ITD	WT	981.161	1560.1	1270.63	-0.66894	0.408591	-1.63719	0.101591	0.779267
ENSMUSG00000021738	FLT3ITD	WT	1160.81	1484.04	1322.43	-0.354321	0.216434	-1.63708	0.101613	0.779267
ENSMUSG00000042548	FLT3ITD	WT	3597.16	4267.72	3932.44	-0.246594	0.150649	-1.63688	0.101657	0.779267
ENSMUSG00000024074	FLT3ITD	WT	655.008	906.148	780.578	-0.468074	0.286057	-1.63629	0.101778	0.779267
ENSMUSG00000026254	FLT3ITD	WT	3299	2602.68	2950.84	0.342024	0.209039	1.63617	0.101805	0.779267
ENSMUSG00000029234	FLT3ITD	WT	2034.59	1617.14	1825.86	0.331419	0.20256	1.63615	0.101808	0.779267
ENSMUSG00000044811	FLT3ITD	WT	137.201	62.5413	99.8713	1.13482	0.693823	1.6356	0.101923	0.779267
ENSMUSG00000052056	FLT3ITD	WT	1755.26	2454.38	2104.82	-0.48381	0.295851	-1.63532	0.101983	0.779267
ENSMUSG00000022433	FLT3ITD	WT	2757.18	3537.78	3147.48	-0.359671	0.219978	-1.63503	0.102043	0.779267
ENSMUSG00000031425	FLT3ITD	WT	104.522	198.269	151.395	-0.923855	0.565085	-1.63489	0.102071	0.779267
ENSMUSG00000020803	FLT3ITD	WT	1542.34	1241.08	1391.71	0.313484	0.191759	1.63478	0.102095	0.779267
ENSMUSG00000039745	FLT3ITD	WT	868.365	613.765	741.065	0.500677	0.306381	1.63416	0.102225	0.779267
ENSMUSG00000092416	FLT3ITD	WT	826.171	1109.62	967.893	-0.425561	0.260422	-1.63412	0.102233	0.779267
ENSMUSG00000045282	FLT3ITD	WT	444.901	654.103	549.502	-0.555899	0.340186	-1.6341	0.102238	0.779267
ENSMUSG00000078348	FLT3ITD	WT	4963.98	3916.94	4440.46	0.341715	0.209125	1.63402	0.102255	0.779267
ENSMUSG00000037210	FLT3ITD	WT	1164.43	1461.06	1312.74	-0.327342	0.200368	-1.6337	0.102322	0.779267
ENSMUSG00000032602	FLT3ITD	WT	1433.17	1109.2	1271.18	0.369866	0.226454	1.63329	0.102407	0.779267
ENSMUSG00000025959	FLT3ITD	WT	197	309.312	253.156	-0.650451	0.398265	-1.63321	0.102424	0.779267
ENSMUSG00000033255	FLT3ITD	WT	45.706	94.7399	70.2229	-1.05115	0.643676	-1.63303	0.102462	0.779267
ENSMUSG00000028318	FLT3ITD	WT	1530.84	1128.88	1329.86	0.439252	0.269063	1.63252	0.102569	0.779267
ENSMUSG00000032449	FLT3ITD	WT	1750.59	2262.14	2006.37	-0.369843	0.226569	-1.63236	0.102604	0.779267
ENSMUSG00000006720	FLT3ITD	WT	309.743	455.799	382.771	-0.557203	0.341429	-1.63197	0.102685	0.779267
ENSMUSG00000034875	FLT3ITD	WT	1957.96	1476.41	1717.18	0.407161	0.249499	1.63192	0.102697	0.779267
ENSMUSG00000021250	FLT3ITD	WT	28507	97469.1	62988.1	-1.77363	1.08712	-1.6315	0.102785	0.779267
ENSMUSG00000043909	FLT3ITD	WT	1858.98	2440.41	2149.69	-0.392572	0.240741	-1.63068	0.102957	0.779267
ENSMUSG00000020741	FLT3ITD	WT	7943.2	5727.88	6835.54	0.471693	0.289294	1.63049	0.102997	0.779267
ENSMUSG00000091831	FLT3ITD	WT	1309	957.363	1133.18	0.451096	0.276724	1.63013	0.103073	0.779267
ENSMUSG00000039968	FLT3ITD	WT	2545.26	3626.92	3086.09	-0.510892	0.313447	-1.62991	0.10312	0.779267
ENSMUSG00000048277	FLT3ITD	WT	5599.45	4405.88	5002.67	0.345873	0.212226	1.62974	0.103157	0.779267
ENSMUSG00000000318	FLT3ITD	WT	423.87	229.17	326.52	0.886998	0.544515	1.62897	0.10332	0.779267
ENSMUSG00000015476	FLT3ITD	WT	49.6088	97.3555	73.4821	-0.972156	0.596857	-1.62879	0.103357	0.779267
ENSMUSG00000031529	FLT3ITD	WT	1638.96	1998.67	1818.82	-0.286261	0.175779	-1.62852	0.103414	0.779267
ENSMUSG00000026187	FLT3ITD	WT	1407.27	1065.22	1236.24	0.401652	0.246742	1.62782	0.103563	0.779267
ENSMUSG00000036594	FLT3ITD	WT	15875.9	3525.48	9700.69	2.17095	1.3337	1.62776	0.103576	0.779267
ENSMUSG00000035443	FLT3ITD	WT	1836.03	1388.55	1612.29	0.402787	0.24745	1.62775	0.103578	0.779267
ENSMUSG00000064177	FLT3ITD	WT	8.75316	30.3037	19.5284	-1.79086	1.10056	-1.62723	0.103687	0.779267
ENSMUSG00000028150	FLT3ITD	WT	29.2015	84.8356	57.0185	-1.53932	0.946068	-1.62707	0.103721	0.779267
ENSMUSG00000031488	FLT3ITD	WT	991.839	698.306	845.073	0.506554	0.311446	1.62646	0.103852	0.779267
ENSMUSG00000024299	FLT3ITD	WT	3022.8	4642.06	3832.43	-0.618854	0.380672	-1.62569	0.104016	0.779267
ENSMUSG00000030729	FLT3ITD	WT	2451.54	1771.86	2111.7	0.46837	0.288173	1.62531	0.104097	0.779267
ENSMUSG00000074063	FLT3ITD	WT	226.054	476.908	351.481	-1.07674	0.662531	-1.62518	0.104123	0.779267
ENSMUSG00000046311	FLT3ITD	WT	1679.1	2212.57	1945.83	-0.398106	0.244963	-1.62517	0.104127	0.779267
ENSMUSG00000053477	FLT3ITD	WT	4926.41	6642.5	5784.46	-0.43119	0.265345	-1.62501	0.10416	0.779267
ENSMUSG00000042408	FLT3ITD	WT	579.114	818.566	698.84	-0.499299	0.307262	-1.625	0.104164	0.779267
ENSMUSG00000009350	FLT3ITD	WT	55993.5	89797	72895.3	-0.681407	0.419371	-1.62483	0.104199	0.779267
ENSMUSG00000032301	FLT3ITD	WT	2441.04	1983.83	2212.43	0.299091	0.184082	1.62477	0.104212	0.779267
ENSMUSG00000002741	FLT3ITD	WT	2891.09	2387.1	2639.09	0.276382	0.170106	1.62476	0.104213	0.779267
ENSMUSG00000020649	FLT3ITD	WT	3895.19	2515.25	3205.22	0.631011	0.388372	1.62476	0.104214	0.779267
ENSMUSG00000093803	FLT3ITD	WT	2218.26	2987.82	2603.04	-0.429605	0.264424	-1.62468	0.10423	0.779267
ENSMUSG00000027072	FLT3ITD	WT	81.7456	278.28	180.013	-1.76701	1.08772	-1.6245	0.104269	0.779267
ENSMUSG00000014859	FLT3ITD	WT	5667.76	3716.01	4691.89	0.609002	0.374923	1.62434	0.104303	0.779267
ENSMUSG00000075266	FLT3ITD	WT	571.059	397.178	484.118	0.523426	0.322317	1.62395	0.104386	0.779267
ENSMUSG00000037007	FLT3ITD	WT	334.653	530.189	432.421	-0.664227	0.409057	-1.6238	0.104418	0.779267
ENSMUSG00000034429	FLT3ITD	WT	291.806	425.016	358.411	-0.542883	0.334346	-1.62371	0.104437	0.779267
ENSMUSG00000028053	FLT3ITD	WT	1416.07	1834.33	1625.2	-0.37329	0.229945	-1.62339	0.104507	0.779267
ENSMUSG00000039304	FLT3ITD	WT	628.167	932.522	780.344	-0.569915	0.351087	-1.62329	0.104528	0.779267
ENSMUSG00000067942	FLT3ITD	WT	331.706	490.988	411.347	-0.56618	0.348812	-1.62317	0.104553	0.779267
ENSMUSG00000052914	FLT3ITD	WT	361.717	570.846	466.282	-0.658125	0.405715	-1.62213	0.104775	0.779267
ENSMUSG00000037197	FLT3ITD	WT	3437.19	2838.01	3137.6	0.276268	0.170345	1.62181	0.104843	0.779267
ENSMUSG00000025980	FLT3ITD	WT	4437.44	2938.75	3688.09	0.594476	0.366592	1.62163	0.104883	0.779267
ENSMUSG00000056260	FLT3ITD	WT	488.218	673.058	580.638	-0.463192	0.285693	-1.62129	0.104955	0.779267
ENSMUSG00000034424	FLT3ITD	WT	1108.97	830.252	969.61	0.417306	0.257407	1.62119	0.104976	0.779267
ENSMUSG00000079478	FLT3ITD	WT	1207.82	889.584	1048.7	0.440984	0.272043	1.62101	0.105015	0.779267
ENSMUSG00000020894	FLT3ITD	WT	1803.09	2345.82	2074.45	-0.379591	0.234235	-1.62056	0.105113	0.779267
ENSMUSG00000035278	FLT3ITD	WT	2575.94	2084.99	2330.47	0.30497	0.188194	1.62051	0.105122	0.779267
ENSMUSG00000053801	FLT3ITD	WT	2441.58	1841.18	2141.38	0.407153	0.25126	1.62045	0.105136	0.779267
ENSMUSG00000062906	FLT3ITD	WT	1401.58	1767.5	1584.54	-0.334762	0.206586	-1.62044	0.105137	0.779267
ENSMUSG00000039193	FLT3ITD	WT	99.2864	223.58	161.433	-1.17142	0.723002	-1.62021	0.105187	0.779267
ENSMUSG00000024270	FLT3ITD	WT	2191.81	1755.25	1973.53	0.320528	0.197938	1.61933	0.105376	0.779267
ENSMUSG00000038963	FLT3ITD	WT	672.501	917.451	794.976	-0.448093	0.276757	-1.61909	0.105429	0.779267
ENSMUSG00000030007	FLT3ITD	WT	14102.9	10734.1	12418.5	0.39379	0.243245	1.6189	0.105468	0.779267
ENSMUSG00000024006	FLT3ITD	WT	2456.07	2996.13	2726.1	-0.286831	0.177209	-1.61861	0.105532	0.779267
ENSMUSG00000042380	FLT3ITD	WT	883.741	688.778	786.259	0.359441	0.222108	1.61832	0.105594	0.779267
ENSMUSG00000022453	FLT3ITD	WT	3314.37	2278.08	2796.22	0.541043	0.334346	1.61821	0.105617	0.779267
ENSMUSG00000033713	FLT3ITD	WT	1983.72	2425.3	2204.51	-0.289972	0.179212	-1.61803	0.105655	0.779267
ENSMUSG00000047648	FLT3ITD	WT	651.63	959.019	805.325	-0.557253	0.34443	-1.6179	0.105684	0.779267
ENSMUSG00000040339	FLT3ITD	WT	861.88	1264.09	1062.99	-0.552325	0.341484	-1.61743	0.105786	0.779267
ENSMUSG00000023066	FLT3ITD	WT	527.26	727.385	627.322	-0.464477	0.287178	-1.61738	0.105796	0.779267
ENSMUSG00000062352	FLT3ITD	WT	857.972	670.57	764.271	0.355547	0.21987	1.61708	0.105861	0.779267
ENSMUSG00000026360	FLT3ITD	WT	9559.44	16388.2	12973.8	-0.777644	0.481193	-1.61607	0.106078	0.779267
ENSMUSG00000032459	FLT3ITD	WT	1022.14	671.056	846.596	0.606808	0.375516	1.61593	0.106109	0.779267
ENSMUSG00000001403	FLT3ITD	WT	3162.69	2401.92	2782.3	0.396823	0.245569	1.61593	0.10611	0.779267
ENSMUSG00000003868	FLT3ITD	WT	7600.18	5627.55	6613.86	0.433486	0.26826	1.61592	0.106112	0.779267
ENSMUSG00000014547	FLT3ITD	WT	1196.59	1707.57	1452.08	-0.512913	0.317527	-1.61534	0.106238	0.779267
ENSMUSG00000019979	FLT3ITD	WT	1472.95	1924.95	1698.95	-0.386053	0.238996	-1.61531	0.106243	0.779267
ENSMUSG00000041921	FLT3ITD	WT	1037.33	1305.69	1171.51	-0.331992	0.205542	-1.6152	0.106267	0.779267
ENSMUSG00000015950	FLT3ITD	WT	2524.01	3614.75	3069.38	-0.518091	0.320782	-1.61509	0.106291	0.779267
ENSMUSG00000072214	FLT3ITD	WT	57.3998	138.477	97.9382	-1.26976	0.786283	-1.61489	0.106334	0.779267
ENSMUSG00000021624	FLT3ITD	WT	723.212	558.388	640.8	0.373236	0.231335	1.6134	0.106657	0.779267
ENSMUSG00000020919	FLT3ITD	WT	4700.79	5876.87	5288.83	-0.322205	0.199713	-1.61334	0.10667	0.779267
ENSMUSG00000022973	FLT3ITD	WT	942.6	1178.58	1060.59	-0.322301	0.199785	-1.61324	0.106693	0.779267
ENSMUSG00000029217	FLT3ITD	WT	794.063	1077.17	935.614	-0.439958	0.27273	-1.61316	0.106709	0.779267
ENSMUSG00000028931	FLT3ITD	WT	6181.27	5252.41	5716.84	0.234938	0.145686	1.61263	0.106824	0.779267
ENSMUSG00000042745	FLT3ITD	WT	318.47	150.406	234.438	1.08324	0.67192	1.61215	0.106929	0.779267
ENSMUSG00000020918	FLT3ITD	WT	4861.48	4014.62	4438.05	0.276079	0.171283	1.61183	0.106999	0.779267
ENSMUSG00000028953	FLT3ITD	WT	3490.66	2506.99	2998.82	0.477481	0.296274	1.61162	0.107045	0.779267
ENSMUSG00000018574	FLT3ITD	WT	1385.37	1060.34	1222.86	0.385663	0.239344	1.61134	0.107106	0.779267
ENSMUSG00000031657	FLT3ITD	WT	3000.68	2147.32	2574	0.482664	0.299696	1.61051	0.107287	0.779267
ENSMUSG00000028199	FLT3ITD	WT	418.701	290.948	354.825	0.524831	0.325897	1.61042	0.107306	0.779267
ENSMUSG00000034308	FLT3ITD	WT	120.118	206.034	163.076	-0.778994	0.483722	-1.61042	0.107307	0.779267
ENSMUSG00000045414	FLT3ITD	WT	1170.42	845.583	1008	0.468812	0.291151	1.6102	0.107354	0.779267
ENSMUSG00000037646	FLT3ITD	WT	1802.5	2179.54	1991.02	-0.27401	0.170221	-1.60973	0.107456	0.779267
ENSMUSG00000078713	FLT3ITD	WT	1258.07	840.15	1049.11	0.582248	0.361721	1.60966	0.107472	0.779267
ENSMUSG00000034685	FLT3ITD	WT	321.432	464.399	392.915	-0.531075	0.329939	-1.60962	0.107481	0.779267
ENSMUSG00000040407	FLT3ITD	WT	2025.85	2618.01	2321.93	-0.369871	0.229796	-1.60956	0.107493	0.779267
ENSMUSG00000062148	FLT3ITD	WT	59.815	315.55	187.682	-2.39911	1.49062	-1.60947	0.107513	0.779267
ENSMUSG00000040624	FLT3ITD	WT	13.1324	38.5123	25.8224	-1.5515	0.964022	-1.6094	0.107528	0.779267
ENSMUSG00000029440	FLT3ITD	WT	1947.35	1448.8	1698.07	0.426602	0.265087	1.60929	0.107553	0.779267
ENSMUSG00000022103	FLT3ITD	WT	109.558	20.0731	64.8153	2.45063	1.5232	1.60887	0.107646	0.779479
ENSMUSG00000035890	FLT3ITD	WT	3987.71	3156.04	3571.88	0.337381	0.209852	1.60771	0.107899	0.780676
ENSMUSG00000001151	FLT3ITD	WT	3131.66	3790.46	3461.06	-0.275513	0.171408	-1.60735	0.107978	0.780676
ENSMUSG00000026854	FLT3ITD	WT	974.187	768.803	871.495	0.341463	0.212453	1.60724	0.108002	0.780676
ENSMUSG00000016319	FLT3ITD	WT	4843.77	3693.92	4268.85	0.390951	0.243475	1.60571	0.108338	0.782224
ENSMUSG00000026526	FLT3ITD	WT	4381.17	3281.48	3831.32	0.416917	0.259651	1.60568	0.108343	0.782224
ENSMUSG00000028837	FLT3ITD	WT	4275.2	3408.63	3841.92	0.326752	0.203579	1.60504	0.108485	0.782788
ENSMUSG00000041025	FLT3ITD	WT	204.248	406.882	305.565	-0.993879	0.619448	-1.60446	0.108613	0.783011
ENSMUSG00000021134	FLT3ITD	WT	8524.8	12007.8	10266.3	-0.494222	0.308057	-1.60432	0.108644	0.783011
ENSMUSG00000054611	FLT3ITD	WT	3678.47	4467.18	4072.83	-0.280257	0.174818	-1.60313	0.108906	0.78404
ENSMUSG00000019039	FLT3ITD	WT	2086.74	2587.68	2337.21	-0.310373	0.193644	-1.60281	0.108977	0.78404
ENSMUSG00000047669	FLT3ITD	WT	519.874	695.969	607.921	-0.421045	0.262693	-1.6028	0.108978	0.78404
ENSMUSG00000025571	FLT3ITD	WT	2057.67	2509.01	2283.34	-0.286047	0.178531	-1.60223	0.109106	0.784111
ENSMUSG00000027985	FLT3ITD	WT	58.3765	197.946	128.161	-1.76121	1.09925	-1.60218	0.109115	0.784111
ENSMUSG00000032202	FLT3ITD	WT	2666.54	3291.59	2979.07	-0.303736	0.189675	-1.60135	0.1093	0.784467
ENSMUSG00000028633	FLT3ITD	WT	2377.79	1818.45	2098.12	0.386846	0.241627	1.601	0.109376	0.784467
ENSMUSG00000039456	FLT3ITD	WT	2684.99	3277.1	2981.04	-0.287455	0.179611	-1.60043	0.109504	0.784467
ENSMUSG00000020253	FLT3ITD	WT	2055.38	1402.55	1728.97	0.551528	0.344617	1.60041	0.109508	0.784467
ENSMUSG00000040354	FLT3ITD	WT	4106.89	2842.71	3474.8	0.530742	0.331637	1.60037	0.109517	0.784467
ENSMUSG00000032908	FLT3ITD	WT	15.5622	44.7675	30.1649	-1.52541	0.953246	-1.60023	0.109548	0.784467
ENSMUSG00000070526	FLT3ITD	WT	101.221	210.564	155.893	-1.05709	0.660711	-1.59993	0.109614	0.784484
ENSMUSG00000051671	FLT3ITD	WT	536.988	397.787	467.388	0.43285	0.270751	1.5987	0.109887	0.785128
ENSMUSG00000057137	FLT3ITD	WT	78.2901	144.041	111.165	-0.880134	0.550681	-1.59826	0.109984	0.785128
ENSMUSG00000030603	FLT3ITD	WT	4789.36	3842.89	4316.12	0.317609	0.198791	1.5977	0.110109	0.785128
ENSMUSG00000020900	FLT3ITD	WT	2450.57	718.286	1584.43	1.77042	1.10904	1.59636	0.110409	0.785128
ENSMUSG00000029402	FLT3ITD	WT	303.533	204.922	254.227	0.566821	0.355303	1.59532	0.110642	0.785128
ENSMUSG00000027708	FLT3ITD	WT	1498.14	1990.53	1744.33	-0.409984	0.25701	-1.59521	0.110666	0.785128
ENSMUSG00000022099	FLT3ITD	WT	157.286	39.4712	98.3785	1.99416	1.25068	1.59446	0.110833	0.785128
ENSMUSG00000020307	FLT3ITD	WT	2640.96	1823.55	2232.26	0.534297	0.335166	1.59413	0.110908	0.785128
ENSMUSG00000005774	FLT3ITD	WT	739.142	989.6	864.371	-0.420887	0.264053	-1.59395	0.110947	0.785128
ENSMUSG00000044948	FLT3ITD	WT	2028.94	2969.96	2499.45	-0.549645	0.344835	-1.59394	0.110951	0.785128
ENSMUSG00000033987	FLT3ITD	WT	54.4472	115.24	84.8437	-1.08136	0.678438	-1.59389	0.110961	0.785128
ENSMUSG00000029672	FLT3ITD	WT	1488.01	1148.36	1318.19	0.373824	0.234562	1.59371	0.111	0.785128
ENSMUSG00000021009	FLT3ITD	WT	383.653	567.226	475.44	-0.563865	0.353826	-1.59362	0.111021	0.785128
ENSMUSG00000034723	FLT3ITD	WT	1595.03	2393.81	1994.42	-0.585611	0.367565	-1.59322	0.111111	0.785128
ENSMUSG00000032006	FLT3ITD	WT	30.6228	77.0704	53.8466	-1.33178	0.836143	-1.59276	0.111213	0.785128
ENSMUSG00000026480	FLT3ITD	WT	1175.55	1469.11	1322.33	-0.321472	0.201853	-1.59261	0.111248	0.785128
ENSMUSG00000017144	FLT3ITD	WT	499.34	195.056	347.198	1.3568	0.852541	1.59147	0.111503	0.785128
ENSMUSG00000015994	FLT3ITD	WT	2115.36	1672.13	1893.75	0.339083	0.213117	1.59107	0.111595	0.785128
ENSMUSG00000021910	FLT3ITD	WT	8284.4	9916.94	9100.67	-0.259505	0.163138	-1.59071	0.111675	0.785128
ENSMUSG00000005580	FLT3ITD	WT	159.076	254.151	206.614	-0.675744	0.424998	-1.58999	0.111837	0.785128
ENSMUSG00000020846	FLT3ITD	WT	202.798	523.012	362.905	-1.36655	0.859468	-1.58999	0.111837	0.785128
ENSMUSG00000024659	FLT3ITD	WT	2702.73	4126.1	3414.41	-0.610289	0.383848	-1.58993	0.111852	0.785128
ENSMUSG00000022961	FLT3ITD	WT	14595.4	17366.4	15980.9	-0.250788	0.157758	-1.5897	0.111902	0.785128
ENSMUSG00000021027	FLT3ITD	WT	1656.46	2014.37	1835.41	-0.282216	0.177534	-1.58964	0.111916	0.785128
ENSMUSG00000024772	FLT3ITD	WT	2693.11	1823.56	2258.34	0.562529	0.353909	1.58947	0.111954	0.785128
ENSMUSG00000018143	FLT3ITD	WT	3030.35	4400.21	3715.28	-0.538056	0.338514	-1.58946	0.111955	0.785128
ENSMUSG00000048142	FLT3ITD	WT	224.742	335.921	280.332	-0.579732	0.364759	-1.58936	0.11198	0.785128
ENSMUSG00000024587	FLT3ITD	WT	7769.86	6012.99	6891.42	0.369807	0.232684	1.58931	0.11199	0.785128
ENSMUSG00000034932	FLT3ITD	WT	1680.96	1324.55	1502.75	0.343609	0.216244	1.58899	0.112062	0.785128
ENSMUSG00000028019	FLT3ITD	WT	54.0079	18.6284	36.3181	1.53824	0.968228	1.58871	0.112125	0.785128
ENSMUSG00000018102	FLT3ITD	WT	804.833	1275.92	1040.38	-0.664575	0.418363	-1.58851	0.11217	0.785128
ENSMUSG00000053964	FLT3ITD	WT	192.528	333.296	262.912	-0.792043	0.498611	-1.5885	0.112174	0.785128
ENSMUSG00000002028	FLT3ITD	WT	3993.02	5244.71	4618.86	-0.393383	0.247658	-1.58841	0.112193	0.785128
ENSMUSG00000025239	FLT3ITD	WT	3240.01	2630.86	2935.44	0.300459	0.189187	1.58816	0.11225	0.785128
ENSMUSG00000028459	FLT3ITD	WT	796.274	1258.07	1027.17	-0.659846	0.41548	-1.58815	0.112252	0.785128
ENSMUSG00000058076	FLT3ITD	WT	4210.54	3357.07	3783.81	0.326701	0.205714	1.58814	0.112256	0.785128
ENSMUSG00000027368	FLT3ITD	WT	8883.42	15262	12072.7	-0.780753	0.49162	-1.58812	0.112258	0.785128
ENSMUSG00000044770	FLT3ITD	WT	195.906	350.42	273.163	-0.838728	0.528315	-1.58755	0.112388	0.785128
ENSMUSG00000001785	FLT3ITD	WT	2364.84	1930.5	2147.67	0.292689	0.184411	1.58715	0.112478	0.785128
ENSMUSG00000022617	FLT3ITD	WT	1776.61	2529.75	2153.18	-0.509802	0.321252	-1.58692	0.11253	0.785128
ENSMUSG00000020798	FLT3ITD	WT	2062.68	2580.87	2321.78	-0.323455	0.20384	-1.5868	0.112557	0.785128
ENSMUSG00000050953	FLT3ITD	WT	583.065	283.578	433.321	1.03957	0.655209	1.58662	0.112599	0.785128
ENSMUSG00000032481	FLT3ITD	WT	6576.13	5302.2	5939.17	0.310579	0.195762	1.58651	0.112624	0.785128
ENSMUSG00000029094	FLT3ITD	WT	186.245	342.348	264.297	-0.877778	0.553509	-1.58584	0.112775	0.785128
ENSMUSG00000056054	FLT3ITD	WT	466.781	2933.89	1700.34	-2.65199	1.67233	-1.58581	0.112783	0.785128
ENSMUSG00000019951	FLT3ITD	WT	1845.39	2253.51	2049.45	-0.288265	0.181779	-1.5858	0.112786	0.785128
ENSMUSG00000017221	FLT3ITD	WT	8397.02	6160.29	7278.66	0.446855	0.28181	1.58566	0.112816	0.785128
ENSMUSG00000028992	FLT3ITD	WT	212.994	317.808	265.401	-0.577591	0.364307	-1.58545	0.112864	0.785128
ENSMUSG00000007892	FLT3ITD	WT	11116.8	9150.25	10133.5	0.280867	0.177164	1.58534	0.112888	0.785128
ENSMUSG00000021474	FLT3ITD	WT	5745.85	4314.43	5030.14	0.413282	0.260698	1.58529	0.112901	0.785128
ENSMUSG00000024732	FLT3ITD	WT	2257.9	1821.05	2039.48	0.310274	0.195828	1.58442	0.113099	0.78606
ENSMUSG00000024914	FLT3ITD	WT	6920.12	5835.74	6377.93	0.245848	0.155264	1.58342	0.113326	0.787083
ENSMUSG00000021596	FLT3ITD	WT	1050.4	1347.17	1198.79	-0.358917	0.226704	-1.5832	0.113376	0.787083
ENSMUSG00000020929	FLT3ITD	WT	8515.81	6454.01	7484.91	0.399926	0.25265	1.58293	0.113438	0.787083
ENSMUSG00000051590	FLT3ITD	WT	7.29209	26.987	17.1396	-1.8878	1.19336	-1.58191	0.113669	0.788238
ENSMUSG00000046916	FLT3ITD	WT	1310.11	2025.08	1667.59	-0.628268	0.397427	-1.58084	0.113915	0.788631
ENSMUSG00000032875	FLT3ITD	WT	123.017	209.087	166.052	-0.764854	0.483918	-1.58055	0.113982	0.788631
ENSMUSG00000002617	FLT3ITD	WT	237.765	385.505	311.635	-0.697547	0.441593	-1.57962	0.114195	0.788631
ENSMUSG00000074743	FLT3ITD	WT	97.8201	211.741	154.781	-1.11381	0.705385	-1.57902	0.114332	0.788631
ENSMUSG00000030101	FLT3ITD	WT	851.172	654.146	752.659	0.380077	0.240752	1.57871	0.114403	0.788631
ENSMUSG00000026765	FLT3ITD	WT	50.5417	128.276	89.4086	-1.3434	0.85127	-1.57812	0.114539	0.788631
ENSMUSG00000035458	FLT3ITD	WT	89.4625	162.45	125.956	-0.86024	0.545113	-1.5781	0.114544	0.788631
ENSMUSG00000018651	FLT3ITD	WT	1112	841.663	976.831	0.401731	0.25459	1.57795	0.114576	0.788631
ENSMUSG00000078670	FLT3ITD	WT	241.793	373.628	307.71	-0.627828	0.397898	-1.57786	0.114597	0.788631
ENSMUSG00000032902	FLT3ITD	WT	4137.13	2754.74	3445.93	0.586644	0.371831	1.57772	0.114631	0.788631
ENSMUSG00000001588	FLT3ITD	WT	7817.18	11090.7	9453.92	-0.504618	0.319883	-1.57751	0.114678	0.788631
ENSMUSG00000074733	FLT3ITD	WT	445.36	690.47	567.915	-0.632795	0.401167	-1.57738	0.114707	0.788631
ENSMUSG00000020812	FLT3ITD	WT	1185.32	1466.66	1325.99	-0.307326	0.194854	-1.57721	0.114747	0.788631
ENSMUSG00000035569	FLT3ITD	WT	7389.56	9206.55	8298.05	-0.317156	0.201128	-1.57689	0.114821	0.788631
ENSMUSG00000003847	FLT3ITD	WT	1701.59	2509.43	2105.51	-0.560434	0.355494	-1.57649	0.114913	0.788631
ENSMUSG00000017978	FLT3ITD	WT	161.904	278.411	220.158	-0.781686	0.495846	-1.57647	0.114918	0.788631
ENSMUSG00000035901	FLT3ITD	WT	5128.75	6549.62	5839.19	-0.35277	0.223774	-1.57646	0.11492	0.788631
ENSMUSG00000024426	FLT3ITD	WT	334.041	493.127	413.584	-0.562025	0.356626	-1.57595	0.115037	0.788631
ENSMUSG00000018401	FLT3ITD	WT	1816.25	1455.65	1635.95	0.31936	0.202723	1.57535	0.115175	0.788631
ENSMUSG00000065954	FLT3ITD	WT	5704.28	6712.21	6208.25	-0.234743	0.149025	-1.57519	0.115212	0.788631
ENSMUSG00000062127	FLT3ITD	WT	74.4363	24.0714	49.2539	1.63172	1.03596	1.57507	0.11524	0.788631
ENSMUSG00000002546	FLT3ITD	WT	1931.54	2386.53	2159.04	-0.305173	0.19376	-1.57501	0.115255	0.788631
ENSMUSG00000016637	FLT3ITD	WT	958.482	732.818	845.65	0.387269	0.245911	1.57484	0.115294	0.788631
ENSMUSG00000004698	FLT3ITD	WT	422.028	264.633	343.33	0.67377	0.427853	1.57477	0.11531	0.788631
ENSMUSG00000068854	FLT3ITD	WT	250.949	370.148	310.548	-0.561115	0.356417	-1.57432	0.115413	0.788631
ENSMUSG00000032373	FLT3ITD	WT	214.421	126.345	170.383	0.762672	0.484668	1.5736	0.115581	0.788631
ENSMUSG00000047721	FLT3ITD	WT	2462.17	2003.85	2233.01	0.297099	0.188831	1.57336	0.115636	0.788631
ENSMUSG00000027881	FLT3ITD	WT	6307.11	7524.5	6915.8	-0.254602	0.161872	-1.57286	0.115752	0.788631
ENSMUSG00000025432	FLT3ITD	WT	9.72853	31.9409	20.8347	-1.7142	1.08992	-1.57277	0.115772	0.788631
ENSMUSG00000006179	FLT3ITD	WT	193.536	117.239	155.388	0.723735	0.460167	1.57277	0.115773	0.788631
ENSMUSG00000031858	FLT3ITD	WT	2466.44	2967.11	2716.78	-0.266581	0.169538	-1.5724	0.115858	0.788631
ENSMUSG00000111375	FLT3ITD	WT	144.405	237.333	190.869	-0.71679	0.455902	-1.57225	0.115893	0.788631
ENSMUSG00000014633	FLT3ITD	WT	987.351	783.517	885.434	0.333527	0.212177	1.57193	0.115967	0.788631
ENSMUSG00000043587	FLT3ITD	WT	1054.74	1488.9	1271.82	-0.497183	0.31636	-1.57157	0.11605	0.788631
ENSMUSG00000040746	FLT3ITD	WT	1789.28	2165.41	1977.35	-0.275197	0.175128	-1.5714	0.116089	0.788631
ENSMUSG00000056258	FLT3ITD	WT	80.3164	26.8175	53.5669	1.58172	1.00693	1.57083	0.116222	0.788631
ENSMUSG00000035027	FLT3ITD	WT	6003.81	4911.89	5457.85	0.289566	0.184364	1.57062	0.11627	0.788631
ENSMUSG00000004846	FLT3ITD	WT	2223.87	2931.74	2577.8	-0.398578	0.253811	-1.57038	0.116328	0.788631
ENSMUSG00000026938	FLT3ITD	WT	666.647	68.767	367.707	3.27747	2.0871	1.57035	0.116335	0.788631
ENSMUSG00000034863	FLT3ITD	WT	1041.09	1387.45	1214.27	-0.414244	0.263795	-1.57032	0.11634	0.788631
ENSMUSG00000041278	FLT3ITD	WT	1519.02	1217.23	1368.12	0.319434	0.20343	1.57024	0.116358	0.788631
ENSMUSG00000026966	FLT3ITD	WT	2640.79	2101.32	2371.06	0.3296	0.21005	1.56915	0.116613	0.788745
ENSMUSG00000044092	FLT3ITD	WT	32.0971	68.0954	50.0963	-1.08535	0.691685	-1.56915	0.116614	0.788745
ENSMUSG00000032329	FLT3ITD	WT	1735.51	2226.38	1980.95	-0.359357	0.229018	-1.56912	0.116619	0.788745
ENSMUSG00000042111	FLT3ITD	WT	1323.92	1070.53	1197.23	0.306424	0.195309	1.56892	0.116667	0.788745
ENSMUSG00000021957	FLT3ITD	WT	34521.1	28585	31553	0.272217	0.17352	1.56879	0.116696	0.788745
ENSMUSG00000001100	FLT3ITD	WT	3776.77	2825.01	3300.89	0.418799	0.267016	1.56844	0.116778	0.788782
ENSMUSG00000035268	FLT3ITD	WT	1467.72	1078.7	1273.21	0.444247	0.283282	1.56822	0.11683	0.788782
ENSMUSG00000007817	FLT3ITD	WT	4795.02	6204.83	5499.93	-0.371825	0.237331	-1.56669	0.117186	0.789233
ENSMUSG00000015942	FLT3ITD	WT	903.974	1219.44	1061.71	-0.431727	0.275677	-1.56606	0.117334	0.789233
ENSMUSG00000040751	FLT3ITD	WT	801.195	1214.32	1007.76	-0.59998	0.383131	-1.56599	0.117351	0.789233
ENSMUSG00000066150	FLT3ITD	WT	1223.11	849.095	1036.1	0.526617	0.336298	1.56592	0.117367	0.789233
ENSMUSG00000029545	FLT3ITD	WT	2986.13	2334.83	2660.48	0.35482	0.226597	1.56587	0.11738	0.789233
ENSMUSG00000020361	FLT3ITD	WT	13008.3	10739.1	11873.7	0.276561	0.176626	1.5658	0.117395	0.789233
ENSMUSG00000039760	FLT3ITD	WT	27.2322	60.6303	43.9313	-1.1547	0.737507	-1.56568	0.117423	0.789233
ENSMUSG00000019852	FLT3ITD	WT	123.516	67.6681	95.5919	0.869034	0.555144	1.56542	0.117484	0.789233
ENSMUSG00000018378	FLT3ITD	WT	831.6	1468.92	1150.26	-0.820761	0.524325	-1.56537	0.117497	0.789233
ENSMUSG00000079470	FLT3ITD	WT	341.778	546.214	443.996	-0.676558	0.432255	-1.56518	0.11754	0.789233
ENSMUSG00000078671	FLT3ITD	WT	2358.81	3127.11	2742.96	-0.406715	0.259949	-1.5646	0.117678	0.789719
ENSMUSG00000027288	FLT3ITD	WT	5583.59	4341.61	4962.6	0.362934	0.232021	1.56423	0.117764	0.789719
ENSMUSG00000093661	FLT3ITD	WT	1102.27	1515.05	1308.66	-0.458866	0.293431	-1.5638	0.117865	0.789719
ENSMUSG00000028256	FLT3ITD	WT	613.738	791.299	702.518	-0.366591	0.234426	-1.56378	0.11787	0.789719
ENSMUSG00000051652	FLT3ITD	WT	60.7864	25.7314	43.2589	1.24204	0.794492	1.56331	0.11798	0.789918
ENSMUSG00000030983	FLT3ITD	WT	2754.98	2057.69	2406.33	0.421002	0.269367	1.56293	0.118069	0.789918
ENSMUSG00000002129	FLT3ITD	WT	6745.31	5683.47	6214.39	0.247114	0.158119	1.56283	0.118092	0.789918
ENSMUSG00000004631	FLT3ITD	WT	220.298	321.033	270.666	-0.54299	0.347604	-1.56209	0.118266	0.790632
ENSMUSG00000032740	FLT3ITD	WT	1344.25	1638.96	1491.6	-0.285998	0.183117	-1.56183	0.118328	0.790632
ENSMUSG00000038388	FLT3ITD	WT	3149.67	2466.41	2808.04	0.352708	0.225877	1.5615	0.118405	0.790654
ENSMUSG00000040151	FLT3ITD	WT	1456.63	1145.85	1301.24	0.346002	0.221662	1.56094	0.118538	0.790654
ENSMUSG00000027639	FLT3ITD	WT	4727.15	3863.86	4295.5	0.291007	0.186492	1.56042	0.11866	0.790654
ENSMUSG00000045917	FLT3ITD	WT	880.772	652.502	766.637	0.433148	0.277627	1.56018	0.118717	0.790654
ENSMUSG00000015943	FLT3ITD	WT	1000.59	758.001	879.298	0.400442	0.256797	1.55937	0.118908	0.790654
ENSMUSG00000043881	FLT3ITD	WT	389.022	538.674	463.848	-0.469473	0.301078	-1.5593	0.118924	0.790654
ENSMUSG00000020895	FLT3ITD	WT	701.251	523.774	612.512	0.420761	0.269848	1.55925	0.118936	0.790654
ENSMUSG00000025217	FLT3ITD	WT	889.125	1114.78	1001.95	-0.326309	0.20928	-1.5592	0.118949	0.790654
ENSMUSG00000035439	FLT3ITD	WT	1131.83	867.994	999.913	0.38316	0.245806	1.55879	0.119046	0.790654
ENSMUSG00000052040	FLT3ITD	WT	3354.94	4692.49	4023.72	-0.483999	0.310592	-1.55831	0.119159	0.790654
ENSMUSG00000056394	FLT3ITD	WT	9249.42	7925.87	8587.64	0.2228	0.143056	1.55743	0.119368	0.790654
ENSMUSG00000002102	FLT3ITD	WT	7722.73	6315.52	7019.12	0.290171	0.18634	1.55722	0.119419	0.790654
ENSMUSG00000042225	FLT3ITD	WT	1337.84	763.65	1050.74	0.808803	0.519468	1.55698	0.119475	0.790654
ENSMUSG00000022551	FLT3ITD	WT	5947.64	4316.3	5131.97	0.462492	0.29711	1.55664	0.119557	0.790654
ENSMUSG00000023980	FLT3ITD	WT	999.398	1263.93	1131.67	-0.338914	0.21776	-1.55637	0.119621	0.790654
ENSMUSG00000039936	FLT3ITD	WT	9586.82	7348.41	8467.62	0.383658	0.2466	1.55579	0.119758	0.790654
ENSMUSG00000035513	FLT3ITD	WT	284.906	449.967	367.437	-0.659133	0.423712	-1.55562	0.119799	0.790654
ENSMUSG00000058728	FLT3ITD	WT	68.5709	30.3885	49.4797	1.17591	0.755997	1.55545	0.11984	0.790654
ENSMUSG00000010154	FLT3ITD	WT	182.445	97.3393	139.892	0.905418	0.582099	1.55544	0.119842	0.790654
ENSMUSG00000020647	FLT3ITD	WT	862.241	1101.57	981.904	-0.353262	0.227168	-1.55507	0.119929	0.790654
ENSMUSG00000029064	FLT3ITD	WT	9886.72	8520.26	9203.49	0.214586	0.138003	1.55494	0.119959	0.790654
ENSMUSG00000018565	FLT3ITD	WT	1791.4	1370.98	1581.19	0.385675	0.248046	1.55485	0.119981	0.790654
ENSMUSG00000022895	FLT3ITD	WT	836.401	1349.39	1092.89	-0.689853	0.443708	-1.55475	0.120006	0.790654
ENSMUSG00000052698	FLT3ITD	WT	61.783	22.3495	42.0662	1.46988	0.945465	1.55467	0.120025	0.790654
ENSMUSG00000038692	FLT3ITD	WT	293.695	444.476	369.086	-0.598073	0.384702	-1.55464	0.120032	0.790654
ENSMUSG00000024137	FLT3ITD	WT	1098.21	1348.08	1223.14	-0.295803	0.190279	-1.55458	0.120047	0.790654
ENSMUSG00000042705	FLT3ITD	WT	677.43	506.495	591.963	0.419786	0.270049	1.55448	0.120069	0.790654
ENSMUSG00000019558	FLT3ITD	WT	20.9155	50.0181	35.4668	-1.25773	0.809399	-1.55391	0.120206	0.790963
ENSMUSG00000020897	FLT3ITD	WT	4054.05	3326.11	3690.08	0.285449	0.183753	1.55344	0.120317	0.790963
ENSMUSG00000029512	FLT3ITD	WT	1866.22	2468.15	2167.19	-0.403271	0.259635	-1.55322	0.12037	0.790963
ENSMUSG00000029642	FLT3ITD	WT	2813.72	2316.45	2565.08	0.280464	0.180598	1.55297	0.12043	0.790963
ENSMUSG00000039768	FLT3ITD	WT	3678.28	2746.64	3212.46	0.4213	0.271293	1.55294	0.120438	0.790963
ENSMUSG00000026321	FLT3ITD	WT	116.715	46.4633	81.5889	1.33094	0.857324	1.55244	0.120557	0.791132
ENSMUSG00000057058	FLT3ITD	WT	105.55	224.939	165.245	-1.09102	0.702963	-1.55202	0.120657	0.791132
ENSMUSG00000074272	FLT3ITD	WT	60.7944	122.425	91.6096	-1.00906	0.650232	-1.55185	0.120699	0.791132
ENSMUSG00000068184	FLT3ITD	WT	729.002	563.792	646.397	0.370724	0.238934	1.55158	0.120763	0.791132
ENSMUSG00000020277	FLT3ITD	WT	6981.54	5966.65	6474.09	0.226603	0.146061	1.55142	0.1208	0.791132
ENSMUSG00000030591	FLT3ITD	WT	6743.56	5741.42	6242.49	0.232073	0.149607	1.55121	0.12085	0.791132
ENSMUSG00000029330	FLT3ITD	WT	305.43	426.193	365.812	-0.480347	0.309758	-1.55072	0.120969	0.791296
ENSMUSG00000002500	FLT3ITD	WT	12.1491	43.913	28.031	-1.85297	1.19504	-1.55055	0.121009	0.791296
ENSMUSG00000030662	FLT3ITD	WT	11230.5	8700.55	9965.53	0.368227	0.23752	1.5503	0.121069	0.791296
ENSMUSG00000020564	FLT3ITD	WT	1135.65	1419.07	1277.36	-0.321281	0.207279	-1.54999	0.121143	0.791363
ENSMUSG00000031337	FLT3ITD	WT	309.35	449.879	379.615	-0.53992	0.348404	-1.5497	0.121214	0.791402
ENSMUSG00000025157	FLT3ITD	WT	1090.55	851.74	971.143	0.356506	0.230091	1.54941	0.121283	0.791432
ENSMUSG00000039376	FLT3ITD	WT	7.28679	36.536	21.9114	-2.32592	1.50257	-1.54797	0.121631	0.792944
ENSMUSG00000046080	FLT3ITD	WT	734.174	129.687	431.931	2.5014	1.61599	1.54791	0.121644	0.792944
ENSMUSG00000001305	FLT3ITD	WT	2195.21	1671.82	1933.52	0.392774	0.253846	1.54729	0.121793	0.793181
ENSMUSG00000042215	FLT3ITD	WT	1191.63	754.652	973.141	0.658896	0.425857	1.54722	0.121809	0.793181
ENSMUSG00000042675	FLT3ITD	WT	1321.87	1949.45	1635.66	-0.560463	0.362533	-1.54596	0.122113	0.794739
ENSMUSG00000038902	FLT3ITD	WT	1656.79	2152.18	1904.49	-0.377298	0.244241	-1.54478	0.1224	0.795334
ENSMUSG00000054312	FLT3ITD	WT	699.484	512.568	606.026	0.448261	0.290201	1.54466	0.122429	0.795334
ENSMUSG00000037003	FLT3ITD	WT	84.0946	166.367	125.231	-0.984308	0.637326	-1.54444	0.122483	0.795334
ENSMUSG00000040938	FLT3ITD	WT	392.617	847.474	620.046	-1.11001	0.718784	-1.54428	0.12252	0.795334
ENSMUSG00000032340	FLT3ITD	WT	36.0052	78.8347	57.42	-1.13082	0.732419	-1.54395	0.122601	0.795334
ENSMUSG00000020770	FLT3ITD	WT	2167.11	2624.43	2395.77	-0.276299	0.179031	-1.5433	0.122758	0.795334
ENSMUSG00000005883	FLT3ITD	WT	72.4419	135.936	104.189	-0.908295	0.588632	-1.54306	0.122816	0.795334
ENSMUSG00000030761	FLT3ITD	WT	1084.54	783.409	933.977	0.469595	0.304331	1.54304	0.12282	0.795334
ENSMUSG00000036904	FLT3ITD	WT	44.7664	107.772	76.2691	-1.26682	0.821143	-1.54276	0.12289	0.795334
ENSMUSG00000024556	FLT3ITD	WT	3417.38	2412.95	2915.17	0.502035	0.325488	1.54241	0.122974	0.795334
ENSMUSG00000029033	FLT3ITD	WT	1495.21	1175.14	1335.18	0.347675	0.225437	1.54222	0.123019	0.795334
ENSMUSG00000034194	FLT3ITD	WT	1322.01	1063.66	1192.84	0.313616	0.203366	1.54213	0.123043	0.795334
ENSMUSG00000022749	FLT3ITD	WT	667.135	910.436	788.786	-0.448615	0.290924	-1.54203	0.123066	0.795334
ENSMUSG00000059883	FLT3ITD	WT	830.672	1037.1	933.885	-0.32025	0.207706	-1.54184	0.123111	0.795334
ENSMUSG00000028015	FLT3ITD	WT	732.758	1025.6	879.178	-0.484928	0.314582	-1.5415	0.123195	0.795456
ENSMUSG00000037905	FLT3ITD	WT	4844.69	3966.45	4405.57	0.288516	0.187199	1.54122	0.123262	0.795471
ENSMUSG00000027474	FLT3ITD	WT	721.756	379.442	550.599	0.927866	0.602463	1.54012	0.123531	0.796153
ENSMUSG00000015112	FLT3ITD	WT	1161.01	929.045	1045.03	0.321443	0.208749	1.53986	0.123595	0.796153
ENSMUSG00000019782	FLT3ITD	WT	293.313	199.799	246.556	0.553628	0.359653	1.53934	0.123721	0.796153
ENSMUSG00000024767	FLT3ITD	WT	3702.62	3111.09	3406.86	0.25106	0.163205	1.53831	0.123972	0.796153
ENSMUSG00000054737	FLT3ITD	WT	273.763	398.087	335.925	-0.540274	0.35132	-1.53784	0.124087	0.796153
ENSMUSG00000037062	FLT3ITD	WT	3923.72	3223.32	3573.52	0.283594	0.184431	1.53767	0.12413	0.796153
ENSMUSG00000038648	FLT3ITD	WT	674.802	986.042	830.422	-0.54709	0.355812	-1.53758	0.12415	0.796153
ENSMUSG00000034881	FLT3ITD	WT	561.024	871.041	716.032	-0.634767	0.412871	-1.53745	0.124184	0.796153
ENSMUSG00000055943	FLT3ITD	WT	2256.64	1737.61	1997.12	0.377152	0.245349	1.53721	0.124242	0.796153
ENSMUSG00000035696	FLT3ITD	WT	2648.81	3328.89	2988.85	-0.329741	0.214525	-1.53708	0.124275	0.796153
ENSMUSG00000028433	FLT3ITD	WT	4602.6	3727.48	4165.04	0.304247	0.197948	1.53701	0.124292	0.796153
ENSMUSG00000004268	FLT3ITD	WT	5332.29	4262.49	4797.39	0.323019	0.210166	1.53697	0.124301	0.796153
ENSMUSG00000022788	FLT3ITD	WT	289.327	433.951	361.639	-0.58449	0.380288	-1.53697	0.124301	0.796153
ENSMUSG00000020020	FLT3ITD	WT	67.6048	32.6225	50.1136	1.05134	0.684089	1.53684	0.124332	0.796153
ENSMUSG00000010048	FLT3ITD	WT	5473.45	3565.37	4519.41	0.618346	0.402438	1.5365	0.124416	0.796153
ENSMUSG00000024430	FLT3ITD	WT	46.6601	111.907	79.2838	-1.26243	0.821998	-1.5358	0.124586	0.796153
ENSMUSG00000030872	FLT3ITD	WT	2061.78	1516.31	1789.04	0.443328	0.288712	1.53554	0.124652	0.796153
ENSMUSG00000020718	FLT3ITD	WT	366.695	489.445	428.07	-0.416597	0.271318	-1.53546	0.124671	0.796153
ENSMUSG00000019823	FLT3ITD	WT	1495.06	1868.95	1682	-0.321879	0.209641	-1.53538	0.12469	0.796153
ENSMUSG00000073889	FLT3ITD	WT	242.676	340.901	291.788	-0.490436	0.319541	-1.53481	0.124829	0.796153
ENSMUSG00000030180	FLT3ITD	WT	2970.91	3578.12	3274.52	-0.268288	0.174877	-1.53415	0.124993	0.796153
ENSMUSG00000024132	FLT3ITD	WT	1947.81	1552.76	1750.28	0.326841	0.213045	1.53414	0.124996	0.796153
ENSMUSG00000011254	FLT3ITD	WT	1203.53	854.499	1029.01	0.493889	0.321961	1.534	0.125029	0.796153
ENSMUSG00000022337	FLT3ITD	WT	1107.46	894.994	1001.23	0.307287	0.200364	1.53364	0.125118	0.796153
ENSMUSG00000028403	FLT3ITD	WT	1495.6	1224.53	1360.07	0.288561	0.188222	1.53309	0.125253	0.796153
ENSMUSG00000032477	FLT3ITD	WT	3353.01	2682.73	3017.87	0.321754	0.210006	1.53212	0.125493	0.796153
ENSMUSG00000039693	FLT3ITD	WT	650.647	868.764	759.705	-0.416937	0.272142	-1.53205	0.125509	0.796153
ENSMUSG00000051502	FLT3ITD	WT	72.5108	172.013	122.262	-1.2468	0.813818	-1.53204	0.125513	0.796153
ENSMUSG00000032220	FLT3ITD	WT	182.492	89.2316	135.862	1.03266	0.674182	1.53173	0.12559	0.796153
ENSMUSG00000034218	FLT3ITD	WT	899.346	1125.5	1012.42	-0.323653	0.211348	-1.53137	0.125678	0.796153
ENSMUSG00000051469	FLT3ITD	WT	1559.04	1963.28	1761.16	-0.332583	0.217214	-1.53113	0.125738	0.796153
ENSMUSG00000027131	FLT3ITD	WT	998.569	792.597	895.583	0.33325	0.21767	1.53098	0.125774	0.796153
ENSMUSG00000025889	FLT3ITD	WT	174.829	33.5618	104.196	2.37982	1.55463	1.5308	0.12582	0.796153
ENSMUSG00000043067	FLT3ITD	WT	2865.06	2059.38	2462.22	0.476283	0.311182	1.53056	0.125878	0.796153
ENSMUSG00000054484	FLT3ITD	WT	199.927	295.664	247.795	-0.564333	0.368796	-1.5302	0.125966	0.796153
ENSMUSG00000026090	FLT3ITD	WT	57.8497	22.9887	40.4192	1.33186	0.870394	1.53018	0.125971	0.796153
ENSMUSG00000032381	FLT3ITD	WT	3224	2557.56	2890.78	0.333986	0.218396	1.52927	0.126198	0.796153
ENSMUSG00000020250	FLT3ITD	WT	6682.87	5635.32	6159.1	0.246015	0.160914	1.52886	0.126299	0.796153
ENSMUSG00000037211	FLT3ITD	WT	1304.48	2361.2	1832.84	-0.855962	0.559921	-1.52872	0.126334	0.796153
ENSMUSG00000036136	FLT3ITD	WT	108.937	173.829	141.383	-0.673852	0.440839	-1.52857	0.126372	0.796153
ENSMUSG00000023110	FLT3ITD	WT	4972.22	3747.44	4359.83	0.407929	0.266878	1.52852	0.126383	0.796153
ENSMUSG00000025324	FLT3ITD	WT	1416.41	1942.24	1679.33	-0.455393	0.297945	-1.52845	0.126401	0.796153
ENSMUSG00000046207	FLT3ITD	WT	273.751	136.712	205.232	1.00275	0.656106	1.52834	0.126429	0.796153
ENSMUSG00000079657	FLT3ITD	WT	37.9229	13.2701	25.5965	1.5153	0.991756	1.52789	0.126539	0.796153
ENSMUSG00000060586	FLT3ITD	WT	20388.5	4483.83	12436.2	2.18495	1.43005	1.52789	0.126541	0.796153
ENSMUSG00000027323	FLT3ITD	WT	2238.19	1845.87	2042.03	0.277922	0.181902	1.52786	0.126546	0.796153
ENSMUSG00000032842	FLT3ITD	WT	321.919	455.052	388.485	-0.499098	0.32672	-1.5276	0.126611	0.796153
ENSMUSG00000020430	FLT3ITD	WT	2923.16	2233.71	2578.43	0.388013	0.25412	1.52689	0.126789	0.796153
ENSMUSG00000030663	FLT3ITD	WT	1917.94	1521.73	1719.83	0.333725	0.218576	1.52681	0.126808	0.796153
ENSMUSG00000021188	FLT3ITD	WT	1056.29	1338.68	1197.49	-0.341651	0.223776	-1.52676	0.126821	0.796153
ENSMUSG00000027843	FLT3ITD	WT	1071.35	1384.72	1228.03	-0.369997	0.242365	-1.52661	0.126858	0.796153
ENSMUSG00000062580	FLT3ITD	WT	1023.49	749.353	886.422	0.449543	0.294484	1.52654	0.126875	0.796153
ENSMUSG00000020956	FLT3ITD	WT	763.23	557.717	660.473	0.452328	0.296319	1.52649	0.126889	0.796153
ENSMUSG00000071103	FLT3ITD	WT	28.7052	66.2005	47.4529	-1.20504	0.789586	-1.52616	0.126969	0.796153
ENSMUSG00000025917	FLT3ITD	WT	3237.59	2632.72	2935.16	0.298317	0.195532	1.52567	0.127093	0.796153
ENSMUSG00000026436	FLT3ITD	WT	1645.56	2095.35	1870.46	-0.348629	0.228639	-1.5248	0.127309	0.796153
ENSMUSG00000029385	FLT3ITD	WT	1433.55	2221.46	1827.5	-0.631886	0.414424	-1.52473	0.127325	0.796153
ENSMUSG00000024099	FLT3ITD	WT	4262.03	3275.17	3768.6	0.379878	0.249159	1.52464	0.127348	0.796153
ENSMUSG00000025050	FLT3ITD	WT	1089.99	855.171	972.579	0.349797	0.229451	1.5245	0.127385	0.796153
ENSMUSG00000028842	FLT3ITD	WT	375.91	509.075	442.492	-0.437544	0.28703	-1.52438	0.127413	0.796153
ENSMUSG00000027108	FLT3ITD	WT	3211.11	2427.25	2819.18	0.403653	0.264801	1.52436	0.127418	0.796153
ENSMUSG00000055839	FLT3ITD	WT	766.069	581.684	673.876	0.396941	0.260419	1.52424	0.127449	0.796153
ENSMUSG00000029247	FLT3ITD	WT	11158.4	9307.39	10232.9	0.261655	0.171664	1.52423	0.127452	0.796153
ENSMUSG00000025630	FLT3ITD	WT	6428.71	5461.06	5944.88	0.235306	0.154452	1.52349	0.127637	0.796613
ENSMUSG00000022962	FLT3ITD	WT	8059.24	5729.23	6894.23	0.492268	0.323176	1.52322	0.127703	0.796613
ENSMUSG00000031813	FLT3ITD	WT	1953.98	1579.49	1766.73	0.30699	0.201566	1.52302	0.127753	0.796613
ENSMUSG00000028495	FLT3ITD	WT	215.51	134.234	174.872	0.682757	0.448358	1.52279	0.12781	0.796613
ENSMUSG00000016256	FLT3ITD	WT	5829.82	4199.38	5014.6	0.47332	0.310862	1.52261	0.127857	0.796613
ENSMUSG00000029647	FLT3ITD	WT	5555.98	7412.13	6484.06	-0.415847	0.273192	-1.52218	0.127964	0.796613
ENSMUSG00000064109	FLT3ITD	WT	230.5	347.824	289.162	-0.593178	0.389705	-1.52212	0.12798	0.796613
ENSMUSG00000032026	FLT3ITD	WT	3408.15	2426.28	2917.22	0.490202	0.322228	1.52129	0.128187	0.797021
ENSMUSG00000034118	FLT3ITD	WT	742.325	532.096	637.211	0.480649	0.316076	1.52068	0.128341	0.797021
ENSMUSG00000022814	FLT3ITD	WT	4621.56	3746.67	4184.12	0.302744	0.199103	1.52053	0.128377	0.797021
ENSMUSG00000015766	FLT3ITD	WT	879.084	551.158	715.121	0.673898	0.443199	1.52053	0.128377	0.797021
ENSMUSG00000050945	FLT3ITD	WT	124.969	199.094	162.031	-0.671704	0.441943	-1.51989	0.128539	0.797021
ENSMUSG00000021115	FLT3ITD	WT	4157.52	3354.95	3756.24	0.309399	0.203573	1.51984	0.128551	0.797021
ENSMUSG00000027339	FLT3ITD	WT	2520.57	3420.2	2970.39	-0.440284	0.289697	-1.51981	0.128559	0.797021
ENSMUSG00000034259	FLT3ITD	WT	1032.66	775.065	903.863	0.413702	0.27227	1.51945	0.128648	0.797021
ENSMUSG00000036905	FLT3ITD	WT	984.133	144.363	564.248	2.76931	1.82258	1.51945	0.12865	0.797021
ENSMUSG00000037622	FLT3ITD	WT	1728.06	2141.83	1934.95	-0.309565	0.203764	-1.51923	0.128704	0.797021
ENSMUSG00000015733	FLT3ITD	WT	8241.57	6712.88	7477.23	0.295997	0.194886	1.51882	0.128807	0.797021
ENSMUSG00000033762	FLT3ITD	WT	1277.85	794.375	1036.11	0.685722	0.451502	1.51876	0.128824	0.797021
ENSMUSG00000021282	FLT3ITD	WT	10319.8	12355	11337.4	-0.259655	0.171048	-1.51803	0.129007	0.79739
ENSMUSG00000047649	FLT3ITD	WT	1555.96	1176.84	1366.4	0.402642	0.265245	1.518	0.129013	0.79739
ENSMUSG00000022415	FLT3ITD	WT	250.171	119.369	184.77	1.06731	0.70348	1.51718	0.129221	0.797892
ENSMUSG00000028894	FLT3ITD	WT	1727.87	2221.81	1974.84	-0.362794	0.239166	-1.51692	0.129288	0.797892
ENSMUSG00000013593	FLT3ITD	WT	7085.27	5814.31	6449.79	0.285161	0.187988	1.51691	0.129289	0.797892
ENSMUSG00000028436	FLT3ITD	WT	2763.54	2326.16	2544.85	0.248518	0.163877	1.51649	0.129395	0.798143
ENSMUSG00000022671	FLT3ITD	WT	1002.03	754.838	878.436	0.408442	0.269444	1.51587	0.129552	0.798657
ENSMUSG00000024902	FLT3ITD	WT	1914.45	1480.91	1697.68	0.370246	0.244309	1.51548	0.12965	0.798657
ENSMUSG00000021144	FLT3ITD	WT	7869.85	6663.05	7266.45	0.240122	0.158471	1.51524	0.129711	0.798657
ENSMUSG00000031295	FLT3ITD	WT	2808.32	2356.02	2582.17	0.253295	0.16718	1.51511	0.129745	0.798657
ENSMUSG00000063802	FLT3ITD	WT	3586.2	2977.07	3281.63	0.268504	0.177279	1.51458	0.129878	0.798657
ENSMUSG00000031864	FLT3ITD	WT	2406.53	1999.35	2202.94	0.267324	0.176533	1.5143	0.129951	0.798657
ENSMUSG00000044708	FLT3ITD	WT	128.562	21.7102	75.1362	2.56782	1.69593	1.51411	0.129997	0.798657
ENSMUSG00000019826	FLT3ITD	WT	576.24	766.141	671.191	-0.410942	0.271431	-1.51398	0.13003	0.798657
[truncated: 10,282 more rows]

## Sheet: FCN_vs_WT
GeneID	sampleA	sampleB	baseMeanA	baseMeanB	baseMean	log2FoldChange	lfcSE	stat	pvalue	padj
ENSMUSG00000057286	FCN	WT	2190.26	23.9969	1323.76	6.52377	0.380895	17.1275	9.25739e-66	6.85937e-62
ENSMUSG00000020027	FCN	WT	9464.9	154.829	5740.87	5.93446	0.346691	17.1174	1.10014e-65	6.85937e-62
ENSMUSG00000019854	FCN	WT	7236.69	2733.88	5435.57	1.40461	0.126844	11.0735	1.68702e-28	7.01238e-25
ENSMUSG00000022995	FCN	WT	2252.46	32.4456	1364.45	6.12271	0.557611	10.9803	4.75587e-28	1.48264e-24
ENSMUSG00000022157	FCN	WT	520.454	3436.46	1686.86	-2.72249	0.272138	-10.0041	1.46251e-23	3.64749e-20
ENSMUSG00000042129	FCN	WT	4479.6	1045	3105.76	2.1004	0.214528	9.79082	1.23291e-22	2.56239e-19
ENSMUSG00000037362	FCN	WT	1249.38	10.1809	753.702	6.9433	0.71359	9.7301	2.24371e-22	3.99701e-19
ENSMUSG00000004105	FCN	WT	351.823	75.9578	241.477	2.21286	0.232426	9.5207	1.72013e-21	2.68125e-18
ENSMUSG00000022309	FCN	WT	3871.93	7302.83	5244.29	-0.915341	0.0969935	-9.43713	3.83129e-21	5.30846e-18
ENSMUSG00000001482	FCN	WT	2574.89	5303.2	3666.21	-1.04274	0.111119	-9.38394	6.35517e-21	7.9249e-18
ENSMUSG00000022762	FCN	WT	755.418	6.59412	455.888	6.8293	0.733688	9.30818	1.3004e-20	1.47418e-17
ENSMUSG00000001247	FCN	WT	509.526	61.7585	330.419	3.04656	0.348467	8.74274	2.27525e-18	2.36436e-15
ENSMUSG00000003617	FCN	WT	228.84	13.7903	142.82	4.0453	0.484886	8.34279	7.2557e-17	6.95989e-14
ENSMUSG00000056758	FCN	WT	1216.35	336.538	864.423	1.8542	0.222713	8.32551	8.39656e-17	7.47893e-14
ENSMUSG00000043557	FCN	WT	1262.83	4017.84	2364.84	-1.67017	0.202108	-8.26374	1.4118e-16	1.17368e-13
ENSMUSG00000022015	FCN	WT	413.754	81.1094	280.696	2.35352	0.290351	8.10578	5.24063e-16	4.08441e-13
ENSMUSG00000007039	FCN	WT	627.227	1210.63	860.587	-0.948438	0.118314	-8.01627	1.09008e-15	7.35775e-13
ENSMUSG00000001865	FCN	WT	124.171	1673.16	743.768	-3.75062	0.46802	-8.0138	1.11222e-15	7.35775e-13
ENSMUSG00000020814	FCN	WT	162.282	6.23349	99.8623	4.70253	0.586876	8.01282	1.12107e-15	7.35775e-13
ENSMUSG00000026421	FCN	WT	4382.99	7185.15	5503.85	-0.713009	0.0898019	-7.9398	2.02512e-15	1.25897e-12
ENSMUSG00000078853	FCN	WT	1598.32	757.488	1261.98	1.07772	0.135834	7.93411	2.12016e-15	1.25897e-12
ENSMUSG00000005474	FCN	WT	4769.43	270.248	2969.76	4.14214	0.525253	7.886	3.12037e-15	1.76868e-12
ENSMUSG00000030064	FCN	WT	1606.05	572.077	1192.46	1.49017	0.189222	7.87528	3.39991e-15	1.84334e-12
ENSMUSG00000036256	FCN	WT	1824.01	76.1252	1124.85	4.58251	0.592878	7.72926	1.0817e-14	5.62033e-12
ENSMUSG00000040606	FCN	WT	335.939	76.8013	232.284	2.13183	0.280478	7.60069	2.94565e-14	1.46929e-11
ENSMUSG00000034164	FCN	WT	370.363	927.026	593.028	-1.32377	0.176952	-7.48095	7.37878e-14	3.53898e-11
ENSMUSG00000022263	FCN	WT	2889.3	1146.18	2192.05	1.3343	0.179223	7.44494	9.6988e-14	4.47941e-11
ENSMUSG00000058145	FCN	WT	181.106	33.6467	122.122	2.42828	0.328568	7.39048	1.46295e-13	6.51535e-11
ENSMUSG00000004446	FCN	WT	2593.67	1529.67	2168.07	0.762229	0.103644	7.35431	1.91919e-13	8.25253e-11
ENSMUSG00000034664	FCN	WT	844.761	5903.02	2868.07	-2.80484	0.382714	-7.3288	2.32216e-13	9.52597e-11
ENSMUSG00000034484	FCN	WT	3687.94	2248.62	3112.21	0.714026	0.0974623	7.32618	2.36812e-13	9.52597e-11
ENSMUSG00000041481	FCN	WT	10173.6	3371.44	7452.76	1.59358	0.21845	7.29492	2.98836e-13	1.16453e-10
ENSMUSG00000015053	FCN	WT	2136.28	8492.21	4678.65	-1.99122	0.273606	-7.27769	3.3958e-13	1.2832e-10
ENSMUSG00000001507	FCN	WT	289.151	76.4633	204.076	1.91933	0.268088	7.15934	8.10688e-13	2.97332e-10
ENSMUSG00000036875	FCN	WT	2559.66	1472.69	2124.87	0.797005	0.113022	7.05177	1.76654e-12	6.29394e-10
ENSMUSG00000094910	FCN	WT	439.315	2.52751	264.6	7.47715	1.063	7.03402	2.0066e-12	6.95063e-10
ENSMUSG00000071713	FCN	WT	3479.21	1613.21	2732.81	1.10911	0.158019	7.01886	2.23691e-12	7.539e-10
ENSMUSG00000033192	FCN	WT	204.079	667.428	389.419	-1.70905	0.245702	-6.95576	3.50659e-12	1.12703e-09
ENSMUSG00000002985	FCN	WT	1234.07	6571.29	3368.96	-2.41303	0.346948	-6.95503	3.5248e-12	1.12703e-09
ENSMUSG00000026535	FCN	WT	280.104	0	168.062	10.6282	1.53771	6.91171	4.78844e-12	1.4928e-09
ENSMUSG00000027834	FCN	WT	161.124	421.108	265.118	-1.38566	0.201744	-6.86838	6.49352e-12	1.97498e-09
ENSMUSG00000009876	FCN	WT	384.294	30.2787	242.688	3.67088	0.53641	6.84342	7.73271e-12	2.29588e-09
ENSMUSG00000020773	FCN	WT	249.948	1250.81	650.292	-2.3243	0.340843	-6.81927	9.15024e-12	2.65357e-09
ENSMUSG00000028756	FCN	WT	1985.04	3857.07	2733.85	-0.958746	0.141529	-6.77421	1.25087e-11	3.54508e-09
ENSMUSG00000029373	FCN	WT	58.7733	1290.33	551.396	-4.46067	0.658955	-6.7693	1.29403e-11	3.58591e-09
ENSMUSG00000024065	FCN	WT	906.942	370.468	692.352	1.29115	0.191861	6.7296	1.70125e-11	4.61186e-09
ENSMUSG00000079037	FCN	WT	2039.84	204.147	1305.56	3.32131	0.495115	6.70817	1.97087e-11	5.13287e-09
ENSMUSG00000037111	FCN	WT	3868.17	2243.8	3218.43	0.785485	0.1171	6.7078	1.97576e-11	5.13287e-09
ENSMUSG00000004552	FCN	WT	4746.13	954.304	3229.4	2.31409	0.347685	6.65572	2.81926e-11	7.17472e-09
ENSMUSG00000022876	FCN	WT	1683.2	4476.02	2800.33	-1.41132	0.213231	-6.61874	3.62284e-11	9.03536e-09
ENSMUSG00000078503	FCN	WT	358.115	0.505502	215.071	9.54157	1.44495	6.6034	4.01839e-11	9.82536e-09
ENSMUSG00000034480	FCN	WT	1262.98	398.26	917.091	1.66592	0.252957	6.58579	4.52463e-11	1.08504e-08
ENSMUSG00000026749	FCN	WT	1910.56	756.106	1448.78	1.338	0.204237	6.55121	5.7072e-11	1.34281e-08
ENSMUSG00000025491	FCN	WT	16156.9	2323.34	10623.5	2.79795	0.428933	6.52304	6.88987e-11	1.59105e-08
ENSMUSG00000032698	FCN	WT	9847.73	18882.7	13461.7	-0.939311	0.14424	-6.51212	7.40989e-11	1.66476e-08
ENSMUSG00000045954	FCN	WT	18.1573	642.448	267.873	-5.15512	0.791782	-6.51078	7.47606e-11	1.66476e-08
ENSMUSG00000035064	FCN	WT	4863.75	7537.09	5933.09	-0.631735	0.0975585	-6.47544	9.4534e-11	2.06814e-08
ENSMUSG00000054641	FCN	WT	76.2507	799.582	365.583	-3.39358	0.526655	-6.44364	1.1664e-10	2.50776e-08
ENSMUSG00000021708	FCN	WT	352.667	19.28	219.312	4.20151	0.652884	6.43531	1.23224e-10	2.60441e-08
ENSMUSG00000054792	FCN	WT	1574.78	922.637	1313.92	0.771198	0.120232	6.41424	1.41524e-10	2.94134e-08
ENSMUSG00000026748	FCN	WT	1445.75	259.144	971.108	2.48082	0.389224	6.37375	1.84458e-10	3.77081e-08
ENSMUSG00000030094	FCN	WT	2634.4	3862.29	3125.56	-0.551731	0.0868036	-6.35608	2.06962e-10	4.16261e-08
ENSMUSG00000000303	FCN	WT	53.322	285.63	146.245	-2.42734	0.383518	-6.32914	2.46532e-10	4.87977e-08
ENSMUSG00000073910	FCN	WT	538.772	168.597	390.702	1.67646	0.268247	6.24969	4.11266e-10	8.01326e-08
ENSMUSG00000000957	FCN	WT	33.8645	517.49	227.315	-3.9407	0.636278	-6.19336	5.88944e-10	1.12987e-07
ENSMUSG00000025997	FCN	WT	837.719	1655.55	1164.85	-0.983502	0.159017	-6.18488	6.21489e-10	1.17424e-07
ENSMUSG00000030170	FCN	WT	217.695	10.8313	134.95	4.33993	0.703961	6.16501	7.04776e-10	1.31172e-07
ENSMUSG00000040690	FCN	WT	411.099	866.712	593.345	-1.07507	0.174516	-6.16028	7.26153e-10	1.33164e-07
ENSMUSG00000032231	FCN	WT	5590.99	2353.84	4296.13	1.24836	0.202795	6.15576	7.47193e-10	1.35036e-07
ENSMUSG00000034783	FCN	WT	400.43	3.53851	241.673	6.84661	1.12136	6.1056	1.02415e-09	1.82445e-07
ENSMUSG00000020810	FCN	WT	100.354	0	60.2124	9.1486	1.50703	6.07061	1.27425e-09	2.23797e-07
ENSMUSG00000046402	FCN	WT	269.235	648.689	421.016	-1.27062	0.209384	-6.06837	1.29217e-09	2.23797e-07
ENSMUSG00000096210	FCN	WT	2598.44	4003.53	3160.48	-0.623969	0.102891	-6.06436	1.32483e-09	2.2631e-07
ENSMUSG00000025492	FCN	WT	6517.38	3138.35	5165.77	1.05442	0.174614	6.03856	1.55495e-09	2.6203e-07
ENSMUSG00000063605	FCN	WT	1017.17	228.655	701.766	2.15488	0.357043	6.03535	1.58621e-09	2.63733e-07
ENSMUSG00000021451	FCN	WT	6228.33	3516.42	5143.57	0.824866	0.136767	6.03117	1.6278e-09	2.66571e-07
ENSMUSG00000037706	FCN	WT	3091.27	4542.76	3671.87	-0.555094	0.092065	-6.02937	1.64603e-09	2.66571e-07
ENSMUSG00000005339	FCN	WT	17.8889	379.85	162.673	-4.4117	0.73342	-6.01524	1.79621e-09	2.87164e-07
ENSMUSG00000028289	FCN	WT	14.2317	180.82	80.8668	-3.67651	0.613222	-5.99539	2.02992e-09	3.20419e-07
ENSMUSG00000026014	FCN	WT	521.749	113.458	358.433	2.20208	0.367611	5.99024	2.09528e-09	3.26602e-07
ENSMUSG00000032012	FCN	WT	727.31	149.076	496.016	2.28613	0.382186	5.98173	2.20784e-09	3.39898e-07
ENSMUSG00000018341	FCN	WT	306.757	121.131	232.507	1.33957	0.224077	5.97816	2.25678e-09	3.40169e-07
ENSMUSG00000073643	FCN	WT	664.482	2282.18	1311.56	-1.78096	0.297937	-5.97762	2.26415e-09	3.40169e-07
ENSMUSG00000027763	FCN	WT	17490.7	11658.9	15158	0.585075	0.0981695	5.95984	2.52485e-09	3.7482e-07
ENSMUSG00000047604	FCN	WT	2973.44	5514.36	3989.81	-0.891359	0.150598	-5.91881	3.24276e-09	4.75732e-07
ENSMUSG00000028362	FCN	WT	329.665	83.0122	231.004	1.99188	0.337531	5.90131	3.60627e-09	5.22909e-07
ENSMUSG00000047747	FCN	WT	895.725	427.351	708.376	1.06847	0.18114	5.89859	3.66623e-09	5.25493e-07
ENSMUSG00000038332	FCN	WT	1601.88	2604.28	2002.84	-0.70122	0.119017	-5.89174	3.82148e-09	5.41521e-07
ENSMUSG00000036172	FCN	WT	14.335	225.391	98.7574	-3.96844	0.67847	-5.8491	4.94238e-09	6.92489e-07
ENSMUSG00000032666	FCN	WT	2956.15	1326.26	2304.2	1.15676	0.198144	5.83795	5.28465e-09	7.32217e-07
ENSMUSG00000028337	FCN	WT	11712.2	5878.85	9378.88	0.994453	0.170635	5.82796	5.61089e-09	7.68877e-07
ENSMUSG00000033044	FCN	WT	170.136	1.51651	102.688	6.85598	1.17913	5.81443	6.08407e-09	8.24655e-07
ENSMUSG00000029840	FCN	WT	7916.9	5712.19	7035.02	0.47077	0.0813757	5.78514	7.24522e-09	9.71483e-07
ENSMUSG00000005125	FCN	WT	1719.27	4324.51	2761.36	-1.33082	0.231096	-5.75873	8.47501e-09	1.12429e-06
ENSMUSG00000037185	FCN	WT	490.524	106.89	337.071	2.20093	0.383351	5.74129	9.39565e-09	1.22397e-06
ENSMUSG00000041488	FCN	WT	391.328	860.937	579.171	-1.13888	0.198383	-5.74081	9.42267e-09	1.22397e-06
ENSMUSG00000036053	FCN	WT	2073.23	717.027	1530.75	1.53222	0.268033	5.71653	1.08724e-08	1.39772e-06
[truncated: 12,373 more rows]
